# Supplementary material for: Mechanisms of Staphylococcus aureus survival of trimethoprim-sulfamethoxazole-induced thymineless death
Source: mBio. 2024 Oct 24;15(11):e01634-24. doi: 10.1128/mbio.01634-24 (PMC11559000; doi:10.1128/mbio.01634-24)
Supplement: Supplemental Tables — Tables S1-S11. [file mbio.01634-24-s0003.xlsx]

## Sheet: Table of Contents
Mechanisms of Staphylococcus aureus survival of trimethoprim-sulfamethoxazole-induced thymineless death
Lauren J. Gonsalves, Allyson Tran, Tessa Gardiner, Tiia Freeman, Angshita Dutta, Carson J. Miller, Sharon McNamara, Adam Waalkes, Dustin R. Long, Stephen J. Salipante, Lucas R. Hoffman, and Daniel J. Wolter*
Supplemental Tables S1-S11
Table S1A. Genotypic characteristics of in vitro SXT-selected isolates.
Table S1B. Genotypic characteristics of in vitro SXT-selected isolates.
Table S2. Additive variant allele frequencies (aVAF) for population-level analysis of Newman (NWM) passaged under low thymidine conditions at 24h.
Table S3. aVAF for population-level analysis of Newman (NWM) passaged under low thymidine conditions at 120h.
Table S4. aVAF for population-level analysis of Newman (NWM) passaged under high thymidine conditions at 24h.
Table S5. aVAF for population-level analysis of Newman (NWM) passaged under high thymidine conditions at 120h.
Table S6. aVAF for population-level analysis of JE2 passaged under low thymidine conditions at 24h.
Table S7. aVAF for population-level analysis of JE2 passaged under low thymidine conditions at 120h.
Table S8. aVAF for population-level analysis of JE2 passaged under high thymidine conditions at 24h.
Table S9. aVAF for population-level analysis of JE2 passaged under high thymidine conditions at 120h.
Table S10. Strains, primers, and sequences created or used in this study
Table S11. Gradient used for LC/MS-MS analysis of thymidine analogs within sputum samples.

## Sheet: Table S1A - WGS Isolates
Table S1A. Genotypic characteristics of in vitro SXT-selected isolates.
Isolate	Strain	Gene ID	Gene	Gene Description	Nucleotide mutation	Amino acid mutation	Mutation Type	THY conc.	Time (hour)	Origin
JE2-TS01	JE2	SAUSA300_1644	pyk	pyruvate kinase	c.1159_1224delACTATCTCCAAATATCGTCCACATTCAGACATTATTGCGGTGACTCCAAGTGAAGAAACTGCACGT	p.Thr387_Arg408del	(1) conservative inframe deletion	LB+ SXT	120	This Study (LG)
JE2-TS02	JE2	SAUSA300_1644	pyk	pyruvate kinase	c.1001C>A	p.Ala334Asp	(1) missense	LB+ SXT	120	This Study (LG)
JE2-TS03	JE2	SAUSA300_0984; SAUSA300_1657	ptsI; ackA	phosphoenolpyruvate-protein phosphotransferase; acetate kinase	c.1163T>G, c.1604C>T; c.486C>A	p.Leu388*, p.Ala535Val; p.Ser162Arg	(1) stop gained, (2) missense	LB+ SXT	120	This Study (LG)
JE2-TS04	JE2	SAUSA300_1644	pyk	pyruvate kinase	c.1001C>A	p.Ala334Asp	(1) missense	LB+ SXT	120	This Study (LG)
JE2-TS05	JE2	SAUSA300_1644	pyk	pyruvate kinase	c.959C>A	p.Pro320His	(1) missense	LB+ SXT	120	This Study (LG)
JE2-TS06	JE2	SAUSA300_0014; SAUSA300_0996	gdpP; lpdA	DHH subfamily 1 phosphodiesterase protein; dihydrolipoamide dehydrogenase	c.1574delT; c.793delG	p.Leu525fs; p.Ala265fs	(2) frameshift	T0.06	120	This Study (LG)
JE2-TS07	JE2	SAUSA300_1657	ackA	acetate kinase	c.989G>A	p.Gly330Asp	(1) missense	T0.06	120	This Study (LG)
JE2-TS08	JE2	SAUSA300_0528	rpoC	DNA-directed RNA polymerase subunit beta'	c.2330G>C	p.Gly777Ala	(1) missense	T0.06	120	This Study (LG)
JE2-TS09	JE2	SAUSA300_0570	pta (eutD)	phosphotransacetylase	c.920C>A	p.Ser307*	(1) stop gained	T0.06	120	This Study (LG)
JE2-TS10	JE2	SAUSA300_0716	nrdE	ribonucleotide-diphosphate reductase subunit alpha	c.2060G>A	p.Arg687Lys	(1) missense	T0.25	120	This Study (LG)
JE2-TS11	JE2	SAUSA300_0716	nrdE	ribonucleotide-diphosphate reductase subunit alpha	c.2060G>A	p.Arg687Lys	(1) missense	T0.25	120	This Study (LG)
JE2-TS12	JE2	SAUSA300_1149	rpsB	30S ribosomal protein S2	c.19A>G	p.Lys7Glu	(1) missense	T0.25	120	This Study (LG)
JE2-TS13	JE2	SAUSA300_0996	lpdA	dihydrolipoamide dehydrogenase	c.652C>T	p.Gln218*	(1) stop gained	T0.25	120	This Study (LG)
JE2-TS14	JE2	SAUSA300_0996	lpdA	dihydrolipoamide dehydrogenase	c.425delA, c.425A>T	p.Asn142fs, p.Asn142Ile	(1) frameshift, (1) missense	T0.25	120	This Study (LG)
JE2-TS15	JE2	SAUSA300_0996	lpdA	dihydrolipoamide dehydrogenase	c.59G>T	p.Gly20Val	(1) missense	T0.25	120	This Study (LG)
JE2-TS16	JE2	NC	NC	NC	NC	NC	NC	T1	120	This Study (LG)
JE2-TS17	JE2	NC	NC	NC	NC	NC	NC	T1	120	This Study (LG)
JE2-TS18	JE2	NC	NC	NC	NC	NC	NC	T1	120	This Study (LG)
JE2-TS19	JE2	SAUSA300_0141	deoB	phosphopentomutase	c.22_35delGTACATTTAATCGT	p.Val8fs	(1) frameshift	T4	120	This Study (LG)
JE2-TS20	JE2	SAUSA300_0141	deoB	phosphopentomutase	c.22_35delGTACATTTAATCGT	p.Val8fs	(1) frameshift	T4	120	This Study (LG)
JE2-TS21	JE2	SAUSA300_0141	deoB	phosphopentomutase	c.22_35delGTACATTTAATCGT	p.Val8fs	(1) frameshift	T4	120	This Study (LG)
JE2-TS22	JE2	NC	NC	NC	NC	NC	NC	T16	120	This Study (LG)
JE2-TS23	JE2	SAUSA300_0141	deoB	phosphopentomutase	c.982delC	p.His328fs	(1) frameshift	T16	120	This Study (LG)
JE2-TS24	JE2	SAUSA300_0141	deoB	phosphopentomutase	c.988A>T, c.994C>A	p.Asn330Tyr, p.Pro332Thr	(2) missense	T16	120	This Study (LG)
JE2-TS25	JE2	SAUSA300_0531; SAUSA300_2556	rpsG*; braE (nsaB)*	30S ribosomal protein S7; FtsX-like ABC transporter permease	c.-65T>A; c.+192A>C	N/A; N/A	(1) upstream gene variant, (1) downstream gene variant	LB+ SXT	24	This Study (LG)
JE2-TS26	JE2	SAUSA300_0531; SAUSA300_2438; SAUSA300_0984; SAUSA300_0984	rpsG*; sarU*; ptsI; ptsI	30S ribosomal protein S7; staphylococcal accessory transcriptional regulator U (-221bp upstream sarT: SAUSA300_2437); phosphoenolpyruvate-protein phosphotransferase; phosphoenolpyruvate-protein phosphotransferase	c.-65T>A; c.-108_-107-delAT; c.1163T>G; c.1604C>T	N/A; N/A; p.Leu388*; p.Ala535Val	(2) upstream gene variant, (1) stop gained, (1) missense	LB+ SXT	24	This Study (LG)
JE2-TS27	JE2	SAUSA300_0531	rpsG*	30S ribosomal protein S7	c.-65T>A	N/A	(1) upstream gene variant	LB+ SXT	24	This Study (LG)
JE2-TS28	JE2	SAUSA300_0531; SAUSA300_2438; SAUSA300_0528	rpsG*; sarU*; rpoC	30S ribosomal protein S7; staphylococcal accessory transcriptional regulator U (-221bp upstream sarT: SAUSA300_2437); DNA-directed RNA polymerase subunit beta'	c.-65T>A; c.-108_-107-delAT; c.323T>G	N/A; N/A; p.Leu108*	(2) upstream gene variant, (1) stop gained	LB+ SXT	24	This Study (LG)
JE2-TS29	JE2	SAUSA300_0531; SAUSA300_0994	rpsG*; pdhB	30S ribosomal protein S7; pyruvate dehydrogenase E1 component, beta subunit	c.-65T>A; c.390dupA	N/A; p.Asp131fs	(1) upstream gene variant, (1) frameshift	LB+ SXT	24	This Study (LG)
JE2-TS30	JE2	SAUSA300_0531; SAUSA300_2438	rpsG*; sarU*	30S ribosomal protein S7; accessory transcriptional regulator U (-221bp upstream sarT: SAUSA300_2437)	c.-65T>A; c.-108_-107-delAT	N/A; N/A	(2) upstream gene variant	T0.06	24	This Study (LG)
JE2-TS31	JE2	SAUSA300_0531; SAUSA300_2438; SAUSA300_0994	rpsG*; sarU*; pdhB	30S ribosomal protein S7; staphylococcal accessory transcriptional regulator U (-221bp upstream sarT: SAUSA300_2437); pyruvate dehydrogenase E1 component, beta subunit	c.-65T>A; c.-108_-107-delAT; c.802G>C	N/A; N/A; p.Gly268Arg	(2) upstream gene variant, (1) missense	T0.06	24	This Study (LG)
JE2-TS32	JE2	SAUSA300_0531; SAUSA300_2438; SAUSA300_1839; SAUSA300_1657	rpsG*; sarU*; tRNA-Ala*; ackA	30S ribosomal protein S7; staphylococcal accessory transcriptional regulator U (-221bp upstream sarT: SAUSA300_2437); tRNA-Ala (+12 downstream tRNA-Ile: SAUSA300_1840); acetate kinase	c.-65T>A; c.-108_-107-delAT; c.-7G>T; c.836delC	N/A; N/A; N/A; p.Thr279fs	(3) upstream gene variant, (1) frameshift	T0.06	24	This Study (LG)
JE2-TS33	JE2	SAUSA300_0531; SAUSA300_2438; SAUSA300_0984	rpsG*; sarU*; ptsI	30S ribosomal protein S7; staphylococcal accessory transcriptional regulator U (-221bp upstream sarT: SAUSA300_2437); phosphoenolpyruvate-protein phosphotransferase	c.-65T>A; c.-108_-107-delAT; c.1071dupA	N/A; N/A; p.Gly358fs	(2) upstream gene variant, (1) frameshift	T0.06	24	This Study (LG)
JE2-TS34	JE2	SAUSA300_0531; SAUSA300_2438; SAUSA300_0996	rpsG*; sarU*; lpdA	30S ribosomal protein S7; staphylococcal accessory transcriptional regulator U (-221bp upstream sarT: SAUSA300_2437); dihydrolipoamide dehydrogenase	c.-65T>A; c.-108_-107-delAT; c.571_603delTTAGGTACAGCATTTGCTAACTTTGGTTCAGAA	N/A; N/A; p.Leu191_Glu201del	(2) upstream gene variant, (1) conservative inframe deletion	T0.06	24	This Study (LG)
JE2-TS35	JE2	SAUSA300_0531; SAUSA300_2438	rpsG*; sarU*	30S ribosomal protein S7; staphylococcal accessory transcriptional regulator U (-221bp upstream sarT: SAUSA300_2437)	c.-65T>A; c.-108_-107-delAT	N/A; N/A	(2) upstream gene variant	T0.06	24	This Study (LG)
JE2-TS36	JE2	SAUSA300_0531; SAUSA300_2438; SAUSA300_0570	rpsG*; sarU*; pta (eutD)	30S ribosomal protein S7; staphylococcal accessory transcriptional regulator U (-221bp upstream sarT: SAUSA300_2437); phosphotransacetylase	c.-65T>A; c.-108_-107-delAT; c.606C>A	N/A; N/A; p.Ser202Arg	(2) upstream gene variant, (1) missense	T0.06	24	This Study (LG)
JE2-TS37	JE2	SAUSA300_0531; SAUSA300_2438; SAUSA300_1657	rpsG*; sarU*; ackA	30S ribosomal protein S7; staphylococcal accessory transcriptional regulator U (-221bp upstream sarT: SAUSA300_2437); acetate kinase	c.-65T>A; c.-108_-107-delAT; c.441T>G	N/A; N/A; p.Asp147Glu	(2) upstream gene variant, (1) missense	T0.06	24	This Study (LG)
JE2-TS38	JE2	SAUSA300_0570; SAUSA300_2438	pta (eutD); sarU*	phosphotransacetylase; staphylococcal accessory transcriptional regulator U (-221bp upstream sarT: SAUSA300_2437)	c.446_447delCA; c.-108_-107-delAT	p.Thr149fs; N/A	(1) frameshift, (1) upstream gene variant	T0.06	24	This Study (LG)
JE2-TS39	JE2	SAUSA300_0531; SAUSA300_2438; SAUSA300_0570	rpsG*; sarU*; pta (eutD)	30S ribosomal protein S7; staphylococcal accessory transcriptional regulator U (-221bp upstream sarT: SAUSA300_2437); phosphotransacetylase	c.-65T>A; c.-108_-107-delAT; c.606C>A	N/A; N/A; p.Ser202Arg	(2) upstream gene variant, (1) missense	T0.06	24	This Study (LG)
JE2-TS40	JE2	SAUSA300_0531; SAUSA300_2438; SAUSA300_1359	rpsG*; sarU*; hepT	30S ribosomal protein S7; staphylococcal accessory transcriptional regulator U (-221bp upstream sarT: SAUSA300_2437); polyprenyl synthetase	c.-65T>A; c.-108_-107-delAT; c.924A>T	N/A; N/A; p.Lys308Asn	(2) upstream gene variant, (1) missense	T0.06	24	This Study (LG)
JE2-TS41	JE2	SAUSA300_0531; SAUSA300_2438	rpsG*; sarU*	30S ribosomal protein S7; staphylococcal accessory transcriptional regulator U (-221bp upstream sarT: SAUSA300_2437)	c.-65T>A; c.-108_-107-delAT	N/A; N/A	(2) upstream gene variant	T0.25	24	This Study (LG)
JE2-TS42	JE2	SAUSA300_0531; SAUSA300_2438	rpsG*; sarU*	30S ribosomal protein S7; staphylococcal accessory transcriptional regulator U (-221bp upstream sarT: SAUSA300_2437)	c.-65T>A; c.-108_-107-delAT	N/A; N/A	(2) upstream gene variant	T0.25	24	This Study (LG)
JE2-TS43	JE2	SAUSA300_0531; SAUSA300_2438; SAUSA300_1356	rpsG*; sarU*; aroB	30S ribosomal protein S7; staphylococcal accessory transcriptional regulator U (-221bp upstream sarT: SAUSA300_2437); 3-dehydroquinate synthase	c.-65T>A; c.-108_-107-delAT; c.721_732delGGTCATACATTT	N/A; N/A; p.Gly241_Phe244del	(2) upstream gene variant; (1) conservative inframe deletion	T1	24	This Study (LG)
JE2-TS44	JE2	SAUSA300_0531	rpsG*	30S ribosomal protein S7	c.-65T>A	N/A	(1) upstream gene variant	T1	24	This Study (LG)
JE2-TS45	JE2	SAUSA300_0531; SAUSA300_2438	rpsG*; sarU*	30S ribosomal protein S7; staphylococcal accessory transcriptional regulator U (-221bp upstream sarT: SAUSA300_2437)	c.-65T>A; c.-108_-107-delAT	N/A; N/A	(2) upstream gene variant	T4	24	This Study (LG)
JE2-TS46	JE2	SAUSA300_0531; SAUSA300_2438	rpsG*; sarU*	30S ribosomal protein S7; staphylococcal accessory transcriptional regulator U (-221bp upstream sarT: SAUSA300_2437)	c.-65T>A; c.-108_-107-delAT	N/A; N/A	(2) upstream gene variant	T4	24	This Study (LG)
JE2-TS47	JE2	SAUSA300_0531; SAUSA300_2438; SAUSA300_0435	rpsG*; sarU*; gmpA*	30S ribosomal protein S7; staphylococcal accessory transcriptional regulator U (-221bp upstream sarT: SAUSA300_2437); ABC methionine transporter, ATP-binding protein MetN 1	c.-65T>A; c.-108_-107-delAT; c.-113C>A	N/A; N/A; N/A	(3) upstream gene variant	T16	24	This Study (LG)
JE2-TS48	JE2	SAUSA300_0531; SAUSA300_2438	rpsG*; sarU*	30S ribosomal protein S7; staphylococcal accessory transcriptional regulator U (-221bp upstream sarT: SAUSA300_2437)	c.-65T>A; c.-108_-107-delAT	N/A; N/A	(2) upstream gene variant	T16	24	This Study (LG)
NWM-TS01	Newman	NWMN_1686; NWMN_2346	memE; opuCB	o-succinylbenzoic acid-coa ligase; amino acid ABC transporter permease	c.125_126insGGCT; c.399G>T	p.Tyr44fs; p.Pro133Pro	(1) frameshift, (1) synonymous	0	24	This Study (DW)
NWM-TS02	Newman	NWMN_0912; NWMN_0058	menF; sirB	isochromate sytnthase; siderophore iron ABC transporter permease subunit B	c.266dupT; c.252C>T	p.Leu89fs; p.Asn84Asn	(1) frameshift, (1) synonymous	0	24	This Study (DW)
NWM-TS03	Newman	NWMN_0912; NWMN_0058	menF; sirB	isochromate sytnthase; siderophore iron ABC transporter permease subunit B	c.266dupT; c.252C>T	p.Leu89fs; p.Asn84Asn	(1) frameshift, (1) synonymous	0	24	This Study (DW)
NWM-TS04	Newman	NWMN_1725	hemE	uroporphyrinogen decarboxylase	c.185C>T	p.Pro62Leu	(1) missense	0	24	This Study (DW)
NWM-TS05	Newman	NWMN_1376	aroB	3-dehydroquinate synthase	c.293G>T	p.Gly98Val	(1) missense	0	24	This Study (DW)
NWM-TS06	Newman	NWMN_1630	aroA2	bifunctional 3-deoxy-7-phosphoheptulonate synthase/chorismate mutase	c.662C>A	p.Ala221Asp	(1) missense	0	24	This Study (DW)
NWM-TS07	Newman	NWMN_1724	hemH	ferrochelatase	c.442C>T	p.Gln148*	(1) stop gained	0	24	This Study (DW)
NWM-TS08	Newman	NWMN_0950	ptsI	phosphoenolpyruvate-protein phosphotransferase	c.1625T>A	p.Leu542*	(1) stop gained	0	24	This Study (DW)
NWM-TS09	Newman	NWMN_0950	ptsI	phosphoenolpyruvate-protein phosphotransferase	c.1625T>A	p.Leu542*	(1) stop gained	0	24	This Study (DW)
NWM-TS10	Newman	NWMN_1133; NWMN_0058	thiN; sirB	thiamine pyrophosphokinase; siderophore iron ABC transporter permease subunit B	c.172C>T; c.252C>T	p.Gln58*; p.Asn84Asn	(1) stop gained, (1) synonymous	0	24	This Study (DW)
NWM-TS11	Newman	NWMN_0058	sirB	siderophore iron ABC transporter permease subunit B	c.252C>T	p.Asn84Asn	(1) synonymous	0	24	This Study (DW)
NWM-TS12	Newman	NWMN_0058	sirB	siderophore iron ABC transporter permease subunit B	c.252C>T	p.Asn84Asn	(1) synonymous	0	24	This Study (DW)
NWM-TS13	Newman	NWMN_0950; NWMN_1305	ptsi; asd	phosphoenolpyruvate-protein phosphotransferase; aspartate semialdehyde dehydrogenase	c.1540delA; c.947delT	p.Ile514fs; p.Val316fs	(2) frameshift	0	24	This Study (DW)
NWM-TS14	Newman	NC	NC	NC	NC	NC	NC	0	24	This Study (DW)
NWM-TS15	Newman	NC	NC	NC	NC	NC	NC	0	24	This Study (DW)
NWM-TS16	Newman	NWMN_1378, NWMN_1379	ndk, hepT	nucleoside diphosphate kinase, heptaprenyl diphosphate synthase component II	g.1544482_1546052del	N/A	(1) large-scale deletion	0	24	This Study (DW)
NWM-TS17	Newman	NWMN_1378, NWMN_1379	ndk, hepT	nucleoside diphosphate kinase, heptaprenyl diphosphate synthase component II	g.1544482_1546052del	N/A	(1) large-scale deletion	0	24	This Study (DW)
NWM-TS18	Newman	NWMN_1630, NWMN_1631	aroA2, NWMN_1631	bifunctional 3-deoxy-7-phosphoheptulonate synthase/chorismate mutase, conserved hypothetical protein (MAEBL; Provisional)	g.1815358_1816919del	N/A	(1) large-scale deletion	0	24	This Study (DW)
NWM-TS19	Newman	NC	NC	NC	NC	NC	NC	0	24	This Study (DW)
NWM-TS20	Newman	NC	NC	NC	NC	NC	NC	0	24	This Study (DW)
NWM-TS21	Newman	NC	NC	NC	NC	NC	NC	0	24	This Study (DW)
NWM-TS22	Newman	NWMN_1133	thiN	thiamine pyrophosphokinase	c.326C>A	p.Ala109Glu	(1) missense	LB+ SXT	120	This Study (LG)
NWM-TS23	Newman	NWMN_1133	thiN	thiamine pyrophosphokinase	c.326C>A	p.Ala109Glu	(1) missense	LB+ SXT	120	This Study (LG)
NWM-TS24	Newman	NWMN_0700; NWMN_0950	nrdE; ptsI	ribonucleotide-diphosphate reductase subunit alpha; phosphoenolpyruvate-protein phosphotransferase	c.565T>A; c.1270delG	p.Phe189Ile; p.Asp424fs	(1) missense, (1) frameshift	T0.06	120	This Study (LG)
NWM-TS25	Newman	NWMN_0505; NWMN_0962; NWMN_1810, NWMN_1811, NWMN_1812, NWMN_1813, NWMN_1814; NWMN_0307, NWMN_0308, NWMN_0309	rpoC; pdhD; NWMN_1810, NWMN_1811, NWMN_1812, NWMN_1813, int; NWMN_0307, NWMN_0308, NWMN_0309	DNA-directed RNA polymerase subunit beta'; dihydrolipoamide dehydrogenase E3 component; bacteriophage-related genes (bacteriophage 77 phiNM1); bacteriophage-related genes (bacteriophage 55 phiNM4)	c.2746_2763delAAAGTTGAAGTTGGTGAA; c.677delG; g.2017000_2023000del; g.357000_360000del	p.Lys916_Glu921del; p.Gly226fs; N/A; N/A	(1) conservative inframe deletion, (1) frameshift, (2) large-scale deletions	T0.06	120	This Study (LG)
NWM-TS26	Newman	NC	NC	NC	NC	NC	NC	T0.06	120	This Study (LG)
NWM-TS27	Newman	NWMN_0700; NWMN_0950	nrdE; ptsI	ribonucleotide-diphosphate reductase subunit alpha; phosphoenolpyruvate-protein phosphotransferase	c.565T>A; c.1270delG	p.Phe189Ile; p.Asp424fs	(1) missense, (1) frameshift	T0.06	120	This Study (LG)
NWM-TS28	Newman	NC	NC	NC	NC	NC	NC	T0.06	120	This Study (LG)
NWM-TS29	Newman	NWMN_1571	NWMN_1571*	MutT/nudix family protein	c.-69C>T	N/A	(1) upstream gene variant	T0.25	120	This Study (LG)
NWM-TS30	Newman	NC	NC	NC	NC	NC	NC	T0.25	120	This Study (LG)
NWM-TS31	Newman	NWMN_0700; NWMN_1810, NWMN_1811, NWMN_1812, NWMN_1813, NWMN_1814; NWMN_0307, NWMN_0308, NWMN_0309	nrdE; NWMN_1810, NWMN_1811, NWMN_1812, NWMN_1813, int; NWMN_0307, NWMN_0308, NWMN_0309	ribonucleotide-diphosphate reductase subunit alpha; bacteriophage-related genes (bacteriophage 77 phiNM1); bacteriophage-related genes (bacteriophage 55 phiNM4)	c.634A>G; g.2017000_2023000del; g.357000_360000del	p.Lys212Glu; N/A; N/A	(1) missense, (2) large-scale deletions	T0.25	120	This Study (LG)
NWM-TS32	Newman	NWMN_1571	NWMN_1571*	MutT/nudix family protein	c.-69C>T	N/A	(1) upstream gene variant	T0.25	120	This Study (LG)
NWM-TS33	Newman	NWMN_0723; NWMN_0962; NWMN_1715; NWMN_1810, NWMN_1811, NWMN_1812, NWMN_1813, NWMN_1814; NWMN_0307, NWMN_0308, NWMN_0309	prfB; pdhD; bsaB; NWMN_1810, NWMN_1811, NWMN_1812, NWMN_1813, int; NWMN_0307, NWMN_0308, NWMN_0309	peptide chain release factor 2; dihydrolipoamide dehydrogenase E3 component; lantibiotic biosynthesis protein; bacteriophage-related genes (bacteriophage 77 phiNM1); bacteriophage-related genes (bacteriophage 55 phiNM4)	c.613A>G; c.677delG; c.381T>A; g.2017000_2023000del; g.357000_360000del	p.Thr205Ala; p.Gly226fs; p.Tyr127*; N/A; N/A	(1) missense, (1) frameshift, (1) stop gained, (2) large-scale deletions	T0.25	120	This Study (LG)
NWM-TS34	Newman	NWMN_1338; NWMN_2020	thyA; NWMN_2020	thymidylate synthase; Sua5/YciO/YrdC/YwlC family protein	c.670G>A; c.759C>A	p.Asp224Asn; p.Ser253Arg	(2) missense	T1	120	This Study (LG)
NWM-TS35	Newman	NC	NC	NC	NC	NC	NC	T1	120	This Study (LG)
NWM-TS36	Newman	NWMN_1338; NWMN_2020	thyA; NWMN_2020	thymidylate synthase; Sua5/YciO/YrdC/YwlC family protein	c.670G>A; c.759C>A	p.Asp224Asn; p.Ser253Arg	(2) missense	T1	120	This Study (LG)
NWM-TS37	Newman	NC	NC	NC	NC	NC	NC	T1	120	This Study (LG)
NWM-TS38	Newman	NWMN_1337; NWMN_1723	dfrA; hemY	dihydrofolate reductase; protoporphyrinogen oxidase	c.296T>A; c.364C>T	p.Phe99Tyr; p.Pro122Ser	(2) missense	T4	120	This Study (LG)
NWM-TS39	Newman	NWMN_0083; NWMN_1338; NWMN_0240	deoB; thyA; NWMN_0240*	phosphopentomutase; thymidylate synthase; conserved hypothetical protein (TIGR01741 family protein)	c.22_35delGTACATTTAATCGT; c.766dupC; c.-7A>C	p.Val8fs; p.His256fs; N/A	(2) frameshift, (1) upstream gene variant	T4	120	This Study (LG)
NWM-TS40	Newman	NWMN_1337; NWMN_1723	dfrA; hemY	dihydrofolate reductase; protoporphyrinogen oxidase	c.296T>A; c.364C>T	p.Phe99Tyr; p.Pro122Ser	(2) missense	T4	120	This Study (LG)
NWM-TS41	Newman	NWMN_1337; NWMN_1723	dfrA; hemY	dihydrofolate reductase; protoporphyrinogen oxidase	c.296T>A; c.364C>T	p.Phe99Tyr; p.Pro122Ser	(2) missense	T4	120	This Study (LG)
NWM-TS42	Newman	NWMN_0083; NWMN_1338	deoB; thyA	phosphopentomutase; thymidylate synthase	c.22_35delGTACATTTAATCGT; c.689C>T	p.Val8fs; p.Pro230Leu	(1) frameshift, (1) missense	T16	120	This Study (LG)
NWM-TS43	Newman	NC	NC	NC	NC	NC	NC	T16	120	This Study (LG)
NWM-TS44	Newman	NWMN_0083; NWMN_1037; NWMN_1952	deoB; NWMN_1037; NWMN_1952*	phosphopentomutase; conserved hypothetical protein (similar to phi ETA orf 63-like protein [Bacteriophage phiNM2]); conserved hypothetical protein (YeeE/YedE family protein)	c.22_35delGTACATTTAATCGT; c.40T>C; c.-75G>A	p.Val8fs; p.Phe14Leu; N/A	(1) frameshift, (1) missense, (1) upstream gene variant	T16	120	This Study (LG)
NWM-TS45	Newman	NWMN_0083; NWMN_1037	deoB; NWMN_1037	phosphopentomutase; conserved hypothetical protein (similar to phi ETA orf 63-like protein [Bacteriophage phiNM2])	c.22_35delGTACATTTAATCGT; c.40T>C	p.Val8fs; p.Phe14Leu	(1) frameshift, (1) missense	T16	120	This Study (LG)
NWM-TS46	Newman	NWMN_1133; See Table S1B	thiN; See Table S1B	thiamine pyrophosphokinase; See Table S1B	c.326C>A; See Table S1B	p.Ala109Glu; See Table S1B	(1) missense, See Table S1B	LB+ SXT	24	This Study (LG)
NWM-TS47	Newman	NWMN_1133; NWMN_2523; See Table S1B	thiN; nsaS (braS); See Table S1B	thiamine pyrophosphokinase; susceptibility-associated sensor histidine kinase; See Table S1B	c.80G>A; c.568G>A; See Table S1B	p.Gly27Asp; p.Val190Ile; See Table S1B	(2) missense, See Table S1B	LB+ SXT	24	This Study (LG)
NWM-TS48	Newman	NC; See Table S1B	NC; See Table S1B	NC; See Table S1B	NC; See Table S1B	NC; See Table S1B	NC, See Table S1B	LB+ SXT	24	This Study (LG)
NWM-TS49	Newman	NWMN_1592; NWMN_0974; See Table S1B	pykA; typA*; See Table S1B	pyruvate kinase; translational GTPase GTP-binding domain TypA; See Table S1B	c.959C>T; c.-34G>C; See Table S1B	p.Pro320Leu; N/A; See Table S1B	(1) missense, (1) upstream gene variant, See Table S1B	T0.06	24	This Study (LG)
NWM-TS50	Newman	NC; See Table S1B	NC; See Table S1B	NC; See Table S1B	NC; See Table S1B	NC; See Table S1B	NC, See Table S1B	T0.06	24	This Study (LG)
NWM-TS51	Newman	NWMN_1932; See Table S1B	ktrB; See Table S1B	potassium ion transporter subunit KtrB; See Table S1B	c.133G>A; See Table S1B	p.Ala45Thr; See Table S1B	(1) missense, See Table S1B	T0.06	24	This Study (LG)
NWM-TS52	Newman	NWMN_0988; NWMN_0896; See Table S1B	coaD; NWMN_0896*; See Table S1B	phosphopantetheine adenylyltransferase; conserved hypothetical protein (+64 downstream lipoate-protein ligase A lplA1: NWMN_0897); See Table S1B	c.378_380delATT; c.+11delC; See Table S1B	p.Phe127del; N/A; See Table S1B	(1) disruptive inframe deletion, (1) downstream gene variant, See Table S1B	T0.06	24	This Study (LG)
NWM-TS53	Newman	NWMN_1381; NWMN_1040; NWMN_0896; NWMN_1815; NWMN_0306; NWMN_2245; NWMN_1034; See Table S1B	NWMN_1381; IsdB*; NWMN_0896*; NWMN_1815; NWMN_0306; aag*; NWMN_1034*, NWMN_1034*; See Table S1B	conserved hypothetical protein (heptaprenyl pyrophosphate synthase subunit A); iron-regulated heme-iron surface determinant/binding receptor IsdB; conserved hypothetical protein (+64 downstream lipoate-protein ligase A lplA1: NWMN_0897); conserved hypothetical protein (radical SAM/CxCxxxxC motif protein YfkAB); conserved hypothetical protein (proposed phage baseplate upper protein; DUF2479); 3-me…	c.4G>T; c.+63T>A; c.+11delC; c.39C>T; c.1614A>T; c.-48C>A; c.-68A>G, c.-67A>G, c.-34T>A, c.-16A>C, c.-10G>A, c.-4T>C, c.21A>G; See Table S1B	p.Glu2*; N/A; N/A; p.Asp13Asp; p.Leu538Leu; N/A; N/A, N/A, N/A, N/A, N/A, N/A, p.Arg7Arg; See Table S1B	(1) stop gained, (2) downstream gene variant, (2) synonymous, (7) upstream gene variants, (1) synonymous, See Table S1B	T0.06	24	This Study (LG)
NWM-TS54	Newman	NWMN_0950; NWMN_0896; See Table S1B	ptsI; NWMN_0896*	phosphoenolpyruvate-protein phosphotransferase; conserved hypothetical protein (+64 downstream lipoate-protein ligase A lplA1: NWMN_0897); See Table S1B	c.1270delG; c.+11delC; See Table S1B	p.Asp424fs; N/A; See Table S1B	(1) frameshift, (1) downstream gene variant, See Table S1B	T0.06	24	This Study (LG)
NWM-TS55	Newman	NC; See Table S1B	NC; See Table S1B	NC; See Table S1B	NC; See Table S1B	NC; See Table S1B	NC, See Table S1B	T0.06	24	This Study (LG)
NWM-TS56	Newman	NWMN_1254; See Table S1B	tkt; See Table S1B	transketolase; See Table S1B	c.1616G>A; See Table S1B	p.Gly539Asp; See Table S1B	(1) missense, See Table S1B	T0.06	24	This Study (LG)
NWM-TS57	Newman	NWMN_0988; NWMN_0896; See Table S1B	coaD; NWMN_0896*; See Table S1B	phosphopantetheine adenylyltransferase; conserved hypothetical protein (+64 downstream lipoate-protein ligase A lplA1: NWMN_0897); See Table S1B	c.378_380delATT; c.+11delC; See Table S1B	p.Phe127del; N/A; See Table S1B	(1) disruptive inframe deletion, (1) downstream gene variant, See Table S1B	T0.06	24	This Study (LG)
NWM-TS58	Newman	NWMN_0896; See Table S1B	NWMN_0896*; See Table S1B	conserved hypothetical protein (+64 downstream lipoate-protein ligase A lplA1: NWMN_0897); See Table S1B	c.+11delC; See Table S1B	N/A; See Table S1B	(1) downstream gene variant, See Table S1B	T0.25	24	This Study (LG)
NWM-TS59	Newman	NC; See Table S1B	NC; See Table S1B	NC; See Table S1B	NC; See Table S1B	NC; See Table S1B	NC, See Table S1B	T0.25	24	This Study (LG)
NWM-TS60	Newman	NC; See Table S1B	NC; See Table S1B	NC; See Table S1B	NC; See Table S1B	NC; See Table S1B	NC, See Table S1B	T0.25	24	This Study (LG)
NWM-TS61	Newman	NC; See Table S1B	NC; See Table S1B	NC; See Table S1B	NC; See Table S1B	NC; See Table S1B	NC, See Table S1B	T0.25	24	This Study (LG)
NWM-TS62	Newman	NC; See Table S1B	NC; See Table S1B	NC; See Table S1B	NC; See Table S1B	NC; See Table S1B	NC, See Table S1B	T1	24	This Study (LG)
NWM-TS63	Newman	NC; See Table S1B	NC; See Table S1B	NC; See Table S1B	NC; See Table S1B	NC; See Table S1B	NC, See Table S1B	T1	24	This Study (LG)
NWM-TS64	Newman	NWMN_0896; See Table S1B	NWMN_0896*; See Table S1B	conserved hypothetical protein (+64 downstream lipoate-protein ligase A lplA1: NWMN_0897); See Table S1B	c.+11delC; See Table S1B	N/A; See Table S1B	(1) downstream gene variant, See Table S1B	T1	24	This Study (LG)
NWM-TS65	Newman	NWMN_2000; See Table S1B	NWMN_2000*; See Table S1B	hypothetical protein; See Table S1B	c.-50C>A; See Table S1B	N/A; See Table S1B	(1) upstream gene variant, See Table S1B	T4	24	This Study (LG)
NWM-TS66	Newman	NWMN_0896; See Table S1B	NWMN_0896*; See Table S1B	conserved hypothetical protein (+64 downstream lipoate-protein ligase A lplA1: NWMN_0897); See Table S1B	c.+11delC; See Table S1B	N/A; See Table S1B	(1) downstream gene variant, See Table S1B	T4	24	This Study (LG)
NWM-TS67	Newman	NWMN_1816; See Table S1B	NWMN_1816; See Table S1B	conserved hypothetical protein (thioesterase superfamily protein); See Table S1B	c.214A>G, c.208A>T	p.Ile72Val; p.Lys70*; See Table S1B	(1) missense, (1) stop gained, See Table S1B	T4	24	This Study (LG)
NWM-TS68	Newman	NWMN_2245; NWMN_0896; See Table S1B	aag*; NWMN_0896*; See Table S1B	3-methyladenine DNA glycosylase; conserved hypothetical protein (+64 downstream lipoate-protein ligase A lplA1: NWMN_0897); See Table S1B	c.-48C>A; c.+11delC; See Table S1B	N/A; N/A; See Table S1B	(1) upstream gene variant, (1) downstream gene variant, See Table S1B	T16	24	This Study (LG)
NWM-TS69	Newman	NWMN_0400; See Table S1B	ssl11nm*; See Table S1B	staphylococcal enterotoxin-like toxin (-21bp downstream NWMN_0399 hrdS); See Table S1B	c.-362G>T	N/A; See Table S1B	(1) upstream gene variant, See Table S1B	T16	24	This Study (LG)
* Mutation found immediately upstream or downstream of gene identified in "Gene" column of table.

## Sheet: Table S1B - Addit WGS Mutations
Table S1B. Genotypic characteristics of in vitro SXT-selected isolates.
Gene ID	Gene	Gene Description	NT mutation	AA mutation	Mutation Type	Isolate with mutation
NWMN_0090	NWMN_0090	conserved hypothetical protein (similar to replication initiation factor; cl27417)	c.114G>A	p.Arg38Arg	synonymous	NWM-47, NWM-50, NWM-52, NWM-55, NWM-56, NWM-58, NWM-59, NWM-65, NWM-66, NWM-69
NWMN_0090	NWMN_0090	conserved hypothetical protein (similar to replication initiation factor; cl27417)	c.126T>A	p.Ile42Ile	synonymous	NWM-47, NWM-49, NWM-50, NWM-51, NWM-52, NWM-53, NWM-55, NWM-56, NWM-58, NWM-59, NWM-61, NWM-62, NWM-63, NWM-65, NWM-66, NWM-69
NWMN_0090	NWMN_0090	conserved hypothetical protein (similar to replication initiation factor; cl27417)	c.127T>C	p.Leu43Leu	synonymous	NWM-47, NWM-49, NWM-50, NWM-51, NWM-52, NWM-53, NWM-54, NWM-55, NWM-56, NWM-58, NWM-59, NWM-62, NWM-63, NWM-65, NWM-66, NWM-67, NWM-68, NWM-69
NWMN_0090	NWMN_0090	conserved hypothetical protein (similar to replication initiation factor; cl27417)	c.287G>A	p.Ser96Asn	missense	NWM-46, NWM-47, NWM-48, NWM-49, NWM-50, NWM-51, NWM-52, NWM-53, NWM-54, NWM-56, NWM-57, NWM-59, NWM-60, NWM-61, NWM-62, NWM-64, NWM-65, NWM-66, NWM-68, NWM-69
NWMN_0090	NWMN_0090	conserved hypothetical protein (similar to replication initiation factor; cl27417)	c.288T>C	p.Ser96Ser	synonymous	NWM-46, NWM-47, NWM-48, NWM-49, NWM-50, NWM-51, NWM-52, NWM-53, NWM-54, NWM-56, NWM-57, NWM-58, NWM-59, NWM-60, NWM-61, NWM-62, NWM-63, NWM-64, NWM-65, NWM-66, NWM-67, NWM-68, NWM-69
NWMN_0090	NWMN_0090	conserved hypothetical protein (similar to replication initiation factor; cl27417)	c.292T>A	p.Leu98Met	missense	NWM-46, NWM-47, NWM-48, NWM-49, NWM-50, NWM-51, NWM-52, NWM-53, NWM-54, NWM-55, NWM-56, NWM-57, NWM-58, NWM-59, NWM-60, NWM-61, NWM-62, NWM-63, NWM-64, NWM-65, NWM-66, NWM-68, NWM-69
NWMN_0090	NWMN_0090	conserved hypothetical protein (similar to replication initiation factor; cl27417)	c.297C>A	p.Asp99Glu	missense	NWM-46, NWM-47, NWM-48, NWM-49, NWM-50, NWM-51, NWM-52, NWM-53, NWM-54, NWM-56, NWM-57, NWM-59, NWM-61, NWM-62, NWM-63, NWM-64, NWM-65, NWM-66, NWM-68, NWM-69
NWMN_0090	NWMN_0090	conserved hypothetical protein (similar to replication initiation factor; cl27417)	c.300T>C	p.Asp100Asp	synonymous	NWM-47, NWM-48, NWM-49, NWM-50, NWM-51, NWM-52, NWM-53, NWM-56, NWM-57, NWM-58, NWM-59, NWM-61, NWM-62, NWM-63, NWM-64, NWM-65, NWM-66, NWM-68, NWM-69
NWMN_0090	NWMN_0090	conserved hypothetical protein (similar to replication initiation factor; cl27417)	c.302T>A	p.Val101Asp	missense	NWM-46, NWM-47, NWM-48, NWM-50, NWM-51, NWM-52, NWM-53, NWM-54, NWM-56, NWM-57, NWM-59, NWM-60, NWM-61, NWM-62, NWM-63, NWM-64, NWM-65, NWM-66, NWM-67, NWM-68, NWM-69
NWMN_0090	NWMN_0090	conserved hypothetical protein (similar to replication initiation factor; cl27417)	c.364T>A	p.Leu122Met	missense	NWM-46, NWM-47, NWM-48, NWM-49, NWM-50, NWM-51, NWM-52, NWM-53, NWM-54, NWM-56, NWM-57, NWM-58, NWM-59, NWM-61, NWM-62, NWM-63, NWM-64, NWM-65, NWM-66, NWM-68, NWM-69
NWMN_0090	NWMN_0090	conserved hypothetical protein (similar to replication initiation factor; cl27417)	c.367T>A	p.Ser123Thr	missense	NWM-47, NWM-49, NWM-50, NWM-51, NWM-52, NWM-53, NWM-54, NWM-56, NWM-57, NWM-58, NWM-59, NWM-60, NWM-63, NWM-64, NWM-65, NWM-66, NWM-69
NWMN_0090	NWMN_0090	conserved hypothetical protein (similar to replication initiation factor; cl27417)	c.369A>T	p.Ser123Ser	synonymous	NWM-47, NWM-49, NWM-50, NWM-51, NWM-52, NWM-53, NWM-54, NWM-55, NWM-56, NWM-57, NWM-59, NWM-60, NWM-63, NWM-65, NWM-66, NWM-68, NWM-69
NWMN_0090	NWMN_0090	conserved hypothetical protein (similar to replication initiation factor; cl27417)	c.375G>A	p.Lys125Lys	synonymous	NWM-47, NWM-49, NWM-50, NWM-51, NWM-52, NWM-53, NWM-54, NWM-56, NWM-57, NWM-59, NWM-60, NWM-61, NWM-64, NWM-65, NWM-66, NWM-68, NWM-69
NWMN_0090	NWMN_0090	conserved hypothetical protein (similar to replication initiation factor; cl27417)	c.378G>A	p.Ser126Ser	synonymous	NWM-47, NWM-48, NWM-49, NWM-50, NWM-51, NWM-52, NWM-53, NWM-54, NWM-56, NWM-57, NWM-58, NWM-59, NWM-61, NWM-62, NWM-63, NWM-64, NWM-65, NWM-66, NWM-69
NWMN_0090	NWMN_0090	conserved hypothetical protein (similar to replication initiation factor; cl27417)	c.381A>T	p.Val127Val	synonymous	NWM-47, NWM-48, NWM-49, NWM-50, NWM-51, NWM-52, NWM-53, NWM-54, NWM-56, NWM-59, NWM-62, NWM-63, NWM-64, NWM-65, NWM-66, NWM-67, NWM-68, NWM-69
NWMN_0090	NWMN_0090	conserved hypothetical protein (similar to replication initiation factor; cl27417)	c.402A>T	p.Gly134Gly	synonymous	NWM-46, NWM-47, NWM-49, NWM-50, NWM-51, NWM-52, NWM-53, NWM-54, NWM-55, NWM-56, NWM-57, NWM-58, NWM-59, NWM-61, NWM-62, NWM-63, NWM-64, NWM-65, NWM-66, NWM-67, NWM-68, NWM-69
NWMN_0090	NWMN_0090	conserved hypothetical protein (similar to replication initiation factor; cl27417)	c.408T>C	p.Asn136Asn	synonymous	NWM-46, NWM-47, NWM-48, NWM-49, NWM-50, NWM-51, NWM-52, NWM-53, NWM-54, NWM-55, NWM-56, NWM-57, NWM-58, NWM-59, NWM-61, NWM-62, NWM-63, NWM-64, NWM-65, NWM-66, NWM-67, NWM-68, NWM-69
NWMN_0090	NWMN_0090	conserved hypothetical protein (similar to replication initiation factor; cl27417)	c.411A>T	p.Val137Val	synonymous	NWM-46, NWM-47, NWM-48, NWM-49, NWM-50, NWM-51, NWM-52, NWM-53, NWM-54, NWM-55, NWM-56, NWM-57, NWM-58, NWM-59, NWM-60, NWM-61, NWM-62, NWM-63, NWM-64, NWM-65, NWM-66, NWM-68, NWM-69
NWMN_0090	NWMN_0090	conserved hypothetical protein (similar to replication initiation factor; cl27417)	c.438G>T	p.Val146Val	synonymous	NWM-47, NWM-48, NWM-49, NWM-50, NWM-51, NWM-52, NWM-53, NWM-55, NWM-56, NWM-57, NWM-58, NWM-59, NWM-60, NWM-61, NWM-62, NWM-63, NWM-64, NWM-65, NWM-66, NWM-68, NWM-69
NWMN_0090	NWMN_0090	conserved hypothetical protein (similar to replication initiation factor; cl27417)	c.442A>G	p.Asn148Asp	missense	NWM-47, NWM-48, NWM-49, NWM-50, NWM-51, NWM-52, NWM-53, NWM-54, NWM-55, NWM-56, NWM-57, NWM-58, NWM-59, NWM-60, NWM-61, NWM-62, NWM-63, NWM-64, NWM-65, NWM-66, NWM-67, NWM-68, NWM-69
NWMN_0090	NWMN_0090	conserved hypothetical protein (similar to replication initiation factor; cl27417)	c.444T>C	p.Asn148Asn	synonymous	NWM-47, NWM-49, NWM-50, NWM-51, NWM-52, NWM-53, NWM-54, NWM-56, NWM-57, NWM-59, NWM-60, NWM-61, NWM-62, NWM-63, NWM-64, NWM-65, NWM-66, NWM-68, NWM-69
NWMN_0090	NWMN_0090	conserved hypothetical protein (similar to replication initiation factor; cl27417)	c.460C>A	p.Arg154Arg	synonymous	NWM-46, NWM-47, NWM-48, NWM-49, NWM-50, NWM-51, NWM-52, NWM-53, NWM-54, NWM-55, NWM-56, NWM-57, NWM-59, NWM-60, NWM-61, NWM-62, NWM-63, NWM-64, NWM-65, NWM-66, NWM-67, NWM-68, NWM-69
NWMN_0090	NWMN_0090	conserved hypothetical protein (similar to replication initiation factor; cl27417)	c.462G>A	p.Arg154Arg	synonymous	NWM-46, NWM-47, NWM-48, NWM-49, NWM-50, NWM-51, NWM-52, NWM-53, NWM-54, NWM-56, NWM-57, NWM-58, NWM-59, NWM-60, NWM-61, NWM-62, NWM-63, NWM-64, NWM-65, NWM-66, NWM-67, NWM-68, NWM-69
NWMN_0090	NWMN_0090	conserved hypothetical protein (similar to replication initiation factor; cl27417)	c.479A>G	p.Lys160Arg	missense	NWM-46, NWM-47, NWM-48, NWM-49, NWM-50, NWM-51, NWM-52, NWM-53, NWM-54, NWM-56, NWM-57, NWM-58, NWM-59, NWM-60, NWM-61, NWM-62, NWM-63, NWM-64, NWM-65, NWM-66, NWM-67, NWM-68, NWM-69
NWMN_0090	NWMN_0090	conserved hypothetical protein (similar to replication initiation factor; cl27417)	c.485T>C	p.Val162Ala	missense	NWM-46, NWM-47, NWM-48, NWM-49, NWM-50, NWM-51, NWM-52, NWM-53, NWM-54, NWM-56, NWM-57, NWM-58, NWM-59, NWM-60, NWM-61, NWM-62, NWM-63, NWM-64, NWM-65, NWM-66, NWM-67, NWM-68, NWM-69
NWMN_0090	NWMN_0090	conserved hypothetical protein (similar to replication initiation factor; cl27417)	c.533G>A	p.Trp178*	stop gained	NWM-47, NWM-49, NWM-50, NWM-51, NWM-52, NWM-54, NWM-55, NWM-56, NWM-59, NWM-61, NWM-62, NWM-63, NWM-65, NWM-66, NWM-68
NWMN_0091	NWMN_0091	conserved hypothetical protein (similar to replication initiation protein)	c.19C>A	p.Arg7Arg	synonymous	NWM-47, NWM-49, NWM-50, NWM-52, NWM-56, NWM-58, NWM-61, NWM-62, NWM-63, NWM-65, NWM-68
NWMN_0091	NWMN_0091	conserved hypothetical protein (similar to replication initiation protein)	c.35G>A	p.Cys12Tyr	missense	NWM-48, NWM-49, NWM-50, NWM-52, NWM-54, NWM-55, NWM-56, NWM-57, NWM-58, NWM-61, NWM-62
NWMN_0091	NWMN_0091	conserved hypothetical protein (similar to replication initiation protein)	c.42A>C	p.Lys14Asn	missense	NWM-47, NWM-49, NWM-50, NWM-52, NWM-56, NWM-58, NWM-59, NWM-62, NWM-64, NWM-65, NWM-66
NWMN_0091	NWMN_0091	conserved hypothetical protein (similar to replication initiation protein)	c.60G>A	p.Leu20Leu	synonymous	NWM-47, NWM-49, NWM-51, NWM-52, NWM-54, NWM-55, NWM-56, NWM-58, NWM-60, NWM-62, NWM-65, NWM-66, NWM-68
NWMN_0309	NWMN_0309	Phage N-acetylglucosamidase/glucosaminidase domain-containing protein	c.15T>C	p.Asn5Asn	synonymous	NWM-53
NWMN_0309	NWMN_0309	Phage N-acetylglucosamidase/glucosaminidase domain-containing protein	c.18G>A	p.Pro6Pro	synonymous	NWM-53
NWMN_0309	NWMN_0309	Phage N-acetylglucosamidase/glucosaminidase domain-containing protein	c.21A>G	p.Lys7Lys	synonymous	NWM-53
NWMN_0309	NWMN_0309	Phage N-acetylglucosamidase/glucosaminidase domain-containing protein	c.23A>C	p.Asn8Thr	missense	NWM-53
NWMN_0309	NWMN_0309	Phage N-acetylglucosamidase/glucosaminidase domain-containing protein	c.33C>T	p.Pro11Pro	synonymous	NWM-53
NWMN_0309	NWMN_0309	Phage N-acetylglucosamidase/glucosaminidase domain-containing protein	c.1311T>C	p.Gly437Gly	synonymous	NWM-53
NWMN_0309	NWMN_0309	Phage N-acetylglucosamidase/glucosaminidase domain-containing protein	c.1320C>T	p.Asn440Asn	synonymous	NWM-53
NWMN_0309	NWMN_0309	Phage N-acetylglucosamidase/glucosaminidase domain-containing protein	c.1323T>A	p.Ala441Ala	synonymous	NWM-53
NWMN_0309	NWMN_0309	Phage N-acetylglucosamidase/glucosaminidase domain-containing protein	c.1341T>C	p.Ser447Ser	synonymous	NWM-53
NWMN_0309	NWMN_0309	Phage N-acetylglucosamidase/glucosaminidase domain-containing protein	c.1344A>G	p.Ser448Ser	synonymous	NWM-53
NWMN_0309	NWMN_0309	Phage N-acetylglucosamidase/glucosaminidase domain-containing protein	c.1359A>G	p.Lys453Lys	synonymous	NWM-53
NWMN_0309	NWMN_0309	Phage N-acetylglucosamidase/glucosaminidase domain-containing protein	c.1383G>A	p.Gln461Gln	synonymous	NWM-53
NWMN_0309	NWMN_0309	Phage N-acetylglucosamidase/glucosaminidase domain-containing protein	c.1389C>T	p.Tyr463Tyr	synonymous	NWM-53
NWMN_0309	NWMN_0309	Phage N-acetylglucosamidase/glucosaminidase domain-containing protein	c.1420G>A	p.Val474Ile	missense	NWM-53
NWMN_0309	NWMN_0309	Phage N-acetylglucosamidase/glucosaminidase domain-containing protein	c.1432T>G	p.Ser478Ala	missense	NWM-53
NWMN_0309	NWMN_0309	Phage N-acetylglucosamidase/glucosaminidase domain-containing protein	c.1440T>C	p.Asn480Asn	synonymous	NWM-53
NWMN_0309	NWMN_0309	Phage N-acetylglucosamidase/glucosaminidase domain-containing protein	c.1443G>A	p.Lys481Lys	synonymous	NWM-53
NWMN_0309	NWMN_0309	Phage N-acetylglucosamidase/glucosaminidase domain-containing protein	c.1479T>C	p.Gly493Gly	synonymous	NWM-53
NWMN_0309	NWMN_0309	Phage N-acetylglucosamidase/glucosaminidase domain-containing protein	c.1485G>A	p.Ala495Ala	synonymous	NWM-53
NWMN_0309	NWMN_0309	Phage N-acetylglucosamidase/glucosaminidase domain-containing protein	c.1491A>G	p.Ala497Ala	synonymous	NWM-53
NWMN_0309	NWMN_0309	Phage N-acetylglucosamidase/glucosaminidase domain-containing protein	c.1503A>G	p.Lys501Lys	synonymous	NWM-53
NWMN_0309	NWMN_0309	Phage N-acetylglucosamidase/glucosaminidase domain-containing protein	c.1506G>A	p.Lys502Lys	synonymous	NWM-53
NWMN_0309	NWMN_0309	Phage N-acetylglucosamidase/glucosaminidase domain-containing protein	c.1507C>A	p.His503Asn	missense	NWM-53
NWMN_0309	NWMN_0309	Phage N-acetylglucosamidase/glucosaminidase domain-containing protein	c.1518T>C	p.Asn506Asn	synonymous	NWM-53
NWMN_0309	NWMN_0309	Phage N-acetylglucosamidase/glucosaminidase domain-containing protein	c.1530A>G	p.Leu510Leu	synonymous	NWM-53
NWMN_0309	NWMN_0309	Phage N-acetylglucosamidase/glucosaminidase domain-containing protein	c.1539T>C	p.His513His	synonymous	NWM-53
NWMN_0309	NWMN_0309	Phage N-acetylglucosamidase/glucosaminidase domain-containing protein	c.1560T>C	p.Tyr520Tyr	synonymous	NWM-53

## Sheet: Table S2 - NWM aVAF LowT 24
Table S2. Additive variant allele frequencies (aVAF) for population-level analysis of Newman (NWM) passaged under low thymidine conditions at 24h.
Experimental conditions												Control conditions
N1-0S-24	N1-0_06S-24	N1-0_25S-24	N2-0S-24	N2-0_06S-24	N2-0_25S-24	N3-0S-24	N3-0_06S-24	N3-0_25S-24	N4-0S-24	N4-0_06S-24	N4-0_25S-24	N1-WT-24	N2-WT-24	N4-WT-24	New-Parent-0	Average experiemental aVAF	Average control aVAF	Δ Average aVAF	Gene Name	Gene ID
Rep 1, 0 μg/mL thymidine + SXT	Rep 1, 0.06 μg/mL thymidine + SXT	Rep 1, 0.25 μg/mL thymidine + SXT	Rep 2, 0 μg/mL thymidine + SXT	Rep 2, 0.06 μg/mL thymidine + SXT	Rep 2, 0.25 μg/mL thymidine + SXT	Rep 3, 0 μg/mL thymidine + SXT	Rep 3, 0.06 μg/mL thymidine + SXT	Rep 3, 0.25 μg/mL thymidine + SXT	Rep 4, 0 μg/mL thymidine + SXT	Rep 4, 0.06 μg/mL thymidine + SXT	Rep 4, 0.25 μg/mL thymidine + SXT	Rep 1, No thymidine or SXT	Rep 2, No thymidine or SXT	Rep 4, No thymidine or SXT	NWM WT strain (parent)
16.3736	16.2174	13.9366	16.2371	16.1217	15.2035	16.435	16.1073	15.3549	16.1296	15.653	15.8887	14.8935	14.9303	14.2986	13.1062	15.8049	14.3071	1.49772	NWMN_0090	NWMN_0090
2.51878	2.79533	1.40583	2.64853	2.07953	1.30445	2.52818	2.55805	1.05633	2.72963	1.3292	1.25763	1.45391	1.52704	1.24016	1.65157	2.01762	1.46817	0.549452	NWMN_0309	NWMN_0309
0.648284	0.164389	0.187269	0.182608	0.693538	0.293474	0.925121	0.811271	0.131659	1.07054	0.38754	0.028074	0.907955	0.310818	0	0	0.460314	0.304693	0.155621	NWMN_0310	NWMN_0310
0.520833	0.666667	0	0.714286	0.314815	0	0.552632	0.54	0.233333	0.596296	0.268519	0	0.358025	0.307692	0.253333	0	0.367282	0.229762	0.137519	NWMN_1035	NWMN_1035
0.345029	0.702857	0	0.057554	0	0	0	0	0	0	0	0	0	0	0	0	0.09212	0	0.09212	lacG	NWMN_2093
0.228825	0.561126	0	0	0	0	0	0	0	0	0	0	0	0	0	0	0.0658293	0	0.0658293	NWMN_tRNA34	NWMN_tRNA34
0.180412	0.25	0	0	0	0	0	0.097826	0	0	0	0.103624	0	0	0	0	0.0526552	0	0.0526552	appF	NWMN_0862
3.20238	3.40287	2.99522	3	3	2.99208	2.99394	2.98203	2.99114	2.98365	2.98922	2.96349	2.98443	2.98541	2.9924	3.00357	3.04133	2.99145	0.0498844	fus	NWMN_0509
0.079545	0.512124	0	0	0	0	0	0	0	0	0	0.005639	0	0	0	0	0.0497757	0	0.0497757	ftsH	NWMN_0473
0.306563	0.212585	0.01039	0.050847	0	0	0	0	0	0	0	0	0	0	0	0	0.0483654	0	0.0483654	NWMN_tRNA16	NWMN_tRNA16
0	0.509916	0.026249	0.041667	0	0	0	0	0	0	0	0	0	0	0	0	0.0481527	0	0.0481527	dnaK	NWMN_1483
0.157899	0.160553	0	0.123191	0.083294	0.025116	0.142606	0.129965	0.0254	0.172636	0.018405	0.058876	0.031535	0.03132	0.025594	0.086753	0.0914951	0.0438005	0.0476946	NWMN_1034	NWMN_1034
0.285714	0.258065	0	0.098765	0	0	0	0	0	0	0	0	0	0.033898	0	0	0.0535453	0.0084745	0.0450708	tgt	NWMN_1541
0	0	0.015905	0	0	0	0	0	0	0	0.543301	0	0.006061	0	0	0.008457	0.0466005	0.0036295	0.042971	ctsR	NWMN_0484
0.333388	0	0	0	0	0	0	0	0	0	0	0.100349	0	0	0	0	0.0361448	0	0.0361448	relA	NWMN_1536
0.200964	0.18568	0	0.035533	0	0.007968	0	0	0	0	0	0	0	0	0	0	0.0358454	0	0.0358454	groEL	NWMN_1937
0.168795	0.245107	0	0	0	0	0	0	0	0	0	0	0	0	0	0	0.0344918	0	0.0344918	rpsL	NWMN_0507
0.149866	0.249771	0	0	0	0	0	0	0	0	0	0	0	0	0	0	0.0333031	0	0.0333031	ffh	NWMN_1147
0.30496	0.072917	0	0	0	0	0	0	0	0	0	0	0	0	0	0	0.0314898	0	0.0314898	NWMN_tRNA43	NWMN_tRNA43
0.057143	0.056657	0	0.056604	0.032538	0.005044	0.022277	0.098333	0	0.00867	0	0.034585	0	0	0	0	0.0309876	0	0.0309876	geh	NWMN_0262
0	0	0	0	0	0	0	0	0	0.069755	0.291681	0	0	0.00551	0	0	0.0301197	0.0013775	0.0287422	pdhD	NWMN_0962
0.040698	0.30364	0	0	0	0	0	0	0	0	0	0	0	0	0	0	0.0286948	0	0.0286948	NWMN_tRNA12	NWMN_tRNA12
0.126667	0.196941	0	0	0	0	0	0	0	0	0	0	0	0	0	0	0.0269673	0	0.0269673	rpsS	NWMN_2148
0.075472	0.318658	0	0	0	0	0	0	0	0	0	0	0.031553	0	0	0	0.0328442	0.00788825	0.0249559	leuS	NWMN_1651
0	0	0	0.176471	0	0	0	0.051724	0.009091	0	0	0.055313	0	0	0	0	0.0243832	0	0.0243832	NWMN_1520	NWMN_1520
0.062827	0.103896	0.06981	0	0	0	0	0	0	0	0	0.031098	0	0	0	0	0.0223026	0	0.0223026	clpC	NWMN_0487
0	0.239605	0	0	0	0	0	0	0	0	0	0.03668	0.003658	0	0	0	0.0230237	0.0009145	0.0221093	tufA	NWMN_0510
0.107801	0.149213	0	0	0	0	0	0	0	0	0	0	0	0	0	0	0.0214178	0	0.0214178	arcA	NWMN_2534
0	0	0	0	0	0	0	0	0	0	0	0.246087	0	0	0	0	0.0205073	0	0.0205073	sufB	NWMN_0789
0	0	0	0	0.165468	0	0.153285	0	0.085213	0	0.032814	0.146507	0	0	0.030594	0.086614	0.0486072	0.029302	0.0193052	NWMN_0829	NWMN_0829
0	0.137931	0	0.0625	0	0	0	0	0	0	0	0.023486	0	0	0	0	0.0186597	0	0.0186597	rplT	NWMN_1572
0	0.131579	0	0	0	0	0	0	0	0.006459	0	0.069334	0	0	0	0	0.017281	0	0.017281	NWMN_2205	NWMN_2205
0	0	0	0	0.013889	0.060137	0	0	0	0	0	0.132369	0	0	0	0	0.0171996	0	0.0171996	NWMN_0142	NWMN_0142
0	0	0	0	0	0	0.203125	0	0	0	0	0	0	0	0	0	0.0169271	0	0.0169271	rpmA	NWMN_1547
0.083695	0	0	0	0.048872	0.007678	0	0	0	0.005333	0	0.053212	0	0	0	0	0.0165658	0	0.0165658	NWMN_1698	NWMN_1698
0	0	0	0.085366	0.06	0	0	0.071956	0	0	0	0	0	0	0	0.007648	0.0181102	0.001912	0.0161982	NWMN_0184	NWMN_0184
0.04	0.143818	0	0	0	0.00678	0	0	0	0	0	0	0	0	0	0	0.0158832	0	0.0158832	rplE	NWMN_2140
0.221477	0	0	0.188571	0	0	0	0	0.010957	0.087398	0.109223	0.231538	0.056604	0.046326	0.10898	0.00786	0.0707637	0.0549425	0.0158212	ssl4nm	NWMN_0391
0	0	0	0	0	0	0.1375	0	0	0	0	0.050571	0	0	0	0	0.0156726	0	0.0156726	malA	NWMN_1414
0.051613	0.133858	0	0	0	0	0	0	0	0	0	0	0	0	0	0	0.0154559	0	0.0154559	rplB	NWMN_2149
0.164557	0	0.020422	0	0	0	0	0	0.008696	0.012136	0	0.006221	0.003679	0.005674	0	0	0.0176693	0.00233825	0.0153311	ebh1	NWMN_1345
0.013825	0.166667	0	0	0	0	0	0	0	0	0	0	0	0	0	0	0.015041	0	0.015041	priA	NWMN_1122
0	0	0.023739	0	0	0	0	0.032847	0.031394	0	0.013514	0.111313	0	0	0.011905	0	0.0177339	0.00297625	0.0147577	NWMN_0753	NWMN_0753
0	0.032787	0	0.020202	0	0	0	0	0	0	0	0.121935	0	0	0	0	0.014577	0	0.014577	leuA	NWMN_1963
0	0	0.044898	0	0	0	0	0	0	0	0	0.129684	0	0	0	0	0.0145485	0	0.0145485	NWMN_2527	NWMN_2527
0	0	0	0	0	0.006421	0	0	0	0	0	0.166678	0	0	0	0	0.0144249	0	0.0144249	NWMN_0079	NWMN_0079
0	0.170279	0	0	0	0	0	0	0	0	0	0	0	0	0	0	0.0141899	0	0.0141899	NWMN_tRNA09	NWMN_tRNA09
0	0	0	0	0.062718	0	0	0	0	0.028259	0	0.161342	0	0	0.027591	0	0.0210266	0.00689775	0.0141288	NWMN_1931	NWMN_1931
0	0	0	0	0	0.005666	0	0	0	0	0.030538	0.131475	0	0	0	0	0.0139733	0	0.0139733	NWMN_2551	NWMN_2551
0	0.163355	0	0	0	0	0	0	0	0	0	0	0	0	0	0	0.0136129	0	0.0136129	NWMN_tRNA13	NWMN_tRNA13
0	0	0.00936	0	0	0	0	0	0.030227	0	0	0.121485	0	0	0	0	0.0134227	0	0.0134227	NWMN_2518	NWMN_2518
0	0	0	0	0	0	0	0.065934	0	0	0.033549	0.061572	0	0	0	0	0.0134213	0	0.0134213	NWMN_2391	NWMN_2391
0	0.153846	0	0	0	0.006006	0	0	0	0	0	0	0	0	0	0	0.013321	0	0.013321	NWMN_2289	NWMN_2289
0.063218	0.095541	0	0	0	0	0	0	0	0	0	0	0	0	0	0	0.0132299	0	0.0132299	rpsH	NWMN_2138
0	0	0	0	0.02439	0	0	0	0	0	0	0.134035	0	0	0	0	0.0132021	0	0.0132021	NWMN_0429	NWMN_0429
0	0.156065	0	0	0	0	0	0	0	0	0	0	0	0	0	0	0.0130054	0	0.0130054	rpmJ	NWMN_2129
6.06348	5.97527	6.01062	5.99192	5.98913	5.97857	5.97249	5.99448	5.96124	5.98274	5.97978	5.98169	5.97523	5.97165	5.98505	5.97662	5.99012	5.97714	0.0129767	NWMN_2306	NWMN_2306
0	0	0	0	0	0	0.107843	0	0	0	0	0.045872	0	0	0	0	0.0128096	0	0.0128096	NWMN_1036	NWMN_1036
0.014634	0	0	0	0	0	0.010638	0	0	0	0	0.127124	0	0	0	0	0.0126997	0	0.0126997	NWMN_2281	NWMN_2281
0	0	0	0	0	0	0	0	0.004884	0	0	0.144462	0	0	0	0	0.0124455	0	0.0124455	NWMN_0029	NWMN_0029
0	0	0	0	0.1156	0	0	0	0	0	0	0.033445	0	0	0	0	0.0124204	0	0.0124204	dsbA	NWMN_2308
0	0.148148	0	0	0	0	0	0	0	0	0	0	0	0	0	0	0.0123457	0	0.0123457	gnd	NWMN_1417
0	0	0.007692	0.067073	0	0	0.00883	0	0	0.015672	0	0.046392	0	0	0	0	0.0121383	0	0.0121383	NWMN_1888	NWMN_1888
0	0	0	0	0	0.067416	0	0	0	0	0	0.077944	0	0	0	0	0.0121133	0	0.0121133	NWMN_0871	NWMN_0871
0	0.111111	0	0	0	0	0	0	0	0	0	0.034078	0	0	0	0	0.0120991	0	0.0120991	nrdR	NWMN_1579
0.055556	0.051948	0.007752	0	0	0	0	0	0	0	0	0.029213	0	0	0	0	0.0120391	0	0.0120391	lacE	NWMN_2094
0.033638	0.035414	0.004197	0.018354	0.015755	0	0.001465	0.01955	0	0.014414	0	0	0	0	0	0	0.0118989	0	0.0118989	NWMN_0302	NWMN_0302
0	0	0	0	0	0.013356	0	0	0	0	0	0.139083	0	0.005013	0	0	0.0127033	0.00125325	0.01145	pbpA	NWMN_1091
0	0	0	0.010345	0	0.006757	0	0	0	0.032035	0.027837	0.060329	0	0	0	0	0.0114419	0	0.0114419	NWMN_0160	NWMN_0160
0	0.068063	0	0	0	0.004374	0	0	0	0	0	0.063696	0	0	0	0	0.0113444	0	0.0113444	NWMN_0218	NWMN_0218
0.134454	0	0	0	0	0	0	0	0	0	0	0	0	0	0	0	0.0112045	0	0.0112045	sufD	NWMN_0786
0	0.045455	0.008772	0	0	0	0.032609	0	0	0	0.028617	0.018065	0	0	0	0	0.0111265	0	0.0111265	fhuA	NWMN_0616
0	0	0	0	0	0	0	0	0	0	0	0.129043	0	0	0	0	0.0107536	0	0.0107536	NWMN_2597	NWMN_2597
0	0	0	0	0	0.086351	0	0	0	0.029646	0	0.120945	0	0	0.036534	0	0.0197452	0.0091335	0.0106117	NWMN_tRNA42	NWMN_tRNA42
0	0.125	0	0	0	0	0	0	0	0	0	0	0	0	0	0	0.0104167	0	0.0104167	NWMN_1510	NWMN_1510
0	0.090909	0	0	0	0	0	0	0	0	0.030075	0	0	0	0	0	0.010082	0	0.010082	NWMN_1320	NWMN_1320
0	0	0	0	0	0.00823	0	0	0	0	0	0.110073	0	0	0	0	0.00985858	0	0.00985858	NWMN_2180	NWMN_2180
0	0	0	0	0.047619	0.009346	0	0.060606	0	0	0	0	0	0	0	0	0.00979758	0	0.00979758	NWMN_1263	NWMN_1263
0	0	0	0	0	0	0	0	0	0	0	0.117524	0	0	0	0	0.00979367	0	0.00979367	NWMN_1098	NWMN_1098
0	0	0	0	0	0	0.076433	0	0	0	0	0.041002	0	0	0	0	0.00978625	0	0.00978625	prsA	NWMN_1733
0	0.116024	0	0	0	0	0	0	0	0	0	0	0	0	0	0	0.00966867	0	0.00966867	NWMN_1188	NWMN_1188
0	0	0	0	0	0	0	0	0	0	0	0.139869	0.008089	0	0	0	0.0116557	0.00202225	0.0096335	NWMN_1634	NWMN_1634
0	0	0	0	0	0	0.084821	0	0	0	0	0.030688	0	0	0	0	0.00962575	0	0.00962575	NWMN_2303	NWMN_2303
0	0	0	0.037037	0	0	0	0	0	0	0	0.077431	0	0	0	0	0.009539	0	0.009539	pyrAB	NWMN_1114
0	0	0	0	0	0.007678	0	0	0	0	0	0.103368	0	0	0	0	0.00925383	0	0.00925383	NWMN_1985	NWMN_1985
0.056555	0	0	0	0	0	0	0	0	0	0	0.053101	0	0	0	0	0.009138	0	0.009138	NWMN_0037	NWMN_0037
0	0	0	0	0	0.036392	0	0	0	0	0	0.07083	0	0	0	0	0.00893517	0	0.00893517	NWMN_0346	NWMN_0346
0.016887	0.027906	0.005435	0.008452	0	0	0	0.008875	0	0.023185	0	0.028249	0	0.00453	0	0	0.00991575	0.0011325	0.00878325	NWMN_0303	NWMN_0303
0.105263	0	0	0	0	0	0	0	0	0	0	0	0	0	0	0	0.00877192	0	0.00877192	NWMN_1298	NWMN_1298
0	0	0	0	0	0	0	0	0	0	0	0.101739	0	0	0	0	0.00847825	0	0.00847825	rplF	NWMN_2137
0	0.093023	0	0	0	0.007767	0	0	0	0	0	0	0	0	0	0	0.00839917	0	0.00839917	recU	NWMN_1360
0	0.003264	0.049202	0	0	0	0	0.030361	0	0.045001	0	0.119715	0.049579	0	0	0	0.0206286	0.0123947	0.00823383	NWMN_1028	NWMN_1028
0	0	0	0.046154	0.051209	0	0	0	0	0	0	0	0	0	0	0	0.00811358	0	0.00811358	fmhC	NWMN_1158
0.043478	0.048276	0	0	0	0	0	0	0	0	0	0.004902	0	0	0	0	0.00805467	0	0.00805467	NWMN_0355	NWMN_0355
0	0	0	0	0	0	0	0	0.061275	0	0	0.140628	0	0	0.035104	0	0.0168252	0.008776	0.00804925	spsB	NWMN_0836
0	0	0	0	0	0	0	0	0	0	0	0.094666	0	0	0	0	0.00788883	0	0.00788883	NWMN_0069	NWMN_0069
0	0.09375	0	0	0	0	0	0	0	0	0	0	0	0	0	0	0.0078125	0	0.0078125	rpsD	NWMN_1613
0	0	0	0	0	0	0	0	0	0	0.030075	0.06086	0	0	0	0	0.00757792	0	0.00757792	purR	NWMN_0459
0	0	0	0.007916	0	0	0	0	0	0	0	0.082703	0	0	0	0	0.00755158	0	0.00755158	NWMN_1882	NWMN_1882
0.047022	0	0	0	0.042129	0	0	0	0	0	0	0	0	0	0	0	0.00742925	0	0.00742925	NWMN_0240	NWMN_0240
0	0.078571	0.007797	0	0	0	0	0	0	0	0	0	0	0	0	0	0.00719733	0	0.00719733	rpoB	NWMN_0504
0	0	0	0.049618	0	0.005747	0	0	0	0	0	0.030769	0	0	0	0	0.00717783	0	0.00717783	sbnB	NWMN_0061
0.059406	0	0	0	0	0.026196	0	0	0	0	0	0	0	0	0	0	0.0071335	0	0.0071335	valS	NWMN_1558
0	0	0	0	0	0	0	0	0	0	0	0.193306	0	0.036193	0	0	0.0161088	0.00904825	0.00706058	entB	NWMN_0131
0	0.080292	0	0	0	0	0	0	0	0	0.003701	0	0	0	0	0	0.00699942	0	0.00699942	lacD	NWMN_2096
0	0	0	0.082192	0	0	0	0	0	0	0	0	0	0	0	0	0.00684933	0	0.00684933	NWMN_1688	NWMN_1688
0	0	0	0	0	0.042017	0	0	0	0.008333	0	0.031553	0	0	0	0	0.00682525	0	0.00682525	NWMN_1624	NWMN_1624
0	0.081395	0	0	0	0	0	0	0	0	0	0	0	0	0	0	0.00678292	0	0.00678292	cspB	NWMN_2605
0	0	0	0	0	0	0	0	0	0	0	0.080176	0	0	0	0	0.00668133	0	0.00668133	NWMN_2539	NWMN_2539
0	0	0	0	0	0	0	0	0	0	0	0.080049	0	0	0	0	0.00667075	0	0.00667075	frr	NWMN_1169
0.037209	0.049689	0	0	0	0	0	0.008282	0	0	0	0	0.005063	0	0	0	0.00793167	0.00126575	0.00666592	NWMN_1869	NWMN_1869
0	0	0	0	0	0	0	0	0	0	0.028996	0.050307	0	0	0	0	0.00660858	0	0.00660858	ilvD	NWMN_1960
0	0	0	0	0	0	0	0	0	0	0	0.078429	0	0	0	0	0.00653575	0	0.00653575	argG	NWMN_0832
0	0	0.009592	0	0	0	0	0	0.052154	0	0	0.104293	0.029234	0	0	0	0.0138366	0.0073085	0.00652808	NWMN_1245	NWMN_1245
0	0	0.00974	0	0	0	0	0	0.012427	0	0.003141	0.052122	0	0	0	0	0.0064525	0	0.0064525	NWMN_0039	NWMN_0039
0	0	0	0	0	0	0	0	0	0	0.07619	0	0	0	0	0	0.00634917	0	0.00634917	NWMN_1033	NWMN_1033
0	0	0.008065	0	0	0	0	0	0	0	0	0.067109	0	0	0	0	0.0062645	0	0.0062645	NWMN_1231	NWMN_1231
0	0	0	0	0	0	0	0	0	0	0	0.074236	0	0	0	0	0.00618633	0	0.00618633	NWMN_rRNA10	NWMN_rRNA10
0	0	0	0	0	0	0	0	0.00692	0	0	0.066816	0	0	0	0	0.00614467	0	0.00614467	dnaX	NWMN_0442
0.069364	0	0	0	0	0	0	0	0	0.004353	0	0	0	0	0	0	0.00614308	0	0.00614308	gapA	NWMN_0741
0	0	0	0	0	0	0	0	0	0	0	0.073316	0	0	0	0	0.00610967	0	0.00610967	rpe	NWMN_1132
0	0	0	0	0.031746	0	0	0	0	0	0	0.041379	0	0	0	0	0.00609375	0	0.00609375	gudB	NWMN_0828
0	0	0.043726	0	0.010676	0.05141	0	0	0	0	0	0.072309	0.035074	0	0	0	0.0148434	0.0087685	0.00607492	NWMN_0075	NWMN_0075
0	0	0	0	0	0	0	0	0	0	0	0.072818	0	0	0	0	0.00606817	0	0.00606817	NWMN_0161	NWMN_0161
0	0.072072	0	0	0	0	0	0	0	0	0	0	0	0	0	0	0.006006	0	0.006006	gyrB	NWMN_0004
0	0.072072	0	0	0	0	0	0	0	0	0	0	0	0	0	0	0.006006	0	0.006006	rpsI	NWMN_2119
0.021164	0	0	0	0	0.04967	0	0	0	0	0	0.033843	0	0.011305	0	0	0.00872308	0.00282625	0.00589683	mnhD	NWMN_0596
0	0	0	0	0	0	0.032309	0	0.00495	0.012004	0	0.020934	0	0	0	0	0.00584975	0	0.00584975	NWMN_0993	NWMN_0993
0.017778	0	0	0.052356	0	0	0	0	0	0	0	0	0	0	0	0	0.0058445	0	0.0058445	fnbA	NWMN_2399
0	0	0	0	0	0	0	0	0	0	0	0.069217	0	0	0	0	0.00576808	0	0.00576808	NWMN_1745	NWMN_1745
0	0	0	0	0	0.004651	0	0	0	0	0	0.064548	0	0	0	0	0.00576658	0	0.00576658	uvrC	NWMN_1058
0	0.068493	0	0	0	0	0	0	0	0	0	0	0	0	0	0	0.00570775	0	0.00570775	mutL	NWMN_1205
0	0.068182	0	0	0	0	0	0	0	0	0	0	0	0	0	0	0.00568183	0	0.00568183	NWMN_1912	NWMN_1912
0	0	0	0	0.067797	0	0	0	0	0	0	0	0	0	0	0	0.00564975	0	0.00564975	NWMN_1408	NWMN_1408
0	0	0	0	0	0	0	0	0	0	0	0.067767	0	0	0	0	0.00564725	0	0.00564725	NWMN_2212	NWMN_2212
0	0	0.006873	0	0	0	0.014286	0	0	0	0	0.057099	0.00374	0	0	0	0.0065215	0.000935	0.0055865	ptsG	NWMN_2437
0	0	0	0	0.042986	0	0	0	0.036122	0	0	0.0557	0.022727	0	0	0	0.011234	0.00568175	0.00555225	NWMN_1852	NWMN_1852
0	0	0.00939	0	0	0	0	0	0	0	0.020492	0.036145	0	0	0	0	0.00550225	0	0.00550225	NWMN_1321	NWMN_1321
0	0	0	0	0	0	0	0	0.036891	0	0	0.075855	0.015759	0	0	0	0.0093955	0.00393975	0.00545575	guaA	NWMN_0381
0	0	0	0	0	0	0	0	0	0	0	0.065233	0	0	0	0	0.00543608	0	0.00543608	atl	NWMN_0922
0	0	0	0	0	0	0	0	0	0	0	0.062473	0	0	0	0	0.00520608	0	0.00520608	NWMN_2259	NWMN_2259
0	0	0	0.062201	0	0	0	0	0	0	0	0	0	0	0	0	0.00518342	0	0.00518342	NWMN_2185	NWMN_2185
0	0	0	0	0	0	0	0	0	0	0	0.061983	0	0	0	0	0.00516525	0	0.00516525	NWMN_1444	NWMN_1444
0	0	0	0	0	0	0	0	0	0	0	0.061129	0	0	0	0	0.00509408	0	0.00509408	NWMN_tRNA45	NWMN_tRNA45
0	0	0	0	0	0	0	0.060976	0	0	0	0	0	0	0	0	0.00508133	0	0.00508133	tagD	NWMN_0611
0.001742	0.003446	0.005362	0.014108	0.004407	0	0.011776	0.008317	0	0.01175	0	0	0	0	0	0	0.00507567	0	0.00507567	NWMN_0304	NWMN_0304
0	0	0	0.043367	0	0	0	0	0	0	0	0.031365	0.004613	0	0	0	0.00622767	0.00115325	0.00507442	NWMN_0045	NWMN_0045
0	0	0.009302	0	0.042105	0	0	0	0.009195	0	0	0	0	0	0	0	0.00505017	0	0.00505017	sucA	NWMN_1326
0	0	0.028986	0	0	0	0	0	0	0	0	0.03105	0	0	0	0	0.005003	0	0.005003	NWMN_0092	NWMN_0092
0	0	0.059846	0	0	0	0	0	0	0	0	0	0	0	0	0	0.00498717	0	0.00498717	NWMN_0421	NWMN_0421
0	0	0.035129	0	0	0	0	0	0	0	0	0.02375	0	0	0	0	0.00490658	0	0.00490658	qoxA	NWMN_0930
0	0	0	0	0	0	0	0	0	0.027385	0	0.031216	0	0	0	0	0.00488342	0	0.00488342	NWMN_0339	NWMN_0339
0	0	0	0	0	0.030523	0	0	0	0	0	0.088128	0.020073	0	0	0	0.00988758	0.00501825	0.00486933	dnaB	NWMN_0015
0	0.002902	0	0	0	0	0	0	0	0.00037	0	0.055112	0	0	0	0	0.00486533	0	0.00486533	NWMN_0293	NWMN_0293
0.034188	0	0.02384	0	0	0	0	0	0	0	0	0	0	0	0	0	0.00483567	0	0.00483567	NWMN_1684	NWMN_1684
0	0	0	0	0	0	0	0	0.007018	0	0	0.050877	0	0	0	0	0.00482458	0	0.00482458	NWMN_2468	NWMN_2468
0	0	0	0	0.011029	0	0.063492	0	0	0	0	0	0	0.005618	0	0	0.00621008	0.0014045	0.00480558	NWMN_1130	NWMN_1130
2.96861	3	3.00789	2.95696	2.96984	2.97805	2.98518	2.94494	2.98413	2.97095	2.97595	2.93045	2.9782	2.97191	2.95205	2.96969	2.97275	2.96796	0.00478392	hemY	NWMN_1723
0	0.072464	0.131613	0	0	0	0	0	0.052734	0.004614	0	0.105604	0.103399	0	0	0	0.0305858	0.0258498	0.004736	secA	NWMN_0722
0	0	0	0	0	0	0	0	0	0	0.02253	0.033854	0	0	0	0	0.00469867	0	0.00469867	NWMN_0172	NWMN_0172
0	0	0	0	0.056338	0	0	0	0	0	0	0	0	0	0	0	0.00469483	0	0.00469483	NWMN_2472	NWMN_2472
0	0.04902	0.006993	0	0	0	0	0	0	0	0	0	0	0	0	0	0.00466775	0	0.00466775	clpC	NWMN_2448
0	0	0	0	0.027027	0	0	0.028902	0	0	0	0	0	0	0	0	0.00466075	0	0.00466075	NWMN_1721	NWMN_1721
0	0	0	0.055556	0	0.006932	0	0	0	0.018868	0	0.022727	0	0	0.016095	0	0.00867358	0.00402375	0.00464983	prfA	NWMN_2022
0	0.055556	0	0	0	0	0	0	0	0	0	0	0	0	0	0	0.00462967	0	0.00462967	NWMN_2519	NWMN_2519
0	0	0.007194	0	0.196118	0	0	0	0	0.745895	0.613509	0.604584	0.045226	0.074818	0.484542	0.099715	0.180608	0.176075	0.00453308	sdrD	NWMN_0524
0	0	0	0	0	0	0	0	0	0	0	0.054334	0	0	0	0	0.00452783	0	0.00452783	NWMN_0042	NWMN_0042
0.014815	0	0.011827	0	0	0	0	0	0	0	0	0.027486	0	0	0	0	0.00451067	0	0.00451067	NWMN_2609	NWMN_2609
0	0	0	0.046196	0	0	0	0.007772	0	0	0	0	0	0	0	0	0.00449733	0	0.00449733	NWMN_0234	NWMN_0234
0	0	0	0.043478	0	0	0	0.010239	0	0	0	0	0	0	0	0	0.00447642	0	0.00447642	NWMN_1757	NWMN_1757
0	0.043478	0.009662	0	0	0	0	0	0	0	0	0	0	0	0	0	0.00442833	0	0.00442833	NWMN_1708	NWMN_1708
0	0	0	0	0	0	0	0.026846	0	0	0	0.025404	0	0	0	0	0.00435417	0	0.00435417	atpA	NWMN_2009
0	0	0	0	0	0	0	0	0.006319	0	0.023708	0.022065	0	0	0	0	0.004341	0	0.004341	NWMN_0220	NWMN_0220
0	0	0.044922	0	0	0.007143	0	0	0	0	0	0	0	0	0	0	0.00433875	0	0.00433875	nupC	NWMN_0483
0	0	0	0	0.020408	0	0	0.003521	0	0	0	0.028103	0	0	0	0	0.004336	0	0.004336	NWMN_1830	NWMN_1830
0	0.081633	0	0	0	0	0	0	0	0	0	0.028027	0	0	0.019231	0	0.00913833	0.00480775	0.00433058	gatA	NWMN_1838
0	0	0	0	0	0	0	0	0	0	0	0.05165	0	0	0	0	0.00430417	0	0.00430417	hemL	NWMN_1561
0	0	0	0	0	0	0	0	0	0	0	0.051253	0	0	0	0	0.00427108	0	0.00427108	NWMN_0520	NWMN_0520
0	0.050926	0	0	0	0	0	0	0	0	0	0	0	0	0	0	0.00424383	0	0.00424383	NWMN_0949	NWMN_0949
0.049383	0	0.017316	0	0	0	0	0	0	0	0	0.010843	0	0	0.008889	0	0.00646183	0.00222225	0.00423958	cysE	NWMN_0491
0.050781	0	0	0	0	0	0	0	0	0	0	0	0	0	0	0	0.00423175	0	0.00423175	NWMN_0646	NWMN_0646
0	0	0	0	0	0	0	0	0	0	0	0.050616	0	0	0	0	0.004218	0	0.004218	NWMN_1929	NWMN_1929
0	0.050562	0	0	0	0	0	0	0	0	0	0	0	0	0	0	0.0042135	0	0.0042135	NWMN_0903	NWMN_0903
0	0	0.009294	0	0	0	0	0	0	0	0	0.04126	0	0	0	0	0.00421283	0	0.00421283	NWMN_0572	NWMN_0572
0	0	0.025276	0	0	0.025035	0	0	0	0	0	0	0	0	0	0	0.00419258	0	0.00419258	crtM	NWMN_2462
0	0	0	0	0	0	0	0	0	0	0	0.049878	0	0	0	0	0.0041565	0	0.0041565	nirR	NWMN_2301
0	0	0	0	0	0	0	0	0	0	0	0.049853	0	0	0	0	0.00415442	0	0.00415442	NWMN_tRNA27	NWMN_tRNA27
0	0.0199	0	0	0	0	0	0	0	0	0	0.029794	0	0	0	0	0.00414117	0	0.00414117	NWMN_0189	NWMN_0189
0	0	0	0.049479	0	0	0	0	0	0	0	0	0	0	0	0	0.00412325	0	0.00412325	NWMN_0241	NWMN_0241
0	0.07619	0	0	0	0	0	0	0	0	0	0	0	0	0	0.008949	0.00634917	0.00223725	0.00411192	rpsC	NWMN_2146
0	0	0	0	0.001548	0.004561	0.001503	0.007875	0	0.0055	0	0.028253	0	0	0	0	0.00410333	0	0.00410333	int	NWMN_0263
0	0	0	0	0	0	0	0	0	0	0	0.048975	0	0	0	0	0.00408125	0	0.00408125	opuCC	NWMN_2345
0	0	0	0	0	0	0	0	0	0	0	0.048969	0	0	0	0	0.00408075	0	0.00408075	NWMN_1331	NWMN_1331
0	0	0.034068	0.014493	0	0	0	0	0	0	0	0	0	0	0	0	0.00404675	0	0.00404675	NWMN_2001	NWMN_2001
0	0	0	0	0	0	0	0	0	0	0	0.048232	0	0	0	0	0.00401933	0	0.00401933	NWMN_0526	NWMN_0526
0	0	0	0	0	0.012421	0	0	0	0	0	0.0358	0	0	0	0	0.00401842	0	0.00401842	fmtB	NWMN_2061
0	0	0.006932	0	0	0	0	0	0	0.004287	0.023952	0.105522	0	0.005487	0.025402	0	0.0117244	0.00772225	0.00400217	NWMN_2386	NWMN_2386
0	0	0	0	0	0	0	0	0	0	0	0.047556	0	0	0	0	0.003963	0	0.003963	ccpA	NWMN_1629
0	0	0.009153	0	0	0.038306	0	0	0	0	0	0	0	0	0	0	0.00395492	0	0.00395492	NWMN_0861	NWMN_0861
0	0	0	0	0	0	0	0	0	0	0	0.046936	0	0	0	0	0.00391133	0	0.00391133	recG	NWMN_1137
0	0	0	0	0	0	0	0	0.007105	0	0	0.039484	0	0	0	0	0.00388242	0	0.00388242	lpl2nm	NWMN_0404
0	0	0.009524	0	0.016854	0.014989	0	0	0	0.004957	0	0	0	0	0	0	0.00386033	0	0.00386033	rexA	NWMN_0838
0	0.002494	0.005803	0	0	0	0	0.001543	0	0	0	0.036375	0	0	0	0	0.00385125	0	0.00385125	int	NWMN_1814
0	0	0	0	0	0	0	0	0	0	0	0.046058	0	0	0	0	0.00383817	0	0.00383817	opp1D	NWMN_2361
0	0	0	0	0	0	0	0	0	0	0	0.046005	0	0	0	0	0.00383375	0	0.00383375	ftsQ	NWMN_1094
0	0	0	0	0	0.005249	0	0	0	0	0	0.040687	0	0	0	0	0.003828	0	0.003828	NWMN_2552	NWMN_2552
0	0	0	0	0	0.009877	0	0	0	0	0	0.035847	0	0	0	0	0.00381033	0	0.00381033	NWMN_1466	NWMN_1466
0	0	0	0	0	0	0	0	0	0.004145	0	0.041249	0	0	0	0	0.00378283	0	0.00378283	NWMN_2115	NWMN_2115
0.030612	0	0	0	0	0	0	0	0.014651	0	0	0	0	0	0	0	0.00377192	0	0.00377192	smc	NWMN_1144
0	0.027322	0	0.018349	0	0	0	0	0.020968	0	0	0	0	0	0	0.00713	0.00555325	0.0017825	0.00377075	NWMN_1930	NWMN_1930
0	0	0	0	0	0	0	0	0	0	0	0.067706	0	0	0	0.007505	0.00564217	0.00187625	0.00376592	NWMN_0673	NWMN_0673
0	0	0.008475	0	0	0	0	0	0	0	0	0.036709	0	0	0	0	0.00376533	0	0.00376533	NWMN_0688	NWMN_0688
0	0	0.013361	0.031746	0	0	0	0	0	0	0	0	0	0	0	0	0.00375892	0	0.00375892	NWMN_2354	NWMN_2354
0.044944	0	0	0	0	0	0	0	0	0	0	0	0	0	0	0	0.00374533	0	0.00374533	NWMN_1357	NWMN_1357
0	0	0	0	0	0	0	0	0	0	0	0.04456	0	0	0	0	0.00371333	0	0.00371333	NWMN_tRNA55	NWMN_tRNA55
0	0	0	0	0	0.008316	0	0	0	0	0	0.03607	0	0	0	0	0.00369883	0	0.00369883	truB	NWMN_1180
0	0	0	0	0	0	0	0	0	0	0	0.043981	0	0	0	0	0.00366508	0	0.00366508	NWMN_tRNA03	NWMN_tRNA03
0	0	0	0	0	0	0	0	0	0	0	0.043915	0	0	0	0	0.00365958	0	0.00365958	NWMN_1692	NWMN_1692
0	0	0	0	0	0	0	0	0	0	0	0.043779	0	0	0	0	0.00364825	0	0.00364825	NWMN_2421	NWMN_2421
0	0	0	0	0	0	0	0.004739	0	0.007737	0	0.031221	0	0	0	0	0.00364142	0	0.00364142	isdD	NWMN_1043
0	0	0	0	0	0	0	0	0	0	0	0.043614	0	0	0	0	0.0036345	0	0.0036345	engG	NWMN_1384
0	0	0.00624	0	0	0	0	0	0	0.003828	0	0.033299	0	0	0	0	0.00361392	0	0.00361392	NWMN_2384	NWMN_2384
0	0	0.053398	0	0	0	0	0	0.007952	0.005089	0	0	0	0	0	0.007692	0.00553658	0.001923	0.00361358	nrdF	NWMN_0701
0	0.025478	0	0	0	0	0	0.013889	0	0.003988	0	0	0	0	0	0	0.00361292	0	0.00361292	NWMN_2516	NWMN_2516
0	0	0	0	0	0	0	0	0	0	0	0.043284	0	0	0	0	0.003607	0	0.003607	NWMN_1276	NWMN_1276
0.021277	0	0.007233	0	0	0	0.014634	0	0	0	0	0	0	0	0	0	0.00359533	0	0.00359533	NWMN_2078	NWMN_2078
0	0	0	0	0	0	0	0	0	0	0	0.043073	0	0	0	0	0.00358942	0	0.00358942	cls	NWMN_1992
0	0	0	0	0	0	0	0	0	0	0	0.042887	0	0	0	0	0.00357392	0	0.00357392	NWMN_0984	NWMN_0984
0	0	0	0	0	0	0	0	0.038786	0	0.003446	0	0	0	0	0	0.00351933	0	0.00351933	ftsA	NWMN_1095
0	0	0	0	0	0.006969	0	0	0	0	0	0.03507	0	0	0	0	0.00350325	0	0.00350325	ureG	NWMN_2193
0	0	0	0	0	0.041905	0	0	0	0	0	0	0	0	0	0	0.00349208	0	0.00349208	vraA	NWMN_0538
0	0.041885	0	0	0	0	0	0	0	0	0	0	0	0	0	0	0.00349042	0	0.00349042	rpsB	NWMN_1166
0	0	0	0	0	0	0	0	0	0	0	0.041804	0	0	0	0	0.00348367	0	0.00348367	NWMN_0893	NWMN_0893
0	0	0	0	0	0.006645	0	0	0	0	0	0.034921	0	0	0	0	0.00346383	0	0.00346383	htrA	NWMN_0892
0	0	0	0	0	0	0	0	0	0	0	0.041469	0	0	0	0	0.00345575	0	0.00345575	NWMN_1886	NWMN_1886
0	0	0	0	0.011719	0	0	0	0	0	0	0.029686	0	0	0	0	0.00345042	0	0.00345042	NWMN_0164	NWMN_0164
0	0	0	0	0	0	0	0	0	0	0	0.041405	0	0	0	0	0.00345042	0	0.00345042	NWMN_0713	NWMN_0713
0	0	0	0	0	0	0	0	0	0	0	0.041349	0	0	0	0	0.00344575	0	0.00344575	cysM	NWMN_0424
0.041284	0	0	0	0	0	0	0	0	0	0	0	0	0	0	0	0.00344033	0	0.00344033	NWMN_1998	NWMN_1998
0	0	0	0	0	0.008639	0	0	0	0	0	0.032621	0	0	0	0	0.00343833	0	0.00343833	NWMN_1649	NWMN_1649
0	0	0	0	0	0	0	0	0	0	0	0.041147	0	0	0	0	0.00342892	0	0.00342892	capD	NWMN_0098
0	0	0	0	0	0	0.041096	0	0	0	0	0	0	0	0	0	0.00342467	0	0.00342467	udk	NWMN_1512
0	0	0	0.007389	0	0	0	0	0	0	0	0.05145	0	0.005952	0	0	0.00490325	0.001488	0.00341525	NWMN_0024	NWMN_0024
0	0	0	0	0.040816	0	0	0	0	0	0	0	0	0	0	0	0.00340133	0	0.00340133	NWMN_1463	NWMN_1463
0	0	0.013336	0	0	0	0	0	0	0	0	0.027397	0	0	0	0	0.00339442	0	0.00339442	NWMN_2383	NWMN_2383
0	0	0	0	0	0	0	0	0	0	0	0.040603	0	0	0	0	0.00338358	0	0.00338358	fadA	NWMN_0167
0	0	0	0	0	0	0	0	0	0	0	0.040541	0	0	0	0	0.00337842	0	0.00337842	NWMN_1328	NWMN_1328
0	0	0	0	0	0	0	0	0.040404	0	0	0	0	0	0	0	0.003367	0	0.003367	ribD	NWMN_1662
0	0	0	0	0	0	0	0	0.007722	0	0	0.032407	0	0	0	0	0.00334408	0	0.00334408	NWMN_1678	NWMN_1678
0	0	0	0.012295	0	0	0	0	0	0	0	0.027806	0	0	0	0	0.00334175	0	0.00334175	bioW	NWMN_2322
0	0	0	0	0	0	0	0	0.007619	0	0	0.032417	0	0	0	0	0.00333633	0	0.00333633	prs	NWMN_0463
0	0.033058	0	0	0	0	0	0	0.006803	0	0	0	0	0	0	0	0.00332175	0	0.00332175	NWMN_2081	NWMN_2081
0	0	0	0	0	0	0	0	0.039474	0	0	0	0	0	0	0	0.0032895	0	0.0032895	dapB	NWMN_1307
0	0	0	0	0	0	0	0	0	0	0	0.039443	0	0	0	0	0.00328692	0	0.00328692	NWMN_2474	NWMN_2474
0	0	0	0	0	0	0	0	0	0	0	0.039333	0	0	0	0	0.00327775	0	0.00327775	NWMN_2109	NWMN_2109
0.019324	0	0	0	0	0	0	0	0	0	0.019616	0	0	0	0	0	0.003245	0	0.003245	bglA	NWMN_0200
0	0	0	0	0	0	0	0	0	0	0	0.038889	0	0	0	0	0.00324075	0	0.00324075	NWMN_1827	NWMN_1827
0	0	0	0	0	0	0	0	0	0	0	0.038855	0	0	0	0	0.00323792	0	0.00323792	NWMN_0088	NWMN_0088
0	0	0	0	0	0	0	0	0	0	0	0.038462	0	0	0	0	0.00320517	0	0.00320517	NWMN_0651	NWMN_0651
0.038462	0	0	0	0	0	0	0	0	0	0	0	0	0	0	0	0.00320517	0	0.00320517	plsC	NWMN_1620
0	0	0	0	0	0	0	0	0	0	0	0.038339	0	0	0	0	0.00319492	0	0.00319492	pryF	NWMN_1115
0	0	0	0	0	0	0	0	0	0	0	0.0383	0	0	0	0	0.00319167	0	0.00319167	NWMN_2210	NWMN_2210
0	0	0	0	0	0	0	0	0	0	0	0.037827	0	0	0	0	0.00315225	0	0.00315225	gntK	NWMN_2402
0	0	0	0	0	0	0	0	0	0.002435	0	0.035389	0	0	0	0	0.003152	0	0.003152	pheS	NWMN_1049
0	0	0	0	0	0	0	0	0	0	0	0.037572	0	0	0	0	0.003131	0	0.003131	NWMN_0233	NWMN_0233
0	0	0	0.010067	0	0	0	0	0	0	0	0.027051	0	0	0	0	0.00309317	0	0.00309317	NWMN_0183	NWMN_0183
0	0	0	0.064516	0	0	0	0	0	0	0	0	0	0	0	0.009153	0.00537633	0.00228825	0.00308808	NWMN_1411	NWMN_1411
0	0	0	0	0	0	0	0	0	0	0	0.037037	0	0	0	0	0.00308642	0	0.00308642	graR	NWMN_0628
0	0	0	0	0	0	0	0	0	0	0	0.037037	0	0	0	0	0.00308642	0	0.00308642	zwf	NWMN_1412
0	0	0.037019	0	0	0	0	0	0	0	0	0	0	0	0	0	0.00308492	0	0.00308492	nrdE	NWMN_0700
0	0	0	0	0	0	0	0	0	0	0	0.036789	0	0	0	0	0.00306575	0	0.00306575	NWMN_0387	NWMN_0387
0	0	0	0	0	0	0	0	0	0.036585	0	0	0	0	0	0	0.00304875	0	0.00304875	NWMN_1493	NWMN_1493
0	0	0	0	0.01087	0	0	0	0	0	0	0.025608	0	0	0	0	0.00303983	0	0.00303983	plsX	NWMN_1139
0	0	0	0	0	0	0	0	0	0	0.004044	0.032308	0	0	0	0	0.00302933	0	0.00302933	NWMN_1405	NWMN_1405
0	0	0	0	0	0	0	0	0	0	0	0.03632	0	0	0	0	0.00302667	0	0.00302667	NWMN_1406	NWMN_1406
0	0	0	0	0	0	0	0	0	0	0	0.036209	0	0	0	0	0.00301742	0	0.00301742	mnhA	NWMN_0822
0	0	0	0	0	0	0	0	0	0	0	0.03616	0	0	0	0	0.00301333	0	0.00301333	pgk	NWMN_0742
0.015	0	0	0	0	0	0	0	0	0	0	0.021145	0	0	0	0	0.00301208	0	0.00301208	NWMN_2276	NWMN_2276
0	0	0	0	0	0	0	0	0	0	0	0.035951	0	0	0	0	0.00299592	0	0.00299592	NWMN_0976	NWMN_0976
0	0	0	0	0	0	0	0	0	0	0	0.035818	0	0	0	0	0.00298483	0	0.00298483	narG	NWMN_2297
0	0	0.017632	0	0	0	0	0	0	0	0.018182	0	0	0	0	0	0.0029845	0	0.0029845	ackA	NWMN_1605
0	0	0	0	0	0	0	0	0	0	0	0.035714	0	0	0	0	0.00297617	0	0.00297617	infB	NWMN_1178
0	0	0.006745	0	0	0	0	0	0	0	0	0.028945	0	0	0	0	0.00297417	0	0.00297417	NWMN_2118	NWMN_2118
0	0	0	0	0	0	0	0	0	0	0	0.035659	0	0	0	0	0.00297158	0	0.00297158	splC	NWMN_1704
0	0	0	0	0	0	0	0.06068	0	0	0	0.059675	0.028292	0	0	0	0.0100296	0.007073	0.00295658	NWMN_2392	NWMN_2392
0	0	0	0	0	0	0.003512	0.006148	0	0	0	0.025806	0	0	0	0	0.0029555	0	0.0029555	NWMN_1031	NWMN_1031
0	0	0.035461	0	0	0	0	0	0	0	0	0	0	0	0	0	0.00295508	0	0.00295508	rpsU	NWMN_1478
0	0	0	0	0	0	0	0	0	0	0	0.03542	0	0	0	0	0.00295167	0	0.00295167	NWMN_1503	NWMN_1503
0	0	0	0	0	0	0	0	0	0	0	0.035408	0	0	0	0	0.00295067	0	0.00295067	serS	NWMN_0008
0	0.028571	0	0	0	0	0	0	0.006757	0	0	0	0	0	0	0	0.002944	0	0.002944	nrdD	NWMN_2515
0	0	0	0	0	0	0	0.004785	0	0	0	0.030362	0	0	0	0	0.00292892	0	0.00292892	mutS2	NWMN_1056
0	0	0.008114	0	0	0	0	0	0	0	0	0.027027	0	0	0	0	0.00292842	0	0.00292842	pyrG	NWMN_2031
0	0	0	0.035088	0	0	0	0	0	0	0	0	0	0	0	0	0.002924	0	0.002924	NWMN_0326	NWMN_0326
0	0.035088	0	0	0	0	0	0	0	0	0	0	0	0	0	0	0.002924	0	0.002924	NWMN_2196	NWMN_2196
0	0	0	0	0.014286	0	0	0.02069	0	0	0	0	0	0	0	0	0.00291467	0	0.00291467	oxaA	NWMN_1994
0	0	0	0	0.014652	0	0	0.020101	0	0	0	0	0	0	0	0	0.00289608	0	0.00289608	NWMN_2513	NWMN_2513
0	0	0	0.025974	0	0.008772	0	0	0	0	0	0	0	0	0	0	0.0028955	0	0.0028955	saeR	NWMN_0675
0	0	0	0	0	0	0.018265	0	0	0	0	0.05432	0.003735	0	0	0.008949	0.00604875	0.003171	0.00287775	NWMN_0419	NWMN_0419
0	0	0	0	0	0	0	0.00542	0	0	0	0.029081	0	0	0	0	0.00287508	0	0.00287508	camS	NWMN_1841
0.007468	0	0	0	0.002558	0	0	0	0	0	0	0.024329	0	0	0	0	0.00286292	0	0.00286292	NWMN_1030	NWMN_1030
0	0	0	0	0	0	0	0	0	0	0	0.034247	0	0	0	0	0.00285392	0	0.00285392	NWMN_0358	NWMN_0358
0	0	0	0	0	0	0	0	0	0	0	0.034217	0	0	0	0	0.00285142	0	0.00285142	ssl6nm	NWMN_0393
0	0	0	0	0	0	0	0.017094	0	0	0.01691	0	0	0	0	0	0.00283367	0	0.00283367	pyrH	NWMN_1168
0	0	0	0	0	0.033865	0	0	0	0	0	0	0	0	0	0	0.00282208	0	0.00282208	abrB	NWMN_1560
0	0	0	0	0	0	0	0	0	0	0	0.033776	0	0	0	0	0.00281467	0	0.00281467	capD	NWMN_0515
0	0	0	0	0	0	0	0	0	0.023869	0	0.034632	0	0	0	0.008351	0.00487508	0.00208775	0.00278733	prfB	NWMN_0723
0	0	0	0	0	0	0	0.033333	0	0	0	0	0	0	0	0	0.00277775	0	0.00277775	NWMN_1969	NWMN_1969
0	0	0	0	0	0	0	0	0	0	0	0.033333	0	0	0	0	0.00277775	0	0.00277775	hlgC	NWMN_2319
0	0	0.006645	0	0	0.023529	0.012397	0	0	0	0	0.064096	0	0	0	0.024482	0.00888892	0.0061205	0.00276842	fadB	NWMN_0168
0	0	0.008368	0	0	0	0	0	0	0	0	0.024599	0	0	0	0	0.00274725	0	0.00274725	NWMN_0849	NWMN_0849
0	0	0	0	0	0.007181	0	0.014706	0	0	0	0.025665	0.004864	0	0	0	0.00396267	0.001216	0.00274667	NWMN_0901	NWMN_0901
0	0	0	0	0	0	0	0	0	0	0	0.032839	0	0	0	0	0.00273658	0	0.00273658	NWMN_2447	NWMN_2447
0	0.032787	0	0	0	0	0	0	0	0	0	0	0	0	0	0	0.00273225	0	0.00273225	NWMN_2027	NWMN_2027
0	0	0	0	0	0	0	0	0	0	0	0.03268	0	0	0	0	0.00272333	0	0.00272333	NWMN_1955	NWMN_1955
0	0	0	0.032609	0	0	0	0	0	0	0	0	0	0	0	0	0.00271742	0	0.00271742	NWMN_1350	NWMN_1350
0	0	0	0	0	0	0	0	0	0	0	0.032593	0	0	0	0	0.00271608	0	0.00271608	NWMN_1292	NWMN_1292
0	0	0	0	0	0	0	0	0	0	0.003516	0.02907	0	0	0	0	0.0027155	0	0.0027155	int	NWMN_1925
0	0	0	0	0	0	0	0	0	0.003682	0	0.028891	0	0	0	0	0.00271442	0	0.00271442	NWMN_0124	NWMN_0124
0	0	0	0	0	0	0	0	0	0	0	0.032541	0	0	0	0	0.00271175	0	0.00271175	NWMN_1509	NWMN_1509
0	0	0	0	0	0	0	0	0.032486	0	0	0	0	0	0	0	0.00270717	0	0.00270717	NWMN_0032	NWMN_0032
0	0	0	0	0	0	0	0	0	0	0	0.032468	0	0	0	0	0.00270567	0	0.00270567	NWMN_0809	NWMN_0809
0	0	0	0	0	0	0	0	0	0	0	0.032356	0	0	0	0	0.00269633	0	0.00269633	capO	NWMN_0109
0	0	0	0	0	0	0	0	0	0	0	0.032158	0	0	0	0	0.00267983	0	0.00267983	NWMN_2509	NWMN_2509
0	0.032	0	0	0	0	0	0	0	0	0	0	0	0	0	0	0.00266667	0	0.00266667	NWMN_0586	NWMN_0586
0	0	0	0	0.032	0	0	0	0	0	0	0	0	0	0	0	0.00266667	0	0.00266667	NWMN_1271	NWMN_1271
0	0	0	0	0	0	0	0	0	0	0	0.031969	0	0	0	0	0.00266408	0	0.00266408	NWMN_0737	NWMN_0737
0	0	0	0	0	0	0	0	0	0	0	0.031953	0	0	0	0	0.00266275	0	0.00266275	NWMN_0749	NWMN_0749
0	0	0	0	0	0	0	0.00722	0	0	0	0.024725	0	0	0	0	0.00266208	0	0.00266208	NWMN_1859	NWMN_1859
0	0	0.006144	0	0	0	0	0	0	0	0	0.025686	0	0	0	0	0.0026525	0	0.0026525	icaB	NWMN_2567
0	0	0	0	0	0	0	0	0	0	0	0.031638	0	0	0	0	0.0026365	0	0.0026365	NWMN_2379	NWMN_2379
0	0	0.007207	0	0	0	0	0	0.024279	0	0	0	0	0	0	0	0.00262383	0	0.00262383	NWMN_2275	NWMN_2275
0	0	0	0	0	0	0.031447	0	0	0	0	0	0	0	0	0	0.00262058	0	0.00262058	glpK	NWMN_1208
0	0	0	0	0	0	0	0	0	0.002157	0	0.02924	0	0	0	0	0.00261642	0	0.00261642	NWMN_0980	NWMN_0980
0	0	0	0	0	0	0	0	0	0	0	0.031284	0	0	0	0	0.002607	0	0.002607	NWMN_0639	NWMN_0639
0	0	0.005533	0	0	0	0	0	0	0	0	0.025641	0	0	0	0	0.00259783	0	0.00259783	NWMN_0044	NWMN_0044
0	0	0	0	0	0	0	0	0	0	0	0.031079	0	0	0	0	0.00258992	0	0.00258992	NWMN_2411	NWMN_2411
0	0	0.007286	0	0	0	0	0	0	0	0	0.023684	0	0	0	0	0.00258083	0	0.00258083	NWMN_0222	NWMN_0222
0	0	0	0	0	0	0	0	0	0	0	0.030907	0	0	0	0	0.00257558	0	0.00257558	NWMN_2372	NWMN_2372
0	0	0	0	0	0	0	0	0	0	0	0.030837	0	0	0	0	0.00256975	0	0.00256975	NWMN_2580	NWMN_2580
3.89316	3.87138	3.80046	3.80403	3.84024	3.82205	3.85016	3.89402	3.87162	3.87624	3.87788	3.77776	3.85587	3.84096	3.85283	3.83309	3.84825	3.84569	0.00256167	dapD	NWMN_1308
0	0.023364	0.007366	0	0	0	0	0	0	0	0	0	0	0	0	0	0.00256083	0	0.00256083	NWMN_0328	NWMN_0328
0	0	0	0	0	0	0	0	0	0	0	0.030505	0	0	0	0	0.00254208	0	0.00254208	NWMN_0414	NWMN_0414
0	0.007752	0	0.006182	0.005924	0.010623	0	0	0	0	0	0	0	0	0	0	0.00254008	0	0.00254008	NWMN_0989	NWMN_0989
0	0	0	0	0	0	0	0	0	0	0	0.03038	0	0	0	0	0.00253167	0	0.00253167	ahpC	NWMN_0372
0	0	0	0	0.030303	0	0	0	0	0	0	0	0	0	0	0	0.00252525	0	0.00252525	sucB	NWMN_1325
0	0.025806	0	0	0	0	0	0.018349	0	0	0	0	0	0.004657	0	0	0.00367958	0.00116425	0.00251533	srtA	NWMN_2426
0	0	0	0	0	0.004975	0	0	0	0.001167	0	0.024006	0	0	0	0	0.00251233	0	0.00251233	NWMN_0289	NWMN_0289
0	0	0	0	0	0	0.022624	0	0.007449	0	0	0	0	0	0	0	0.00250608	0	0.00250608	NWMN_2064	NWMN_2064
0	0	0	0	0	0	0	0	0	0	0	0.02999	0	0	0	0	0.00249917	0	0.00249917	NWMN_0512	NWMN_0512
0	0	0	0	0	0.006969	0	0	0	0	0	0.022978	0	0	0	0	0.00249558	0	0.00249558	NWMN_1868	NWMN_1868
0	0.029851	0	0	0	0	0	0	0	0	0	0	0	0	0	0	0.00248758	0	0.00248758	NWMN_2387	NWMN_2387
0	0	0	0	0	0	0	0	0	0	0	0.029819	0	0	0	0	0.00248492	0	0.00248492	moaE	NWMN_2171
0	0	0	0	0	0.029631	0	0	0	0	0	0	0	0	0	0	0.00246925	0	0.00246925	NWMN_0653	NWMN_0653
0	0	0	0	0	0	0	0	0	0	0	0.029615	0	0	0	0	0.00246792	0	0.00246792	NWMN_2229	NWMN_2229
0	0	0	0	0	0	0	0	0	0	0	0.050734	0	0	0	0.007105	0.00422783	0.00177625	0.00245158	vicR	NWMN_0017
0	0	0	0	0	0	0	0	0	0	0	0.029385	0	0	0	0	0.00244875	0	0.00244875	NWMN_0999	NWMN_0999
0	0	0	0	0	0	0	0	0	0	0	0.029379	0	0	0	0	0.00244825	0	0.00244825	pabB	NWMN_0683
0.02	0	0	0	0	0	0	0	0.009346	0	0	0	0	0	0	0	0.0024455	0	0.0024455	NWMN_1738	NWMN_1738
0	0	0	0	0	0	0	0	0	0	0	0.029316	0	0	0	0	0.002443	0	0.002443	NWMN_0703	NWMN_0703
0	0.029155	0	0	0	0	0	0	0	0	0	0	0	0	0	0	0.00242958	0	0.00242958	NWMN_0971	NWMN_0971
0	0	0	0	0	0	0	0.029028	0	0	0	0	0	0	0	0	0.002419	0	0.002419	NWMN_0926	NWMN_0926
0	0	0	0	0	0	0	0	0	0	0	0.028871	0	0	0	0	0.00240592	0	0.00240592	sbnE	NWMN_0064
0	0	0	0	0	0.028866	0	0	0	0	0	0	0	0	0	0	0.0024055	0	0.0024055	trpS	NWMN_0866
0	0	0	0	0	0	0	0	0	0	0	0.028791	0	0	0	0	0.00239925	0	0.00239925	agrD	NWMN_1944
0	0	0	0	0	0	0	0	0	0	0	0.02875	0	0	0	0	0.00239583	0	0.00239583	NWMN_1522	NWMN_1522
0	0	0	0	0	0.005772	0	0	0	0	0	0.022901	0	0	0	0	0.00238942	0	0.00238942	NWMN_0237	NWMN_0237
0	0	0	0	0	0	0	0	0.02847	0	0	0	0	0	0	0	0.0023725	0	0.0023725	NWMN_1874	NWMN_1874
0	0	0	0	0	0	0	0	0	0	0.003077	0.025366	0	0	0	0	0.00237025	0	0.00237025	NWMN_0416	NWMN_0416
0	0	0	0	0	0.006202	0	0	0	0	0	0.022205	0	0	0	0	0.00236725	0	0.00236725	NWMN_2424	NWMN_2424
0	0	0	0	0	0.004837	0	0	0	0	0	0.023478	0	0	0	0	0.00235958	0	0.00235958	NWMN_2559	NWMN_2559
0	0	0	0	0	0	0	0	0	0	0	0.028269	0	0	0	0	0.00235575	0	0.00235575	NWMN_2477	NWMN_2477
0	0	0	0	0	0	0	0	0	0	0	0.028264	0	0	0	0	0.00235533	0	0.00235533	NWMN_1663	NWMN_1663
0.014815	0	0	0	0.013201	0	0	0	0	0	0	0	0	0	0	0	0.00233467	0	0.00233467	NWMN_2553	NWMN_2553
0	0	0	0	0	0.027972	0	0	0	0	0	0	0	0	0	0	0.002331	0	0.002331	lytM	NWMN_0210
0	0.01378	0	0	0.014161	0	0	0	0	0	0	0	0	0	0	0	0.00232842	0	0.00232842	NWMN_1777	NWMN_1777
0	0	0.027778	0	0	0	0	0	0	0	0	0	0	0	0	0	0.00231483	0	0.00231483	pta	NWMN_0551
0	0	0	0	0	0	0	0	0	0	0	0.027555	0	0	0	0	0.00229625	0	0.00229625	NWMN_0405	NWMN_0405
0	0	0	0	0	0	0	0	0	0	0	0.027546	0	0	0	0	0.0022955	0	0.0022955	NWMN_0235	NWMN_0235
0	0.009404	0	0	0	0	0	0	0.018	0	0	0	0	0	0	0	0.00228367	0	0.00228367	map	NWMN_1872
0	0	0	0.027273	0	0	0	0	0	0	0	0	0	0	0	0	0.00227275	0	0.00227275	NWMN_2000	NWMN_2000
0	0.027211	0	0	0	0	0	0	0	0	0	0	0	0	0	0	0.00226758	0	0.00226758	NWMN_0084	NWMN_0084
0	0	0	0	0	0	0	0	0	0	0	0.027211	0	0	0	0	0.00226758	0	0.00226758	NWMN_2467	NWMN_2467
0	0	0	0	0	0	0	0	0	0	0	0.026932	0	0	0	0	0.00224433	0	0.00224433	NWMN_1237	NWMN_1237
0	0	0	0	0	0	0	0	0	0	0	0.026901	0	0	0	0	0.00224175	0	0.00224175	fruB	NWMN_0668
0	0	0	0	0	0	0	0	0	0	0	0.02682	0	0	0	0	0.002235	0	0.002235	NWMN_0968	NWMN_0968
0	0	0	0	0	0	0	0	0	0	0	0.026455	0	0	0	0	0.00220458	0	0.00220458	NWMN_2155	NWMN_2155
0	0	0	0	0	0	0	0	0	0	0	0.026217	0	0	0	0	0.00218475	0	0.00218475	ribF	NWMN_1181
0	0	0	0	0	0	0	0	0	0	0	0.026214	0	0	0	0	0.0021845	0	0.0021845	NWMN_2407	NWMN_2407
0	0	0	0	0	0	0	0	0	0	0.004558	0.021649	0	0	0	0	0.00218392	0	0.00218392	NWMN_2524	NWMN_2524
0	0	0	0	0	0	0	0.017937	0.008163	0	0	0	0	0	0	0	0.002175	0	0.002175	argD	NWMN_0129
0.01385	0.011722	0	0	0	0	0	0	0	0.000385	0	0	0	0	0	0	0.00216308	0	0.00216308	NWMN_0288	NWMN_0288
0	0	0	0	0	0	0	0	0	0	0	0.02588	0	0	0	0	0.00215667	0	0.00215667	pgm	NWMN_0744
0	0	0	0	0	0	0	0	0	0	0	0.02588	0	0	0	0	0.00215667	0	0.00215667	NWMN_1898	NWMN_1898
0	0	0	0	0	0	0	0	0	0	0	0.041929	0.005366	0	0	0	0.00349408	0.0013415	0.00215258	NWMN_0228	NWMN_0228
0	0	0	0	0	0	0	0	0	0	0	0.025743	0	0	0	0	0.00214525	0	0.00214525	NWMN_1152	NWMN_1152
0	0	0	0	0	0.008889	0	0	0.009029	0.007752	0	0	0	0	0	0	0.00213917	0	0.00213917	acs	NWMN_1626
0	0.025641	0	0	0	0	0	0	0	0	0	0	0	0	0	0	0.00213675	0	0.00213675	NWMN_0754	NWMN_0754
0	0	0	0.02027	0	0	0	0	0	0	0	0.005305	0	0	0	0	0.00213125	0	0.00213125	NWMN_1670	NWMN_1670
0	0	0	0.025316	0	0	0	0	0	0	0	0	0	0	0	0	0.00210967	0	0.00210967	NWMN_2341	NWMN_2341
0	0	0	0	0	0	0	0	0	0	0	0.025295	0	0	0	0	0.00210792	0	0.00210792	NWMN_0345	NWMN_0345
0	0	0	0	0	0	0	0	0	0.000382	0	0.02489	0	0	0	0	0.002106	0	0.002106	NWMN_0286	NWMN_0286
0	0	0	0	0	0	0	0	0	0	0	0.025097	0	0	0	0	0.00209142	0	0.00209142	lpl7nm	NWMN_0410
0	0	0	0	0	0	0	0	0	0	0	0.025087	0	0	0	0	0.00209058	0	0.00209058	NWMN_0316	NWMN_0316
0	0	0	0	0.050633	0	0	0	0	0	0	0	0	0	0	0.008547	0.00421942	0.00213675	0.00208267	purF	NWMN_0938
0	0	0.006231	0.012448	0	0.006309	0	0	0	0	0	0	0	0	0	0	0.00208233	0	0.00208233	NWMN_2198	NWMN_2198
0	0	0	0	0	0	0	0	0	0	0	0.024331	0	0	0	0	0.00202758	0	0.00202758	NWMN_1448	NWMN_1448
0.008798	0.015267	0	0	0	0	0	0	0	0	0	0	0	0	0	0	0.00200542	0	0.00200542	NWMN_0254	NWMN_0254
0	0	0	0	0	0	0	0	0	0	0	0.024	0	0	0	0	0.002	0	0.002	NWMN_0708	NWMN_0708
0.023952	0	0	0	0	0	0	0	0	0	0	0	0	0	0	0	0.001996	0	0.001996	NWMN_0441	NWMN_0441
0	0	0	0	0	0	0	0	0	0	0	0.023791	0	0	0	0	0.00198258	0	0.00198258	NWMN_2582	NWMN_2582
0	0	0	0	0	0	0	0.023669	0	0	0	0	0	0	0	0	0.00197242	0	0.00197242	NWMN_0795	NWMN_0795
0	0	0	0	0.023529	0	0	0	0	0	0	0	0	0	0	0	0.00196075	0	0.00196075	NWMN_1936	NWMN_1936
0	0	0	0	0.023622	0	0	0	0	0	0.035897	0.105508	0	0.006173	0.040995	0	0.0137523	0.011792	0.00196025	parE	NWMN_1267
0	0	0	0	0	0	0	0	0	0	0	0.023496	0	0	0	0	0.001958	0	0.001958	capC	NWMN_0097
0	0	0	0	0	0	0.023392	0	0	0	0	0	0	0	0	0	0.00194933	0	0.00194933	NWMN_2251	NWMN_2251
0	0	0	0	0	0	0	0	0	0	0	0.023343	0	0	0	0	0.00194525	0	0.00194525	hisC	NWMN_2575
0	0	0	0	0.013636	0	0	0	0.005806	0	0	0.003842	0	0	0	0	0.00194033	0	0.00194033	feoB	NWMN_2450
0.023121	0	0	0	0	0	0	0	0	0	0	0	0	0	0	0	0.00192675	0	0.00192675	NWMN_2187	NWMN_2187
0	0.022727	0	0	0	0	0	0	0	0	0	0	0	0	0	0	0.00189392	0	0.00189392	graS	NWMN_0629
0.022727	0	0	0	0	0	0	0	0	0	0	0	0	0	0	0	0.00189392	0	0.00189392	sarV	NWMN_2167
1.84188	1.79084	1.79259	1.77576	1.82852	1.8002	1.7945	1.82706	1.83624	1.82668	1.83066	1.76733	1.80889	1.82497	1.81327	1.78273	1.80936	1.80747	0.00189033	pgsA	NWMN_1192
0	0	0	0.015625	0	0.006745	0	0	0	0	0	0	0	0	0	0	0.00186417	0	0.00186417	NWMN_1086	NWMN_1086
0	0.022222	0	0	0	0	0	0	0	0	0	0	0	0	0	0	0.00185183	0	0.00185183	NWMN_2593	NWMN_2593
0	0	0.006339	0.010563	0	0.00528	0	0	0	0	0	0	0	0	0	0	0.0018485	0	0.0018485	NWMN_0013	NWMN_0013
0	0	0	0.022124	0	0	0	0	0	0	0	0	0	0	0	0	0.00184367	0	0.00184367	NWMN_0590	NWMN_0590
0	0	0	0	0	0	0	0	0	0	0	0.022059	0	0	0	0	0.00183825	0	0.00183825	tagX	NWMN_0610
0	0	0	0	0	0.008197	0.013699	0	0	0	0	0	0	0	0	0	0.00182467	0	0.00182467	ddl	NWMN_1987
0	0	0	0	0.032787	0	0	0	0	0	0	0	0.00365	0	0	0	0.00273225	0.0009125	0.00181975	ezrA	NWMN_1611
0	0	0	0	0	0	0	0	0	0.021807	0	0	0	0	0	0	0.00181725	0	0.00181725	hemL	NWMN_1756
0	0	0	0	0	0	0	0	0.017804	0	0	0.003891	0	0	0	0	0.00180792	0	0.00180792	vraG	NWMN_0631
0	0	0	0	0	0	0	0	0.006861	0	0	0.030534	0	0.005249	0	0	0.00311625	0.00131225	0.001804	alsS	NWMN_2111
0	0.021622	0	0	0	0	0	0	0	0	0	0	0	0	0	0	0.00180183	0	0.00180183	fabD	NWMN_1140
0	0	0	0	0	0	0	0.021583	0	0	0	0	0	0	0	0	0.00179858	0	0.00179858	NWMN_0632	NWMN_0632
0	0	0	0	0.021505	0	0	0	0	0	0	0	0	0	0	0	0.00179208	0	0.00179208	dltA	NWMN_0803
0	0.02139	0	0	0	0	0	0	0	0	0	0	0	0	0	0	0.0017825	0	0.0017825	hutH	NWMN_0007
0	0	0	0	0	0	0	0.02139	0	0	0	0	0	0	0	0	0.0017825	0	0.0017825	nirD	NWMN_2299
0	0	0.007874	0	0	0	0.013158	0	0	0	0	0	0	0	0	0	0.00175267	0	0.00175267	bacA	NWMN_0652
0	0	0.013648	0	0	0.007286	0	0	0	0	0	0	0	0	0	0	0.0017445	0	0.0017445	mfd	NWMN_0466
0	0	0	0	0.017143	0	0	0	0	0	0.003676	0	0	0	0	0	0.00173492	0	0.00173492	NWMN_0995	NWMN_0995
0	0	0.010499	0	0	0	0	0	0.010256	0	0	0	0	0	0	0	0.00172958	0	0.00172958	NWMN_1453	NWMN_1453
0	0	0.007366	0	0	0	0.013333	0	0	0	0	0	0	0	0	0	0.00172492	0	0.00172492	NWMN_0433	NWMN_0433
0	0	0.020621	0	0	0	0	0	0	0	0	0	0	0	0	0	0.00171842	0	0.00171842	arsC	NWMN_1666
0.015385	0	0	0	0	0	0	0	0	0	0	0.005089	0	0	0	0	0.00170617	0	0.00170617	NWMN_1954	NWMN_1954
0	0	0	0	0	0	0	0.000863	0	0	0	0.019481	0	0	0	0	0.00169533	0	0.00169533	NWMN_0285	NWMN_0285
0	0	0.008368	0	0	0	0.011952	0	0	0	0	0	0	0	0	0	0.00169333	0	0.00169333	NWMN_1080	NWMN_1080
0	0	0	0.020305	0	0	0	0	0	0	0	0	0	0	0	0	0.00169208	0	0.00169208	NWMN_0582	NWMN_0582
0	0	0	0	0.020305	0	0	0	0	0	0	0	0	0	0	0	0.00169208	0	0.00169208	opuCA	NWMN_2347
1	1	0.997429	0.994565	1.01681	1	1	1	1	1	0.998762	0.992074	0.999065	0.99495	0.999106	1	0.99997	0.99828	0.00168975	bsaC	NWMN_1714
0	0	0	0.020202	0	0	0	0	0	0	0	0	0	0	0	0	0.0016835	0	0.0016835	ureC	NWMN_2190
1.98998	1.99231	2	1.99594	1.99567	2	2	1.9951	1.99358	1.98667	1.99092	1.97428	1.99421	1.9971	1.98701	1.98643	1.99287	1.99119	0.00168258	NWMN_0896	NWMN_0896
0	0.015464	0	0	0	0	0	0	0	0	0	0.021777	0	0.005797	0	0	0.00310342	0.00144925	0.00165417	NWMN_0052	NWMN_0052
0	0	0	0	0	0	0.019841	0	0	0	0	0	0	0	0	0	0.00165342	0	0.00165342	NWMN_2442	NWMN_2442
0.018868	0	0	0	0.014235	0.006202	0	0	0	0	0	0	0	0.006536	0	0	0.00327542	0.001634	0.00164142	NWMN_0423	NWMN_0423
0	0	0	0	0	0	0	0	0	0.01938	0	0	0	0	0	0	0.001615	0	0.001615	NWMN_0377	NWMN_0377
0	0	0.006791	0	0	0	0.006462	0	0.006098	0	0	0	0	0	0	0	0.00161258	0	0.00161258	sspB	NWMN_1847
0	0	0	0.01934	0	0	0	0	0	0	0	0	0	0	0	0	0.00161167	0	0.00161167	NWMN_1037	NWMN_1037
0	0	0	0	0	0	0.019231	0	0	0	0	0	0	0	0	0	0.00160258	0	0.00160258	NWMN_0879	NWMN_0879
0	0.019126	0	0	0	0	0	0	0	0	0	0	0	0	0	0	0.00159383	0	0.00159383	NWMN_1027	NWMN_1027
0	0	0	0	0.016229	0.003226	0	0.009711	0	0	0	0	0.003401	0	0	0	0.0024305	0.00085025	0.00158025	NWMN_1780	NWMN_1780
0.018957	0	0	0	0	0	0	0	0	0	0	0	0	0	0	0	0.00157975	0	0.00157975	miaB	NWMN_1201
0	0	0	0	0	0	0	0.01875	0	0	0	0	0	0	0	0	0.0015625	0	0.0015625	lukD	NWMN_1718
0	0	0.01869	0	0	0	0	0	0	0	0	0	0	0	0	0	0.0015575	0	0.0015575	NWMN_2480	NWMN_2480
0	0	0	0.015564	0	0	0	0	0	0	0.003111	0	0	0	0	0	0.00155625	0	0.00155625	NWMN_0636	NWMN_0636
0	0	0	0	0	0	0.018605	0	0	0	0	0	0	0	0	0	0.00155042	0	0.00155042	NWMN_0581	NWMN_0581
0.018182	0	0	0	0	0	0	0	0	0	0	0	0	0	0	0	0.00151517	0	0.00151517	NWMN_2261	NWMN_2261
0.018072	0	0	0	0	0	0	0	0	0	0	0	0	0	0	0	0.001506	0	0.001506	NWMN_0550	NWMN_0550
0	0	0	0.018018	0	0	0	0	0	0	0	0	0	0	0	0	0.0015015	0	0.0015015	NWMN_1746	NWMN_1746
0	0	0	0.017964	0	0	0	0	0	0	0	0	0	0	0	0	0.001497	0	0.001497	NWMN_tRNA56	NWMN_tRNA56
0	0	0	0	0	0	0	0.017857	0	0	0	0	0	0	0	0	0.00148808	0	0.00148808	NWMN_2316	NWMN_2316
0	0.010929	0	0	0	0	0	0.006885	0	0	0	0	0	0	0	0	0.0014845	0	0.0014845	sdhA	NWMN_1061
0	0	0	0.017778	0	0	0	0	0	0	0	0	0	0	0	0	0.0014815	0	0.0014815	NWMN_2350	NWMN_2350
0.017778	0	0	0	0	0	0	0	0	0	0	0	0	0	0	0	0.0014815	0	0.0014815	NWMN_2370	NWMN_2370
0	0	0	0	0	0	0	0	0	0	0.017705	0	0	0	0	0	0.00147542	0	0.00147542	NWMN_2417	NWMN_2417
0	0	0.008969	0	0	0.008726	0	0	0	0	0	0	0	0	0	0	0.00147458	0	0.00147458	NWMN_0690	NWMN_0690
0	0	0	0.017621	0	0	0	0	0	0	0	0	0	0	0	0	0.00146842	0	0.00146842	NWMN_0715	NWMN_0715
0	0	0	0.017316	0	0	0	0	0	0	0	0	0	0	0	0	0.001443	0	0.001443	capL	NWMN_0106
0	0	0.008529	0	0	0.008621	0	0	0	0	0	0	0	0	0	0	0.00142917	0	0.00142917	NWMN_1210	NWMN_1210
0	0	0	0.016949	0	0	0	0	0	0	0	0	0	0	0	0	0.00141242	0	0.00141242	NWMN_0496	NWMN_0496
0	0	0	0	0	0	0.016807	0	0	0	0	0	0	0	0	0	0.00140058	0	0.00140058	pryR	NWMN_1109
0	0	0	0	0	0	0	0.016736	0	0	0	0	0	0	0	0	0.00139467	0	0.00139467	NWMN_0327	NWMN_0327
0.0131	0	0	0	0	0	0	0	0	0	0	0.022578	0	0	0	0.006319	0.00297317	0.00157975	0.00139342	tcaA	NWMN_2257
0.994624	0.992481	0.998145	0.987234	0.992063	0.998374	0.995169	1	1.00278	0.997076	0.995468	0.986562	0.990716	0.994558	0.995021	0.994129	0.994998	0.993606	0.00139167	NWMN_1950	NWMN_1950
0	0	0	0	0	0.008696	0	0	0.007921	0	0	0	0	0	0	0	0.00138475	0	0.00138475	NWMN_0633	NWMN_0633
0	0	0.016529	0	0	0	0	0	0	0	0	0	0	0	0	0	0.00137742	0	0.00137742	NWMN_1505	NWMN_1505
0	0	0	0	0	0	0	0.016304	0	0	0	0	0	0	0	0	0.00135867	0	0.00135867	NWMN_2157	NWMN_2157
0	0	0	0	0	0	0	0.016129	0	0	0	0	0	0	0	0	0.00134408	0	0.00134408	NWMN_0350	NWMN_0350
0	0	0.016129	0	0	0	0	0	0	0	0	0	0	0	0	0	0.00134408	0	0.00134408	NWMN_1480	NWMN_1480
0	0	0	0.015974	0	0	0	0	0	0	0	0	0	0	0	0	0.00133117	0	0.00133117	NWMN_0996	NWMN_0996
0	0.01581	0	0	0	0	0	0	0	0	0	0	0	0	0	0	0.0013175	0	0.0013175	dnaN	NWMN_0002
0	0	0	0	0	0	0	0.01227	0	0.003531	0	0	0	0	0	0	0.00131675	0	0.00131675	NWMN_1762	NWMN_1762
0	0.015707	0	0	0	0	0	0	0	0	0	0	0	0	0	0	0.00130892	0	0.00130892	rpl7AE	NWMN_1177
0	0	0	0	0.015625	0	0	0	0	0	0	0	0	0	0	0	0.00130208	0	0.00130208	NWMN_0810	NWMN_0810
0	0	0	0	0	0	0	0.00907	0.006515	0	0	0	0	0	0	0	0.00129875	0	0.00129875	NWMN_1863	NWMN_1863
0	0	0	0	0	0	0	0.015504	0	0	0	0	0	0	0	0	0.001292	0	0.001292	gidA	NWMN_2611
0	0	0	0	0	0	0	0.015464	0	0	0	0	0	0	0	0	0.00128867	0	0.00128867	ssp	NWMN_0758
0.015444	0	0	0	0	0	0	0	0	0	0	0	0	0	0	0	0.001287	0	0.001287	NWMN_0946	NWMN_0946
0	0	0	0	0	0	0.015385	0	0	0	0	0	0	0	0	0	0.00128208	0	0.00128208	NWMN_0865	NWMN_0865
0	0.007366	0	0.007968	0	0	0	0	0	0	0	0	0	0	0	0	0.00127783	0	0.00127783	isdC	NWMN_1042
0	0	0	0	0	0	0.015209	0	0	0	0	0	0	0	0	0	0.00126742	0	0.00126742	NWMN_2105	NWMN_2105
0	0	0	0.015152	0	0	0	0	0	0	0	0	0	0	0	0	0.00126267	0	0.00126267	NWMN_0482	NWMN_0482
0	0	0	0	0	0.015055	0	0	0	0	0	0	0	0	0	0	0.00125458	0	0.00125458	cysG	NWMN_2298
0	0	0.007421	0	0	0.007619	0	0	0	0	0	0	0	0	0	0	0.00125333	0	0.00125333	rpoC	NWMN_0505
0	0	0	0	0	0	0	0	0.014981	0	0	0	0	0	0	0	0.00124842	0	0.00124842	tilS	NWMN_0471
0	0	0	0	0	0	0	0	0	0	0.014963	0	0	0	0	0	0.00124692	0	0.00124692	rpsQ	NWMN_2143
0	0	0	0	0	0.014952	0	0	0	0	0	0	0	0	0	0	0.001246	0	0.001246	topA	NWMN_1160
0	0	0.004484	0	0	0	0	0.010431	0	0	0	0	0	0	0	0	0.00124292	0	0.00124292	NWMN_0294	NWMN_0294
1	1	0.9975	1	1	0.995781	1	0.984496	0.995074	0.996344	0.998959	0.983397	0.998301	0.995106	0.992537	0.992958	0.995963	0.994725	0.00123708	NWMN_1655	NWMN_1655
0	0	0	0	0	0.014843	0	0	0	0	0	0	0	0	0	0	0.00123692	0	0.00123692	proS	NWMN_1173
0	0	0	0	0	0	0	0.014778	0	0	0	0	0	0	0	0	0.0012315	0	0.0012315	NWMN_0455	NWMN_0455
0	0	0.007678	0	0	0.007018	0	0	0	0	0	0	0	0	0	0	0.00122467	0	0.00122467	hysA	NWMN_2106
0	0	0	0	0	0	0.001477	0	0	0.015393	0	0.021936	0	0	0	0.008065	0.00323383	0.00201625	0.00121758	NWMN_0300	NWMN_0300
0	0	0	0	0.014599	0	0	0	0	0	0	0	0	0	0	0	0.00121658	0	0.00121658	NWMN_2255	NWMN_2255
0.014493	0	0	0	0	0	0	0	0	0	0	0	0	0	0	0	0.00120775	0	0.00120775	cdsA	NWMN_1171
0	0	0	0	0.014354	0	0	0	0	0	0	0	0	0	0	0	0.00119617	0	0.00119617	NWMN_0434	NWMN_0434
0	0	0.007505	0	0	0.006667	0	0	0	0	0	0	0	0	0	0	0.001181	0	0.001181	pbp4	NWMN_0612
0	0	0	0	0	0	0	0.013986	0	0	0	0	0	0	0	0	0.0011655	0	0.0011655	NWMN_0248	NWMN_0248
0	0	0.007663	0	0	0	0	0	0.006309	0	0	0	0	0	0	0	0.00116433	0	0.00116433	NWMN_1845	NWMN_1845
0	0	0	0	0	0	0	0.013889	0	0	0	0	0	0	0	0	0.00115742	0	0.00115742	NWMN_0354	NWMN_0354
0	0	0.008081	0	0	0	0	0	0.005747	0	0	0	0	0	0	0	0.00115233	0	0.00115233	NWMN_2479	NWMN_2479
0	0	0.006612	0	0	0.007055	0	0	0	0	0	0	0	0	0	0	0.00113892	0	0.00113892	NWMN_0468	NWMN_0468
0	0	0	0.013514	0	0	0	0	0	0	0	0	0	0	0	0	0.00112617	0	0.00112617	NWMN_1071	NWMN_1071
0	0	0	0	0	0	0	0	0	0.013423	0	0	0	0	0	0	0.00111858	0	0.00111858	NWMN_0242	NWMN_0242
0	0	0	0	0	0.006689	0	0	0.006633	0	0	0	0	0	0	0	0.00111017	0	0.00111017	NWMN_1860	NWMN_1860
0	0	0	0	0	0	0.013289	0	0	0	0	0	0	0	0	0	0.00110742	0	0.00110742	NWMN_0027	NWMN_0027
0	0	0.007042	0	0	0	0	0.00624	0	0	0	0	0	0	0	0	0.00110683	0	0.00110683	pheT	NWMN_1050
0	0	0	0	0	0	0	0.013274	0	0	0	0	0	0	0	0	0.00110617	0	0.00110617	pnp	NWMN_0080
0.013245	0	0	0	0	0	0	0	0	0	0	0	0	0	0	0	0.00110375	0	0.00110375	NWMN_0050	NWMN_0050
0	0	0.007181	0	0	0.005952	0	0	0	0	0	0	0	0	0	0	0.00109442	0	0.00109442	NWMN_0048	NWMN_0048
0.013072	0	0	0	0	0	0	0	0	0	0	0	0	0	0	0	0.00108933	0	0.00108933	vraD	NWMN_2598
0	0	0	0	0	0.013032	0	0	0	0	0	0	0	0	0	0	0.001086	0	0.001086	bioA	NWMN_2325
0	0	0	0	0	0.006645	0	0	0.00624	0	0	0	0	0	0	0	0.00107375	0	0.00107375	NWMN_2500	NWMN_2500
0	0	0.005952	0	0	0	0	0.00492	0	0.001966	0	0	0	0	0	0	0.00106983	0	0.00106983	isdF	NWMN_1045
0	0	0.01269	0	0	0	0	0	0	0	0	0	0	0	0	0	0.0010575	0	0.0010575	phoP	NWMN_1586
0	0	0	0	0	0	0	0.012579	0	0	0	0	0	0	0	0	0.00104825	0	0.00104825	NWMN_2538	NWMN_2538
0	0	0	0	0	0	0	0	0.012461	0	0	0	0	0	0	0	0.00103842	0	0.00103842	NWMN_0043	NWMN_0043
0	0	0	0	0	0	0	0	0	0	0	0.030337	0	0.005997	0	0	0.00252808	0.00149925	0.00102883	recQ	NWMN_0689
0	0	0	0.012346	0	0	0	0	0	0	0	0	0	0	0	0	0.00102883	0	0.00102883	NWMN_0873	NWMN_0873
0	0	0	0.012346	0	0	0	0	0	0	0	0	0	0	0	0	0.00102883	0	0.00102883	cydA	NWMN_0952
0	0	0	0	0.01227	0	0	0	0	0	0	0	0	0	0	0	0.0010225	0	0.0010225	rlp	NWMN_0146
0	0	0	0.012245	0	0	0	0	0	0	0	0	0	0	0	0	0.00102042	0	0.00102042	rpoA	NWMN_2126
0	0	0	0	0.012195	0	0	0	0	0	0	0	0	0	0	0	0.00101625	0	0.00101625	treR	NWMN_0440
0	0	0.005579	0	0	0.006568	0	0	0	0	0	0	0	0	0	0	0.00101225	0	0.00101225	NWMN_2327	NWMN_2327
0	0	0	0.012121	0	0	0	0	0	0	0	0	0	0	0	0	0.00101008	0	0.00101008	NWMN_0229	NWMN_0229
0	0	0	0	0	0.012034	0	0	0	0	0	0	0	0	0	0	0.00100283	0	0.00100283	NWMN_2080	NWMN_2080
0	0	0	0	0	0	0	0.011963	0	0	0	0	0	0	0	0	0.000996917	0	0.000996917	NWMN_1819	NWMN_1819
0.011952	0	0	0	0	0	0	0	0	0	0	0	0	0	0	0	0.000996	0	0.000996	mvaA	NWMN_2445
0	0	0	0	0	0	0	0	0	0	0.011912	0	0	0	0	0	0.000992667	0	0.000992667	NWMN_0307	NWMN_0307
0	0	0.011799	0	0	0	0	0	0	0	0	0	0	0	0	0	0.00098325	0	0.00098325	dnaG	NWMN_1465
0	0	0	0.011719	0	0	0	0	0	0	0	0	0	0	0	0	0.000976583	0	0.000976583	NWMN_0213	NWMN_0213
0	0	0	0	0	0	0	0	0.011662	0	0	0	0	0	0	0	0.000971833	0	0.000971833	glk	NWMN_1451
0	0	0	0	0.011628	0	0	0	0	0	0	0	0	0	0	0	0.000969	0	0.000969	NWMN_0111	NWMN_0111
0	0	0.011594	0	0	0	0	0	0	0	0	0	0	0	0	0	0.000966167	0	0.000966167	NWMN_1352	NWMN_1352
0	0	0	0	0.011429	0	0	0	0	0	0	0	0	0	0	0	0.000952417	0	0.000952417	NWMN_1891	NWMN_1891
0.011364	0	0	0	0	0	0	0	0	0	0	0	0	0	0	0	0.000947	0	0.000947	NWMN_1097	NWMN_1097
0	0	0	0	0.011331	0	0	0	0	0	0	0	0	0	0	0	0.00094425	0	0.00094425	NWMN_1127	NWMN_1127
0	0	0	0	0	0.011312	0	0	0	0	0	0	0	0	0	0	0.000942667	0	0.000942667	NWMN_1502	NWMN_1502
0	0	0	0	0	0.005731	0	0	0	0.00555	0	0	0	0	0	0	0.000940083	0	0.000940083	nrdG	NWMN_2514
1	0.992806	1	1	0.995968	0.998299	1	1	0.99812	0.999015	0.998113	0.99186	0.996366	0.995128	0.998261	0.997886	0.997848	0.99691	0.000938167	ksgA	NWMN_0456
0	0	0	0	0.00731	0	0	0	0.003925	0	0	0	0	0	0	0	0.00093625	0	0.00093625	NWMN_1824	NWMN_1824
0	0	0	0	0.011173	0	0	0	0	0	0	0	0	0	0	0	0.000931083	0	0.000931083	NWMN_1119	NWMN_1119
0	0	0.006547	0	0	0	0	0	0.004624	0	0	0	0	0	0	0	0.000930917	0	0.000930917	NWMN_0022	NWMN_0022
0	0	0	0	0	0	0.011142	0	0	0	0	0	0	0	0	0	0.0009285	0	0.0009285	NWMN_0243	NWMN_0243
0	0	0	0	0	0	0	0.01108	0	0	0	0	0	0	0	0	0.000923333	0	0.000923333	cydB	NWMN_0953
0	0	0	0	0	0	0	0	0	0	0	0.029703	0	0.006211	0	0	0.00247525	0.00155275	0.0009225	NWMN_1293	NWMN_1293
0	0	0.010899	0	0	0	0	0	0	0	0	0	0	0	0	0	0.00090825	0	0.00090825	NWMN_1476	NWMN_1476
0	0	0	0.033613	0	0	0	0	0	0	0	0	0	0	0	0.00759	0.00280108	0.0018975	0.000903583	trmE	NWMN_2612
0	0	0.010753	0	0	0	0	0	0	0	0	0	0	0	0	0	0.000896083	0	0.000896083	potC	NWMN_0967
0	0	0	0	0	0	0	0	0.010695	0	0	0	0	0	0	0	0.00089125	0	0.00089125	NWMN_1388	NWMN_1388
0	0	0	0	0	0	0	0	0.010667	0	0	0	0	0	0	0	0.000888917	0	0.000888917	NWMN_1582	NWMN_1582
0	0	0.010638	0	0	0	0	0	0	0	0	0	0	0	0	0	0.0008865	0	0.0008865	ispA	NWMN_1427
0	0	0.010638	0	0	0	0	0	0	0	0	0	0	0	0	0	0.0008865	0	0.0008865	NWMN_1687	NWMN_1687
0	0	0	0	0	0.010601	0	0	0	0	0	0	0	0	0	0	0.000883417	0	0.000883417	hisD	NWMN_2576
0	0	0.010582	0	0	0	0	0	0	0	0	0	0	0	0	0	0.000881833	0	0.000881833	murE	NWMN_0888
0	0	0	0	0	0	0.010563	0	0	0	0	0	0	0	0	0	0.00088025	0	0.00088025	sdhC	NWMN_1060
0	0	0	0	0	0	0	0	0	0.010533	0	0	0	0	0	0	0.00087775	0	0.00087775	NWMN_0265	NWMN_0265
0	0	0.010444	0	0	0	0	0	0	0	0	0	0	0	0	0	0.000870333	0	0.000870333	NWMN_1366	NWMN_1366
0	0	0.010336	0	0	0	0	0	0	0	0	0	0	0	0	0	0.000861333	0	0.000861333	sbcD	NWMN_1257
0	0	0	0	0	0	0	0	0.00625	0.004076	0	0	0	0	0	0	0.0008605	0	0.0008605	NWMN_0249	NWMN_0249
0	0	0	0	0	0.010283	0	0	0	0	0	0	0	0	0	0	0.000856917	0	0.000856917	polC	NWMN_1174
0	0	0	0	0	0	0	0	0.010256	0	0	0	0	0	0	0	0.000854667	0	0.000854667	NWMN_1504	NWMN_1504
0	0	0	0	0	0	0	0	0.010178	0	0	0	0	0	0	0	0.000848167	0	0.000848167	NWMN_1640	NWMN_1640
0	0	0.010101	0	0	0	0	0	0	0	0	0	0	0	0	0	0.00084175	0	0.00084175	narJ	NWMN_2295
0	0	0.01005	0	0	0	0	0	0	0	0	0	0	0	0	0	0.0008375	0	0.0008375	NWMN_1435	NWMN_1435
0	0	0.01	0	0	0	0	0	0	0	0	0	0	0	0	0	0.000833333	0	0.000833333	NWMN_0947	NWMN_0947
0	0	0	0	0	0	0	0	0	0.00995	0	0	0	0	0	0	0.000829167	0	0.000829167	NWMN_1351	NWMN_1351
0	0	0.00995	0	0	0	0	0	0	0	0	0	0	0	0	0	0.000829167	0	0.000829167	NWMN_1668	NWMN_1668
0	0	0	0	0	0	0	0.002482	0	0.007288	0	0	0	0	0	0	0.000814167	0	0.000814167	NWMN_0269	NWMN_0269
0	0	0	0	0.009732	0	0	0	0	0	0	0	0	0	0	0	0.000811	0	0.000811	NWMN_0948	NWMN_0948
0	0	0.009671	0	0	0	0	0	0	0	0	0	0	0	0	0	0.000805917	0	0.000805917	NWMN_0950	NWMN_0950
0	0	0	0	0.009646	0	0	0	0	0	0	0	0	0	0	0	0.000803833	0	0.000803833	NWMN_2103	NWMN_2103
0	0	0	0	0	0	0	0	0.00692	0	0.002717	0	0	0	0	0	0.000803083	0	0.000803083	NWMN_0230	NWMN_0230
0	0	0	0	0	0.009592	0	0	0	0	0	0	0	0	0	0	0.000799333	0	0.000799333	pfs	NWMN_1501
0	0	0	0	0	0	0	0	0.009479	0	0	0	0	0	0	0	0.000789917	0	0.000789917	pykA	NWMN_1592
0	0	0	0	0	0	0	0	0.009434	0	0	0	0	0	0	0	0.000786167	0	0.000786167	NWMN_1641	NWMN_1641
0	0	0	0	0	0	0	0	0.009412	0	0	0	0	0	0	0	0.000784333	0	0.000784333	NWMN_0945	NWMN_0945
0	0	0	0	0	0	0	0.009412	0	0	0	0	0	0	0	0	0.000784333	0	0.000784333	potB	NWMN_0966
0	0	0	0	0	0	0	0	0.009412	0	0	0	0	0	0	0	0.000784333	0	0.000784333	NWMN_1233	NWMN_1233
0	0	0	0	0	0	0	0.009368	0	0	0	0	0	0	0	0	0.000780667	0	0.000780667	NWMN_0250	NWMN_0250
0	0	0	0	0	0	0	0	0	0.009368	0	0	0	0	0	0	0.000780667	0	0.000780667	sigA	NWMN_1464
0	0	0	0	0	0.009346	0	0	0	0	0	0	0	0	0	0	0.000778833	0	0.000778833	NWMN_1428	NWMN_1428
0	0	0	0	0	0	0	0	0.009302	0	0	0	0	0	0	0	0.000775167	0	0.000775167	NWMN_1623	NWMN_1623
0	0	0	0	0	0	0	0	0.009238	0	0	0	0	0	0	0	0.000769833	0	0.000769833	qoxC	NWMN_0928
0	0	0	0	0	0	0	0	0	0	0	0.020287	0.003695	0	0	0	0.00169058	0.00092375	0.000766833	NWMN_2523	NWMN_2523
0	0	0	0	0	0.009195	0	0	0	0	0	0	0	0	0	0	0.00076625	0	0.00076625	NWMN_1390	NWMN_1390
0	0	0	0	0.009174	0	0	0	0	0	0	0	0	0	0	0	0.0007645	0	0.0007645	phdB	NWMN_0960
0	0	0	0	0	0.009091	0	0	0	0	0	0	0	0	0	0	0.000757583	0	0.000757583	NWMN_1315	NWMN_1315
0	0	0	0	0	0	0	0	0	0.009091	0	0	0	0	0	0	0.000757583	0	0.000757583	mreD	NWMN_1550
0	0	0.008929	0	0	0	0	0	0	0	0	0	0	0	0	0	0.000744083	0	0.000744083	NWMN_2026	NWMN_2026
0	0	0	0	0	0	0	0	0	0.00889	0	0	0	0	0	0	0.000740833	0	0.000740833	NWMN_0564	NWMN_0564
0.004828	0	0	0	0	0	0.00406	0	0	0	0	0	0	0	0	0	0.000740667	0	0.000740667	NWMN_1783	NWMN_1783
0	0	0	0	0	0	0	0	0.008869	0	0	0	0	0	0	0	0.000739083	0	0.000739083	NWMN_1528	NWMN_1528
0	0	0	0	0	0.006689	0	0	0	0	0	0.023566	0	0.007133	0	0	0.00252125	0.00178325	0.000738	NWMN_0613	NWMN_0613
0	0	0.00885	0	0	0	0	0	0	0	0	0	0	0	0	0	0.0007375	0	0.0007375	adh1	NWMN_0577
0	0	0.008811	0	0	0	0	0	0	0	0	0	0	0	0	0	0.00073425	0	0.00073425	NWMN_0863	NWMN_0863
0	0	0	0	0	0.008811	0	0	0	0	0	0	0	0	0	0	0.00073425	0	0.00073425	aroE	NWMN_1498
0	0	0.008734	0	0	0	0	0	0	0	0	0	0	0	0	0	0.000727833	0	0.000727833	mtlD	NWMN_2060
0	0	0	0	0	0.008696	0	0	0	0	0	0	0	0	0	0	0.000724667	0	0.000724667	lipA	NWMN_0624
0	0	0	0	0	0	0	0	0.008681	0	0	0	0	0	0	0	0.000723417	0	0.000723417	pepT	NWMN_0712
0	0	0	0.008677	0	0	0	0	0	0	0	0	0	0	0	0	0.000723083	0	0.000723083	NWMN_1855	NWMN_1855
0	0	0.008565	0	0	0	0	0	0	0	0	0	0	0	0	0	0.00071375	0	0.00071375	fruA	NWMN_0669
0	0	0	0	0	0	0	0	0.008565	0	0	0	0	0	0	0	0.00071375	0	0.00071375	NWMN_0791	NWMN_0791
0	0	0.008529	0	0	0	0	0	0	0	0	0	0	0	0	0	0.00071075	0	0.00071075	NWMN_0641	NWMN_0641
0	0	0	0	0	0	0	0	0.008529	0	0	0	0	0	0	0	0.00071075	0	0.00071075	gmk	NWMN_1120
0	0	0	0	0	0	0	0	0	0.008511	0	0	0	0	0	0	0.00070925	0	0.00070925	infC	NWMN_1574
0	0	0	0	0	0	0	0	0.008493	0	0	0	0	0	0	0	0.00070775	0	0.00070775	NWMN_0574	NWMN_0574
0	0	0	0	0	0	0	0	0.008493	0	0	0	0	0	0	0	0.00070775	0	0.00070775	lsp	NWMN_1107
0	0	0	0	0	0	0	0	0.008421	0	0	0	0	0	0	0	0.00070175	0	0.00070175	NWMN_0782	NWMN_0782
0	0	0	0	0	0	0	0	0.008351	0	0	0	0	0	0	0	0.000695917	0	0.000695917	ppi	NWMN_0824
0	0	0.008351	0	0	0	0	0	0	0	0	0	0	0	0	0	0.000695917	0	0.000695917	bsaP	NWMN_1712
0	0	0	0	0	0.008247	0	0	0	0	0	0	0	0	0	0	0.00068725	0	0.00068725	cobW	NWMN_0417
0	0	0	0	0	0	0	0	0.008247	0	0	0	0	0	0	0	0.00068725	0	0.00068725	NWMN_1734	NWMN_1734
0	0	0.008247	0	0	0	0	0	0	0	0	0	0	0	0	0	0.00068725	0	0.00068725	NWMN_2048	NWMN_2048
0	0	0	0	0	0.007547	0	0	0	0	0	0.023555	0	0	0	0.007634	0.00259183	0.0019085	0.000683333	NWMN_0583	NWMN_0583
0	0	0	0	0	0.008157	0	0	0	0	0	0	0	0	0	0	0.00067975	0	0.00067975	nrdI	NWMN_0699
0	0	0	0	0	0	0	0	0.008147	0	0	0	0	0	0	0	0.000678917	0	0.000678917	NWMN_2020	NWMN_2020
0	0	0	0	0	0	0	0	0.00813	0	0	0	0	0	0	0	0.0006775	0	0.0006775	NWMN_2272	NWMN_2272
0	0	0	0	0	0	0	0.001806	0	0.006292	0	0	0	0	0	0	0.000674833	0	0.000674833	NWMN_0297	NWMN_0297
0	0	0.008097	0	0	0	0	0	0	0	0	0	0	0	0	0	0.00067475	0	0.00067475	NWMN_0776	NWMN_0776
0	0	0	0	0	0	0	0	0.008016	0	0	0	0	0	0	0	0.000668	0	0.000668	NWMN_0800	NWMN_0800
0	0.001227	0	0	0	0	0	0	0	0.006771	0	0	0	0	0	0	0.0006665	0	0.0006665	NWMN_0295	NWMN_0295
0	0	0	0	0	0.007968	0	0	0	0	0	0	0	0	0	0	0.000664	0	0.000664	NWMN_0739	NWMN_0739
0	0	0	0	0	0	0	0	0	0.007956	0	0	0	0	0	0	0.000663	0	0.000663	NWMN_1853	NWMN_1853
0	0	0	0	0	0	0	0	0	0.007925	0	0	0	0	0	0	0.000660417	0	0.000660417	NWMN_1815	NWMN_1815
0	0	0	0	0	0	0	0	0.00789	0	0	0	0	0	0	0	0.0006575	0	0.0006575	ruvA	NWMN_1544
0	0	0	0	0	0.007874	0	0	0	0	0	0	0	0	0	0	0.000656167	0	0.000656167	rimJ	NWMN_1957
0	0	0	0	0	0.007782	0	0	0	0	0	0	0	0	0	0	0.0006485	0	0.0006485	purE	NWMN_0933
0	0	0.007782	0	0	0	0	0	0	0	0	0	0	0	0	0	0.0006485	0	0.0006485	NWMN_1106	NWMN_1106
0	0	0	0	0	0	0	0	0.007782	0	0	0	0	0	0	0	0.0006485	0	0.0006485	mvaS	NWMN_2446
0	0	0	0	0	0	0	0	0.007767	0	0	0	0	0	0	0	0.00064725	0	0.00064725	fadD	NWMN_0169
0	0	0	0	0	0.007752	0	0	0	0	0	0	0	0	0	0	0.000646	0	0.000646	msrA	NWMN_1273
0	0	0	0	0	0	0	0	0.007737	0	0	0	0	0	0	0	0.00064475	0	0.00064475	rho	NWMN_2025
0	0	0	0	0	0	0	0	0.007722	0	0	0	0	0	0	0	0.0006435	0	0.0006435	rbsR	NWMN_0205
0	0	0	0	0	0.007678	0	0	0	0	0	0	0	0	0	0	0.000639833	0	0.000639833	NWMN_1669	NWMN_1669
0	0	0	0	0	0	0	0	0.007605	0	0	0	0	0	0	0	0.00063375	0	0.00063375	NWMN_2107	NWMN_2107
0	0	0	0	0	0	0	0	0.007587	0	0	0	0	0	0	0	0.00063225	0	0.00063225	rpmF	NWMN_0991
0	0	0.007547	0	0	0	0	0	0	0	0	0	0	0	0	0	0.000628917	0	0.000628917	sodM	NWMN_0077
0	0	0	0	0	0	0	0	0.007547	0	0	0	0	0	0	0	0.000628917	0	0.000628917	NWMN_0784	NWMN_0784
0	0	0	0	0	0	0	0.007547	0	0	0	0	0	0	0	0	0.000628917	0	0.000628917	NWMN_0978	NWMN_0978
0	0	0	0	0	0	0	0	0.007533	0	0	0	0	0	0	0	0.00062775	0	0.00062775	NWMN_0645	NWMN_0645
0	0	0	0	0	0	0	0.007519	0	0	0	0	0	0	0	0	0.000626583	0	0.000626583	NWMN_1065	NWMN_1065
0	0	0	0	0	0.007505	0	0	0	0	0	0	0	0	0	0	0.000625417	0	0.000625417	NWMN_1766	NWMN_1766
0	0	0.007491	0	0	0	0	0	0	0	0	0	0	0	0	0	0.00062425	0	0.00062425	NWMN_0010	NWMN_0010
0	0	0	0	0	0	0	0	0	0	0	0.028169	0	0	0	0.006897	0.00234742	0.00172425	0.000623167	nirB	NWMN_2300
0	0	0.007463	0	0	0	0	0	0	0	0	0	0	0	0	0	0.000621917	0	0.000621917	oppF	NWMN_0859
0	0	0.007463	0	0	0	0	0	0	0	0	0	0	0	0	0	0.000621917	0	0.000621917	NWMN_2434	NWMN_2434
0	0	0.007421	0	0	0	0	0	0	0	0	0	0	0	0	0	0.000618417	0	0.000618417	mnhF	NWMN_0598
0	0	0	0	0	0.007394	0	0	0	0	0	0	0	0	0	0	0.000616167	0	0.000616167	capJ	NWMN_0104
0.001708	0	0.005666	0	0	0	0	0	0	0	0	0	0	0	0	0	0.0006145	0	0.0006145	NWMN_0298	NWMN_0298
0	0	0	0	0	0	0	0	0.007353	0	0	0	0	0	0	0	0.00061275	0	0.00061275	NWMN_0156	NWMN_0156
0	0	0	0	0	0.007353	0	0	0	0	0	0	0	0	0	0	0.00061275	0	0.00061275	sigB	NWMN_1970
0	0	0.007339	0	0	0	0	0	0	0	0	0	0	0	0	0	0.000611583	0	0.000611583	rexB	NWMN_0837
0	0	0	0	0	0	0	0	0	0	0	0.033577	0.003826	0.00492	0	0	0.00279808	0.0021865	0.000611583	NWMN_0854	NWMN_0854
0	0	0	0	0	0.00726	0	0	0	0	0	0	0	0	0	0	0.000605	0	0.000605	crtI	NWMN_2464
0	0	0	0	0	0	0	0	0.007246	0	0	0	0	0	0	0	0.000603833	0	0.000603833	accB	NWMN_1432
0	0	0.007233	0	0	0	0	0	0	0	0	0	0	0	0	0	0.00060275	0	0.00060275	NWMN_0171	NWMN_0171
0	0	0	0	0	0.007207	0	0	0	0	0	0	0	0	0	0	0.000600583	0	0.000600583	NWMN_2030	NWMN_2030
0	0	0.007156	0	0	0	0	0	0	0	0	0	0	0	0	0	0.000596333	0	0.000596333	NWMN_0541	NWMN_0541
0	0	0	0	0	0	0	0	0.007156	0	0	0	0	0	0	0	0.000596333	0	0.000596333	NWMN_2465	NWMN_2465
0	0	0.007143	0	0	0	0	0	0	0	0	0	0	0	0	0	0.00059525	0	0.00059525	NWMN_2113	NWMN_2113
0	0	0	0	0	0.00713	0	0	0	0	0	0	0	0	0	0	0.000594167	0	0.000594167	NWMN_0449	NWMN_0449
0	0.007117	0	0	0	0	0	0	0	0	0	0	0	0	0	0	0.000593083	0	0.000593083	NWMN_1835	NWMN_1835
0	0	0	0	0	0.007105	0	0	0	0	0	0	0	0	0	0	0.000592083	0	0.000592083	hutG	NWMN_2235
0	0	0	0	0	0	0	0	0.007092	0	0	0	0	0	0	0	0.000591	0	0.000591	NWMN_0081	NWMN_0081
0	0	0.007092	0	0	0	0	0	0	0	0	0	0	0	0	0	0.000591	0	0.000591	modB	NWMN_2178
0	0	0.007067	0	0	0	0	0	0	0	0	0	0	0	0	0	0.000588917	0	0.000588917	NWMN_1887	NWMN_1887
0	0	0	0	0	0.007055	0	0	0	0	0	0	0	0	0	0	0.000587917	0	0.000587917	NWMN_0686	NWMN_0686
0	0	0	0	0	0	0	0	0.007042	0	0	0	0	0	0	0	0.000586833	0	0.000586833	narI	NWMN_2294
0	0	0.007042	0	0	0	0	0	0	0	0	0	0	0	0	0	0.000586833	0	0.000586833	NWMN_2309	NWMN_2309
0	0	0	0	0	0	0	0	0.007042	0	0	0	0	0	0	0	0.000586833	0	0.000586833	apbA	NWMN_2342
0	0	0	0	0	0.00703	0	0	0	0	0	0	0	0	0	0	0.000585833	0	0.000585833	purB	NWMN_1846
0	0	0.00703	0	0	0	0	0	0	0	0	0	0	0	0	0	0.000585833	0	0.000585833	NWMN_2416	NWMN_2416
0	0	0	0	0	0	0	0	0.007018	0	0	0	0	0	0	0	0.000584833	0	0.000584833	NWMN_0140	NWMN_0140
0	0	0	0	0	0.007005	0	0	0	0	0	0	0	0	0	0	0.00058375	0	0.00058375	NWMN_0748	NWMN_0748
0	0	0	0	0	0.006957	0	0	0	0	0	0	0	0	0	0	0.00057975	0	0.00057975	NWMN_0557	NWMN_0557
0	0	0	0	0	0.006932	0	0	0	0	0	0	0	0	0	0	0.000577667	0	0.000577667	grpE	NWMN_1484
0	0	0	0	0	0.00692	0	0	0	0	0	0	0	0	0	0	0.000576667	0	0.000576667	NWMN_2366	NWMN_2366
0	0	0	0	0	0	0	0	0.006885	0	0	0	0	0	0	0	0.00057375	0	0.00057375	rplX	NWMN_2141
0	0	0.005752	0	0	0	0	0.001106	0	0	0	0	0	0	0	0	0.0005715	0	0.0005715	NWMN_0287	NWMN_0287
0	0	0.006838	0	0	0	0	0	0	0	0	0	0	0	0	0	0.000569833	0	0.000569833	NWMN_2268	NWMN_2268
0	0	0	0	0	0.006814	0	0	0	0	0	0	0	0	0	0	0.000567833	0	0.000567833	NWMN_0122	NWMN_0122
0	0.006814	0	0	0	0	0	0	0	0	0	0	0	0	0	0	0.000567833	0	0.000567833	isdA	NWMN_1041
0	0	0	0	0	0	0	0	0.006803	0	0	0	0	0	0	0	0.000566917	0	0.000566917	NWMN_2587	NWMN_2587
0	0	0	0	0	0.00678	0	0	0	0	0	0	0	0	0	0	0.000565	0	0.000565	NWMN_2079	NWMN_2079
0	0	0	0	0	0	0	0	0.00678	0	0	0	0	0	0	0	0.000565	0	0.000565	NWMN_2348	NWMN_2348
0	0	0.006768	0	0	0	0	0	0	0	0	0	0	0	0	0	0.000564	0	0.000564	NWMN_0046	NWMN_0046
0	0	0	0	0	0	0	0	0.006768	0	0	0	0	0	0	0	0.000564	0	0.000564	hsdS	NWMN_0399
0	0	0	0	0	0.006768	0	0	0	0	0	0	0	0	0	0	0.000564	0	0.000564	NWMN_2063	NWMN_2063
0	0	0.006745	0	0	0	0	0	0	0	0	0	0	0	0	0	0.000562083	0	0.000562083	NWMN_0495	NWMN_0495
0	0	0	0	0	0.006745	0	0	0	0	0	0	0	0	0	0	0.000562083	0	0.000562083	NWMN_0533	NWMN_0533
0	0	0	0	0	0	0	0	0	0	0	0.006723	0	0	0	0	0.00056025	0	0.00056025	aapA	NWMN_1589
0	0	0	0	0	0.006711	0	0	0	0	0	0	0	0	0	0	0.00055925	0	0.00055925	NWMN_1075	NWMN_1075
0	0	0	0	0	0.006656	0	0	0	0	0	0	0	0	0	0	0.000554667	0	0.000554667	NWMN_2183	NWMN_2183
0	0	0.006645	0	0	0	0	0	0	0	0	0	0	0	0	0	0.00055375	0	0.00055375	tcaR	NWMN_2258
0	0	0	0	0	0.00659	0	0	0	0	0	0	0	0	0	0	0.000549167	0	0.000549167	NWMN_2058	NWMN_2058
0	0	0	0	0	0	0	0	0.006562	0	0	0	0	0	0	0	0.000546833	0	0.000546833	hsdR	NWMN_0139
0	0	0	0	0	0.006547	0	0	0	0	0	0	0	0	0	0	0.000545583	0	0.000545583	NWMN_1857	NWMN_1857
0	0	0	0	0	0	0	0	0.006525	0	0	0	0	0	0	0	0.00054375	0	0.00054375	NWMN_2478	NWMN_2478
0	0	0	0	0	0.006494	0	0	0	0	0	0	0	0	0	0	0.000541167	0	0.000541167	NWMN_0221	NWMN_0221
0	0	0	0	0	0	0	0	0.006369	0	0	0	0	0	0	0	0.00053075	0	0.00053075	argJ	NWMN_0127
0	0	0	0	0	0.006349	0	0	0	0	0	0	0	0	0	0	0.000529083	0	0.000529083	pyrC	NWMN_1112
0	0	0	0	0	0.00626	0	0	0	0	0	0	0	0	0	0	0.000521667	0	0.000521667	metH	NWMN_0349
0	0	0	0	0	0	0	0	0.00626	0	0	0	0	0	0	0	0.000521667	0	0.000521667	NWMN_0585	NWMN_0585
0	0	0.00625	0	0	0	0	0	0	0	0	0	0	0	0	0	0.000520833	0	0.000520833	NWMN_0089	NWMN_0089
0	0	0	0	0	0.00625	0	0	0	0	0	0	0	0	0	0	0.000520833	0	0.000520833	NWMN_1836	NWMN_1836
0	0	0.006202	0	0	0	0	0	0	0	0	0	0	0	0	0	0.000516833	0	0.000516833	NWMN_0041	NWMN_0041
0	0	0	0	0	0	0	0	0.006182	0	0	0	0	0	0	0	0.000515167	0	0.000515167	NWMN_0368	NWMN_0368
0	0	0	0	0	0.006144	0	0	0	0	0	0	0	0	0	0	0.000512	0	0.000512	NWMN_0206	NWMN_0206
0	0	0	0	0	0	0	0	0.006135	0	0	0	0	0	0	0	0.00051125	0	0.00051125	scrR	NWMN_1949
0	0	0.006107	0	0	0	0	0	0	0	0	0	0	0	0	0	0.000508917	0	0.000508917	gtaB	NWMN_2395
0	0	0.009456	0	0	0.015986	0	0	0	0	0	0	0.006446	0	0	0	0.00212017	0.0016115	0.000508667	NWMN_0944	NWMN_0944
0	0	0	0	0	0	0	0	0	0	0	0.006083	0	0	0	0	0.000506917	0	0.000506917	NWMN_0556	NWMN_0556
0	0	0	0	0	0.00607	0	0	0	0	0	0	0	0	0	0	0.000505833	0	0.000505833	NWMN_0367	NWMN_0367
0	0	0	0	0	0.006061	0	0	0	0	0	0	0	0	0	0	0.000505083	0	0.000505083	tmk	NWMN_0445
0	0	0	0	0	0.006061	0	0	0	0	0	0	0	0	0	0	0.000505083	0	0.000505083	NWMN_2521	NWMN_2521
0	0	0	0	0	0	0	0	0.006024	0	0	0	0	0	0	0	0.000502	0	0.000502	NWMN_2359	NWMN_2359
0	0	0	0	0	0	0	0	0.005988	0	0	0	0	0	0	0	0.000499	0	0.000499	NWMN_0338	NWMN_0338
0	0	0	0	0	0.005961	0	0	0	0	0	0	0	0	0	0	0.00049675	0	0.00049675	nanE	NWMN_0260
0	0	0	0	0	0.005917	0	0	0	0	0	0	0	0	0	0	0.000493083	0	0.000493083	hla	NWMN_1073
0	0	0.005891	0	0	0	0	0	0	0	0	0	0	0	0	0	0.000490917	0	0.000490917	NWMN_0138	NWMN_0138
0	0	0	0	0	0.005882	0	0	0	0	0	0	0	0	0	0	0.000490167	0	0.000490167	NWMN_0119	NWMN_0119
0	0	0.005822	0	0	0	0	0	0	0	0	0	0	0	0	0	0.000485167	0	0.000485167	gyrA	NWMN_0005
0	0	0	0	0	0	0	0	0.005747	0	0	0	0	0	0	0	0.000478917	0	0.000478917	NWMN_0321	NWMN_0321
0	0	0.005747	0	0	0	0	0	0	0	0	0	0	0	0	0	0.000478917	0	0.000478917	NWMN_2502	NWMN_2502
0	0	0.00569	0	0	0	0	0	0	0	0	0	0	0	0	0	0.000474167	0	0.000474167	NWMN_2490	NWMN_2490
0	0	0.005682	0	0	0	0	0	0	0	0	0	0	0	0	0	0.0004735	0	0.0004735	NWMN_0239	NWMN_0239
0	0	0	0	0	0.005674	0	0	0	0	0	0	0	0	0	0	0.000472833	0	0.000472833	NWMN_2067	NWMN_2067
0	0.045045	0	0	0	0	0	0	0	0	0	0.032839	0.024078	0	0	0	0.00649033	0.0060195	0.000470833	gatB	NWMN_1837
0	0	0.00565	0	0	0	0	0	0	0	0	0	0	0	0	0	0.000470833	0	0.000470833	NWMN_0188	NWMN_0188
0	0	0	0	0	0.005642	0	0	0	0	0	0	0	0	0	0	0.000470167	0	0.000470167	NWMN_0251	NWMN_0251
0	0	0	0	0	0.005634	0	0	0	0	0	0	0	0	0	0	0.0004695	0	0.0004695	NWMN_0115	NWMN_0115
0	0	0	0	0	0	0	0.000945	0	0.004669	0	0	0	0	0	0	0.000467833	0	0.000467833	NWMN_0290	NWMN_0290
0	0	0	0	0	0.005563	0	0	0	0	0	0	0	0	0	0	0.000463583	0	0.000463583	rbsK	NWMN_0202
0	0	0	0	0	0	0	0	0	0	0	0.005525	0	0	0	0	0.000460417	0	0.000460417	ftsK	NWMN_1185
0	0	0	0	0	0	0	0	0.005405	0	0	0	0	0	0	0	0.000450417	0	0.000450417	ureB	NWMN_2189
0	0	0	0	0	0.005291	0	0	0	0	0	0	0	0	0	0	0.000440917	0	0.000440917	NWMN_1068	NWMN_1068
0	0	0	0	0	0	0	0	0.005256	0	0	0	0	0	0	0	0.000438	0	0.000438	NWMN_1828	NWMN_1828
0	0	0	0	0	0.005236	0	0	0	0	0	0	0	0	0	0	0.000436333	0	0.000436333	NWMN_0299	NWMN_0299
0	0	0.005202	0	0	0	0	0	0	0	0	0	0	0	0	0	0.0004335	0	0.0004335	dinP	NWMN_1833
0	0	0.006088	0	0.016484	0	0	0	0.006757	0	0	0	0	0	0	0.008081	0.00244408	0.00202025	0.000423833	NWMN_0619	NWMN_0619
0	0	0	0	0	0	0	0	0	0.005051	0	0	0	0	0	0	0.000420917	0	0.000420917	NWMN_2475	NWMN_2475
0	0	0	0	0	0	0	0	0	0.005046	0	0	0	0	0	0	0.0004205	0	0.0004205	NWMN_0305	NWMN_0305
0	0	0	0	0	0	0	0	0	0.004971	0	0	0	0	0	0	0.00041425	0	0.00041425	NWMN_2504	NWMN_2504
0	0	0	0	0	0	0	0	0	0.004896	0	0	0	0	0	0	0.000408	0	0.000408	NWMN_0780	NWMN_0780
0	0	0	0	0	0	0	0	0	0.004878	0	0	0	0	0	0	0.0004065	0	0.0004065	NWMN_2018	NWMN_2018
0	0	0	0	0	0.004854	0	0	0	0	0	0	0	0	0	0	0.0004045	0	0.0004045	dnaA	NWMN_0001
0	0	0	0	0.00484	0	0	0	0	0	0	0	0	0	0	0	0.000403333	0	0.000403333	srtB	NWMN_1046
0	0	0	0	0	0	0	0	0	0.004831	0	0	0	0	0	0	0.000402583	0	0.000402583	NWMN_0548	NWMN_0548
0	0	0	0	0	0	0	0	0	0.004785	0	0	0	0	0	0	0.00039875	0	0.00039875	NWMN_0880	NWMN_0880
0	0	0	0	0	0	0	0	0	0	0	0.004734	0	0	0	0	0.0003945	0	0.0003945	NWMN_2506	NWMN_2506
0	0	0	0	0	0	0	0	0	0	0	0.004711	0	0	0	0	0.000392583	0	0.000392583	NWMN_0793	NWMN_0793
0	0	0	0	0	0	0	0	0	0	0	0.004587	0	0	0	0	0.00038225	0	0.00038225	deoD	NWMN_2042
0	0	0	0	0	0	0	0	0	0	0	0.004499	0	0	0	0	0.000374917	0	0.000374917	NWMN_0814	NWMN_0814
0	0	0	0	0	0.004479	0	0	0	0	0	0	0	0	0	0	0.00037325	0	0.00037325	NWMN_0225	NWMN_0225
0	0	0	0	0	0	0	0	0	0	0.004367	0	0	0	0	0	0.000363917	0	0.000363917	NWMN_1419	NWMN_1419
0	0	0	0	0	0	0	0	0	0	0	0.023496	0	0.00638	0	0	0.001958	0.001595	0.000363	NWMN_2264	NWMN_2264
0	0	0	0	0	0	0	0	0	0.004348	0	0	0	0	0	0	0.000362333	0	0.000362333	NWMN_2336	NWMN_2336
0	0	0	0	0	0	0	0	0	0	0	0.024581	0	0	0	0.006757	0.00204842	0.00168925	0.000359167	NWMN_0560	NWMN_0560
0	0	0	0	0	0	0	0	0	0.00426	0	0	0	0	0	0	0.000355	0	0.000355	NWMN_2217	NWMN_2217
0	0	0	0	0	0	0	0	0	0.004251	0	0	0	0	0	0	0.00035425	0	0.00035425	opuCB	NWMN_2346
0	0	0	0	0	0	0	0	0	0	0	0.004197	0	0	0	0	0.00034975	0	0.00034975	NWMN_0536	NWMN_0536
0	0	0	0	0	0	0	0	0	0.004166	0	0	0	0	0	0	0.000347167	0	0.000347167	NWMN_0291	NWMN_0291
0	0	0	0	0	0	0	0	0	0	0.004132	0	0	0	0	0	0.000344333	0	0.000344333	NWMN_1290	NWMN_1290
0	0	0	0	0	0	0	0	0	0.004103	0	0	0	0	0	0	0.000341917	0	0.000341917	NWMN_0530	NWMN_0530
0	0	0	0	0	0	0	0	0	0	0	0.004069	0	0	0	0	0.000339083	0	0.000339083	hisF	NWMN_2571
0	0	0	0	0	0	0	0	0	0.004008	0	0	0	0	0	0	0.000334	0	0.000334	metS	NWMN_0453
0	0	0	0	0	0	0	0	0	0.003964	0	0	0	0	0	0	0.000330333	0	0.000330333	NWMN_0426	NWMN_0426
0	0	0	0	0	0	0	0	0	0	0	0.003745	0	0	0	0	0.000312083	0	0.000312083	NWMN_0216	NWMN_0216
0	0	0	0	0.125753	0.046154	0	0	0	0	0	0.130348	0.028432	0	0.071073	0	0.0251879	0.0248762	0.000311667	NWMN_2164	NWMN_2164
0	0	0	0	0	0	0	0	0	0	0.003724	0	0	0	0	0	0.000310333	0	0.000310333	glyS	NWMN_1468
0	0	0	0	0	0	0	0	0	0	0	0.003663	0	0	0	0	0.00030525	0	0.00030525	trxA	NWMN_1057
0	0	0	0	0	0	0	0	0	0	0.003494	0	0	0	0	0	0.000291167	0	0.000291167	lpl3nm	NWMN_0406
0	0	0	0	0	0	0	0	0	0	0.003207	0	0	0	0	0	0.00026725	0	0.00026725	sbnD	NWMN_0063
0	0	0	0	0	0	0	0.003192	0	0	0	0	0	0	0	0	0.000266	0	0.000266	NWMN_1832	NWMN_1832
0	0	0	0	0	0	0	0	0	0.003155	0	0	0	0	0	0	0.000262917	0	0.000262917	NWMN_0258	NWMN_0258
0	0	0	0	0	0	0	0	0	0.003058	0	0	0	0	0	0	0.000254833	0	0.000254833	NWMN_1871	NWMN_1871
0	0	0	0	0	0	0	0	0	0.040522	0.042289	0.06681	0	0	0.04886	0	0.0124684	0.012215	0.000253417	NWMN_2337	NWMN_2337
0.003015	0	0	0	0	0	0	0	0	0	0	0	0	0	0	0	0.00025125	0	0.00025125	NWMN_1811	NWMN_1811
0	0	0	0	0	0	0	0	0	0.003005	0	0	0	0	0	0	0.000250417	0	0.000250417	pdf1	NWMN_0957
0	0	0	0	0	0	0	0	0	0	0.002969	0	0	0	0	0	0.000247417	0	0.000247417	NWMN_2165	NWMN_2165
0	0	0	0	0	0	0	0.002865	0	0	0	0	0	0	0	0	0.00023875	0	0.00023875	map1	NWMN_1826
0	0	0	0	0	0	0	0	0	0.002811	0	0	0	0	0	0	0.00023425	0	0.00023425	NWMN_1861	NWMN_1861
0	0	0.007005	0	0	0	0	0	0	0	0.017119	0	0	0	0	0.007273	0.00201033	0.00181825	0.000192083	sbi	NWMN_2317
0	0	0	0.012	0	0	0	0	0	0	0	0	0.003365	0	0	0	0.001	0.00084125	0.00015875	NWMN_2410	NWMN_2410
0	0	0	0	0	0	0	0	0	0	0	0.019553	0	0.005944	0	0	0.00162942	0.001486	0.000143417	NWMN_2579	NWMN_2579
0	0	0	0	0	0.014742	0	0	0	0	0	0	0.004456	0	0	0	0.0012285	0.001114	0.0001145	NWMN_1644	NWMN_1644
0	0	0	0	0	0	0	0	0	0.00108	0	0	0	0	0	0	9e-05	0	9e-05	NWMN_1816	NWMN_1816
0	0	0	0	0.014388	0	0	0	0	0	0	0	0	0.004689	0	0	0.001199	0.00117225	2.675e-05	NWMN_0185	NWMN_0185
0	0	0	0	0	0	0	0	0.009747	0	0	0	0.003292	0	0	0	0.00081225	0.000823	-1.075e-05	NWMN_1899	NWMN_1899
0	0	0	0	0	0	0	0	0	0	0	0.031068	0	0.010435	0	0	0.002589	0.00260875	-1.975e-05	sbnC	NWMN_0062
0	0	0	0	0	0.008016	0	0	0.008299	0	0	0	0	0.005525	0	0	0.00135958	0.00138125	-2.16667e-05	thiM	NWMN_1996
0	0	0	0	0	0.008798	0	0	0	0	0	0	0.003181	0	0	0	0.000733167	0.00079525	-6.20833e-05	NWMN_2280	NWMN_2280
0	0	0	0	0.016393	0	0	0	0	0	0	0	0	0.00578	0	0	0.00136608	0.001445	-7.89167e-05	NWMN_0869	NWMN_0869
0	0	0	0.018957	0	0	0	0	0	0.00836	0	0	0	0	0	0.009615	0.00227642	0.00240375	-0.000127333	fbp	NWMN_2414
0	0	0	0	0	0	0	0	0	0	0	0.021552	0	0	0	0.007812	0.001796	0.001953	-0.000157	arcB	NWMN_2533
0	0.012766	0	0	0	0	0	0	0	0	0	0	0	0.005148	0	0	0.00106383	0.001287	-0.000223167	mruD	NWMN_1093
0	0	0	0.037901	0	0	0	0	0	0	0	0.02999	0	0	0.023529	0	0.00565758	0.00588225	-0.000224667	NWMN_0173	NWMN_0173
0	0	0	0.013393	0	0	0	0	0	0	0	0	0	0.005398	0	0	0.00111608	0.0013495	-0.000233417	ipdC	NWMN_0132
0	0.026144	0	0	0	0	0	0	0	0	0	0	0.003342	0.006309	0	0	0.00217867	0.00241275	-0.000234083	NWMN_0480	NWMN_0480
0	0	0	0	0	0	0	0	0	0	0	0.028075	0	0	0	0.010331	0.00233958	0.00258275	-0.000243167	NWMN_1128	NWMN_1128
0	0	0	0	0	0	0	0	0	0	0	0.02935	0	0	0	0.010846	0.00244583	0.0027115	-0.000265667	NWMN_0247	NWMN_0247
0	0	0	0	0	0	0	0.012048	0	0	0	0	0	0.005236	0	0	0.001004	0.001309	-0.000305	vicK	NWMN_0018
1.94626	1.95459	1.93335	1.94363	1.98669	1.96327	1.96348	1.94223	1.94972	1.95861	1.96767	1.94684	1.95307	1.95028	1.96934	1.94741	1.95469	1.95502	-0.000328833	NWMN_1214	NWMN_1214
0	0.016173	0	0	0	0	0	0	0	0	0	0.092325	0.037538	0	0	0	0.0090415	0.0093845	-0.000343	NWMN_0983	NWMN_0983
0	0	0	0	0	0.008621	0	0	0	0	0.003794	0	0	0.005556	0	0	0.00103458	0.001389	-0.000354417	murG	NWMN_0887
0	0	0.009877	0	0	0	0	0	0	0	0	0	0.004739	0	0	0	0.000823083	0.00118475	-0.000361667	NWMN_1261	NWMN_1261
0	0	0	0	0	0.007339	0	0	0	0	0	0	0	0	0.004023	0	0.000611583	0.00100575	-0.000394167	mnhA	NWMN_0593
0	0	0	0	0	0	0	0	0.004505	0.012413	0	0	0	0	0	0.00726	0.00140983	0.001815	-0.000405167	NWMN_0267	NWMN_0267
0	0	0	0	0	0	0.009967	0	0	0	0	0	0	0.005019	0	0	0.000830583	0.00125475	-0.000424167	NWMN_2542	NWMN_2542
0	0	0	0	0	0	0	0	0.00678	0.003922	0	0	0	0.005277	0	0	0.000891833	0.00131925	-0.000427417	NWMN_0085	NWMN_0085
0	0	0	0	0	0	0	0	0.009501	0	0	0	0.004975	0	0	0	0.00079175	0.00124375	-0.000452	trpE	NWMN_1279
0	0	0	0	0	0	0	0	0	0.008289	0	0	0.0046	0	0	0	0.00069075	0.00115	-0.00045925	NWMN_0552	NWMN_0552
0	0	0.016627	0	0	0	0	0	0	0	0	0	0	0	0	0.007435	0.00138558	0.00185875	-0.000473167	NWMN_0717	NWMN_0717
0	0	0	0	0	0	0	0	0.006504	0	0	0	0	0	0.004299	0	0.000542	0.00107475	-0.00053275	NWMN_2589	NWMN_2589
0	0	0	0	0	0.0059	0	0	0	0	0	0.043673	0.018769	0	0	0	0.00413108	0.00469225	-0.000561167	sbnF	NWMN_0065
0	0	0	0	0	0	0	0.014354	0	0	0	0	0	0	0	0.007042	0.00119617	0.0017605	-0.000564333	sirC	NWMN_0057
0	0	0	0	0	0	0	0	0.00759	0	0	0	0	0.004872	0	0	0.0006325	0.001218	-0.0005855	NWMN_0076	NWMN_0076
0	0	0	0	0	0.006849	0	0	0	0	0	0	0	0	0.004625	0	0.00057075	0.00115625	-0.0005855	NWMN_1879	NWMN_1879
0	0	0	0	0	0	0	0.012397	0	0	0	0	0	0	0	0.006494	0.00103308	0.0016235	-0.000590417	argR	NWMN_2535
1	0.994792	0.991708	0.992933	0.99569	0.994186	0.985915	1	0.993113	0.994205	0.994788	0.987474	0.993734	0.993243	0.993522	0.99681	0.993734	0.994327	-0.000593583	NWMN_0375	NWMN_0375
0	0	0	0	0	0	0	0	0.008791	0	0	0	0	0.005376	0	0	0.000732583	0.001344	-0.000611417	NWMN_0695	NWMN_0695
0	0	0.006163	0	0	0	0	0	0	0	0	0	0	0.00454	0	0	0.000513583	0.001135	-0.000621417	adhE	NWMN_0094
0	0	0	0	0	0	0	0	0	0	0.02193	0.067193	0	0	0.032233	0	0.00742692	0.00805825	-0.000631333	NWMN_2592	NWMN_2592
0	0	0	0	0	0.005626	0	0	0	0	0	0	0.004591	0	0	0	0.000468833	0.00114775	-0.000678917	NWMN_0329	NWMN_0329
0	0	0	0	0	0	0	0	0	0	0	0	0.002726	0	0	0	0	0.0006815	-0.0006815	atpD	NWMN_2007
1	0.993197	0.993274	0.996552	1	0.998088	1	1	1	0.998285	0.99907	0.990728	0.999106	0.996435	0.996991	1	0.997433	0.998133	-0.000700167	tsf	NWMN_1167
0	0	0	0	0	0	0	0	0	0	0	0	0.00282	0	0	0	0	0.000705	-0.000705	NWMN_0296	NWMN_0296
0	0	0	0	0	0	0	0	0	0	0	0	0.002902	0	0	0	0	0.0007255	-0.0007255	NWMN_2104	NWMN_2104
0	0	0	0	0	0	0.013559	0	0	0	0	0	0	0.007472	0	0	0.00112992	0.001868	-0.000738083	NWMN_1105	NWMN_1105
0	0	0	0	0	0	0	0	0.006633	0	0	0	0	0.005208	0	0	0.00055275	0.001302	-0.00074925	NWMN_0177	NWMN_0177
0	0	0	0	0	0	0	0	0	0	0	0	0.003034	0	0	0	0	0.0007585	-0.0007585	NWMN_2203	NWMN_2203
0	0	0	0	0	0	0	0	0	0	0	0	0.003064	0	0	0	0	0.000766	-0.000766	NWMN_0883	NWMN_0883
0	0	0	0	0	0.009112	0	0	0	0	0	0	0	0.006107	0	0	0.000759333	0.00152675	-0.000767417	citC	NWMN_1587
0	0	0	0	0	0	0	0	0	0	0	0	0.003201	0	0	0	0	0.00080025	-0.00080025	NWMN_0648	NWMN_0648
0	0	0	0	0	0	0	0	0	0	0	0	0.003253	0	0	0	0	0.00081325	-0.00081325	NWMN_2459	NWMN_2459
0	0	0	0	0	0.047038	0	0	0	0	0	0.03055	0.029119	0	0	0	0.00646567	0.00727975	-0.000814083	NWMN_0223	NWMN_0223
0	0	0	0	0	0	0	0	0	0	0	0	0.003425	0	0	0	0	0.00085625	-0.00085625	NWMN_1952	NWMN_1952
0	0.045977	0	0	0	0	0	0	0	0	0	0	0.018765	0	0	0	0.00383142	0.00469125	-0.000859833	NWMN_0956	NWMN_0956
0	0	0	0	0	0	0	0	0	0	0	0.023622	0	0	0	0.011364	0.0019685	0.002841	-0.0008725	sarU	NWMN_2394
0	0	0	0	0	0	0	0	0	0	0	0	0.003521	0	0	0	0	0.00088025	-0.00088025	porA	NWMN_1198
0.003953	0	0	0	0	0.005109	0	0	0	0	0	0	0	0.006568	0	0	0.000755167	0.001642	-0.000886833	int	NWMN_0992
0	0	0	0	0	0	0	0	0	0	0	0	0	0	0.003597	0	0	0.00089925	-0.00089925	NWMN_0691	NWMN_0691
0	0	0	0	0	0	0	0	0	0	0	0	0	0	0.003633	0	0	0.00090825	-0.00090825	NWMN_0698	NWMN_0698
0	0	0	0	0	0	0	0	0	0	0	0	0	0	0.003653	0	0	0.00091325	-0.00091325	nuc	NWMN_1236
0	0	0	0	0	0	0	0	0	0	0	0	0.003685	0	0	0	0	0.00092125	-0.00092125	argH	NWMN_0831
0	0	0	0	0	0	0	0	0	0	0	0	0.003704	0	0	0	0	0.000926	-0.000926	NWMN_1123	NWMN_1123
0	0	0	0	0	0.006202	0	0	0	0	0	0	0	0.005882	0	0	0.000516833	0.0014705	-0.000953667	sbcC	NWMN_1258
0	0	0	0	0	0	0	0	0	0	0	0	0.00385	0	0	0	0	0.0009625	-0.0009625	NWMN_2045	NWMN_2045
0	0	0	0	0	0	0	0	0	0	0	0	0.003856	0	0	0	0	0.000964	-0.000964	obg	NWMN_1546
0	0	0	0	0	0	0	0	0	0	0	0	0	0	0.003861	0	0	0.00096525	-0.00096525	NWMN_1518	NWMN_1518
0	0	0	0	0	0	0	0	0	0	0	0	0.003931	0	0	0	0	0.00098275	-0.00098275	sirA	NWMN_0059
0	0	0	0	0	0.007156	0	0	0	0	0	0	0	0.006329	0	0	0.000596333	0.00158225	-0.000985917	NWMN_1369	NWMN_1369
0	0	0	0	0	0	0	0	0	0	0	0	0	0	0.004028	0	0	0.001007	-0.001007	NWMN_1470	NWMN_1470
0	0	0	0	0	0	0	0	0	0.005725	0	0	0	0.00597	0	0	0.000477083	0.0014925	-0.00101542	NWMN_0378	NWMN_0378
0	0	0	0	0	0	0	0	0	0	0	0	0	0	0.004068	0	0	0.001017	-0.001017	scrB	NWMN_1948
0	0	0	0	0	0	0	0	0	0	0	0	0	0.004124	0	0	0	0.001031	-0.001031	NWMN_2545	NWMN_2545
0.995098	1.02367	1	1	1	0.991189	0.996183	1	1	0.997972	0.991211	0.994097	1.00489	0.998425	0.9973	1	0.999118	1.00015	-0.00103525	NWMN_0906	NWMN_0906
0	0	0.009804	0	0	0	0	0	0	0	0	0	0	0	0	0.007421	0.000817	0.00185525	-0.00103825	NWMN_1136	NWMN_1136
0	0	0	0	0	0	0	0	0	0	0	0	0.004197	0	0	0	0	0.00104925	-0.00104925	NWMN_1515	NWMN_1515
0	0	0	0	0	0	0	0	0	0	0	0	0.004234	0	0	0	0	0.0010585	-0.0010585	srrB	NWMN_1399
0	0	0	0	0	0	0	0	0	0	0	0	0.004292	0	0	0	0	0.001073	-0.001073	purL	NWMN_0937
0	0	0	0	0	0	0	0	0	0	0	0	0.004332	0	0	0	0	0.001083	-0.001083	glmS	NWMN_2056
0	0	0	0	0	0	0	0	0.029484	0	0	0	0	0.006144	0	0.008081	0.002457	0.00355625	-0.00109925	holA	NWMN_1489
0	0	0	0	0	0	0	0	0	0	0	0	0	0.0044	0	0	0	0.0011	-0.0011	NWMN_2054	NWMN_2054
0	0	0.013537	0	0	0	0	0	0	0.003575	0	0.003774	0.005984	0.005388	0	0	0.0017405	0.002843	-0.0011025	NWMN_0123	NWMN_0123
0	0	0	0	0	0	0	0	0	0	0	0	0.00441	0	0	0	0	0.0011025	-0.0011025	NWMN_1323	NWMN_1323
0	0	0	0	0	0	0	0	0.008197	0	0	0	0	0.007168	0	0	0.000683083	0.001792	-0.00110892	NWMN_1524	NWMN_1524
0	0	0	0	0	0	0	0	0	0	0	0	0	0.004545	0	0	0	0.00113625	-0.00113625	NWMN_0643	NWMN_0643
0	0	0	0	0	0	0	0	0	0	0	0	0	0.004571	0	0	0	0.00114275	-0.00114275	metE	NWMN_0348
0	0	0	0	0	0	0	0	0	0	0	0	0.004575	0	0	0	0	0.00114375	-0.00114375	NWMN_0570	NWMN_0570
0	0	0	0	0	0	0	0	0	0	0	0	0	0.004603	0	0	0	0.00115075	-0.00115075	NWMN_0186	NWMN_0186
0	0	0	0	0	0	0	0	0	0	0	0	0	0	0.004604	0	0	0.001151	-0.001151	NWMN_0781	NWMN_0781
0	0	0	0	0	0	0	0	0	0	0	0	0	0.004734	0	0	0	0.0011835	-0.0011835	NWMN_1224	NWMN_1224
0	0	0	0	0	0	0	0	0	0	0	0	0	0.004739	0	0	0	0.00118475	-0.00118475	NWMN_2377	NWMN_2377
1	1	0.99841	0.991561	0.992453	0.997063	1	0.994624	0.995098	0.99809	0.995673	0.99078	0.996953	0.995294	0.997104	1	0.996146	0.997338	-0.00119175	NWMN_2284	NWMN_2284
0	0	0.009346	0	0	0	0	0	0	0	0	0	0	0.007911	0	0	0.000778833	0.00197775	-0.00119892	hemH	NWMN_1724
0	0	0	0	0	0	0	0	0	0	0	0	0	0.004848	0	0	0	0.001212	-0.001212	NWMN_0147	NWMN_0147
0	0	0	0	0	0	0	0	0	0	0	0	0.004864	0	0	0	0	0.001216	-0.001216	NWMN_2339	NWMN_2339
0	0	0	0	0	0	0	0	0	0	0	0	0	0.004884	0	0	0	0.001221	-0.001221	NWMN_0801	NWMN_0801
0	0	0	0	0	0	0	0	0	0	0	0	0.004884	0	0	0	0	0.001221	-0.001221	NWMN_1730	NWMN_1730
0	0	0	0	0	0	0	0	0	0	0	0	0	0.004963	0	0	0	0.00124075	-0.00124075	NWMN_2481	NWMN_2481
0	0	0	0	0	0	0	0	0	0	0	0	0	0.005	0	0	0	0.00125	-0.00125	ureE	NWMN_2191
0	0	0	0	0	0	0	0	0	0	0	0	0	0.005038	0	0	0	0.0012595	-0.0012595	NWMN_0718	NWMN_0718
0	0	0	0	0	0	0	0	0	0.005236	0	0	0	0	0	0.006814	0.000436333	0.0017035	-0.00126717	NWMN_0547	NWMN_0547
0	0	0	0	0	0	0	0	0	0	0	0	0	0.005115	0	0	0	0.00127875	-0.00127875	NWMN_0153	NWMN_0153
0	0	0	0	0	0	0	0	0	0	0	0	0	0.005141	0	0	0	0.00128525	-0.00128525	manA1	NWMN_2047
0	0	0	0	0	0	0	0	0	0	0	0	0	0.005148	0	0	0	0.001287	-0.001287	NWMN_2049	NWMN_2049
0	0	0	0	0	0	0	0	0	0	0	0	0	0.005155	0	0	0	0.00128875	-0.00128875	NWMN_0074	NWMN_0074
0	0	0	0	0	0	0	0	0	0	0	0	0	0.005155	0	0	0	0.00128875	-0.00128875	NWMN_0659	NWMN_0659
0	0	0	0	0	0	0	0	0	0.004608	0	0	0	0.00672	0	0	0.000384	0.00168	-0.001296	clpB	NWMN_0844
0	0	0	0	0	0	0	0	0	0	0.003181	0	0	0	0	0.00626	0.000265083	0.001565	-0.00129992	capK	NWMN_0105
0	0	0	0	0	0	0	0	0	0	0	0	0	0.005222	0	0	0	0.0013055	-0.0013055	NWMN_2068	NWMN_2068
0	0	0	0	0	0	0	0	0	0	0	0	0	0.005222	0	0	0	0.0013055	-0.0013055	NWMN_2577	NWMN_2577
0	0	0	0	0	0	0	0	0	0	0	0	0	0.005236	0	0	0	0.001309	-0.001309	NWMN_0746	NWMN_0746
0	0	0.006339	0	0	0	0	0	0	0	0	0	0	0	0	0.007353	0.00052825	0.00183825	-0.00131	NWMN_2051	NWMN_2051
0	0	0	0	0	0	0	0	0	0	0	0	0	0.005284	0	0	0	0.001321	-0.001321	rbsU	NWMN_0204
0	0	0	0	0	0	0	0	0	0	0	0	0	0.005291	0	0	0	0.00132275	-0.00132275	gltC	NWMN_0435
0	0	0	0	0	0	0	0	0	0	0	0	0	0.005291	0	0	0	0.00132275	-0.00132275	purN	NWMN_0940
0	0	0	0	0	0	0	0	0	0	0	0	0	0.005305	0	0	0	0.00132625	-0.00132625	NWMN_1039	NWMN_1039
0	0	0	0	0	0	0	0	0	0	0	0	0	0.005319	0	0	0	0.00132975	-0.00132975	NWMN_0813	NWMN_0813
0	0	0	0	0	0	0	0	0	0	0	0.051203	0.0224	0	0	0	0.00426692	0.0056	-0.00133308	NWMN_0757	NWMN_0757
0	0	0	0	0	0	0	0	0	0	0	0	0	0.005384	0	0	0	0.001346	-0.001346	NWMN_0519	NWMN_0519
0	0	0.00722	0	0	0	0	0	0	0	0	0	0	0	0	0.007874	0.000601667	0.0019685	-0.00136683	NWMN_1900	NWMN_1900
0	0	0	0	0	0	0	0	0	0	0	0	0	0.005476	0	0	0	0.001369	-0.001369	NWMN_0337	NWMN_0337
0	0	0	0	0	0	0	0	0	0	0	0	0	0.005479	0	0	0	0.00136975	-0.00136975	hlgA	NWMN_2318
0	0	0	0	0	0	0	0	0	0	0	0	0	0.005479	0	0	0	0.00136975	-0.00136975	NWMN_2435	NWMN_2435
0	0	0	0	0	0	0	0	0	0	0	0	0	0.005502	0	0	0	0.0013755	-0.0013755	NWMN_0163	NWMN_0163
0	0	0	0	0	0	0	0	0	0	0	0	0	0.005502	0	0	0	0.0013755	-0.0013755	ssl8nm	NWMN_0395
0	0	0	0	0	0	0	0	0	0	0	0	0	0.005502	0	0	0	0.0013755	-0.0013755	NWMN_1438	NWMN_1438
0	0	0.005797	0	0	0	0	0	0	0	0	0	0	0	0	0.007435	0.000483083	0.00185875	-0.00137567	norA	NWMN_0664
0	0	0	0	0	0	0	0	0	0	0	0	0	0.005525	0	0	0	0.00138125	-0.00138125	NWMN_2246	NWMN_2246
0	0	0	0	0	0	0	0.026846	0	0	0	0	0	0.006623	0	0.007874	0.00223717	0.00362425	-0.00138708	NWMN_2158	NWMN_2158
0	0	0	0	0	0	0	0	0	0	0	0	0	0	0	0.005556	0	0.001389	-0.001389	NWMN_0413	NWMN_0413
0	0	0	0	0	0	0	0	0	0	0	0	0	0.00561	0	0	0	0.0014025	-0.0014025	NWMN_0352	NWMN_0352
0	0	0.009238	0	0	0	0	0	0	0	0	0	0	0	0	0.008734	0.000769833	0.0021835	-0.00141367	NWMN_1932	NWMN_1932
0	0	0	0	0	0	0	0	0	0	0	0	0	0.005666	0	0	0	0.0014165	-0.0014165	NWMN_2353	NWMN_2353
0	0	0	0	0	0	0	0	0	0	0	0	0	0.005698	0	0	0	0.0014245	-0.0014245	NWMN_0518	NWMN_0518
0	0	0	0	0	0.038961	0	0	0	0	0	0.103587	0	0.053254	0	0	0.011879	0.0133135	-0.0014345	NWMN_1200	NWMN_1200
0	0	0	0	0	0	0	0	0	0	0	0	0	0.00576	0	0	0	0.00144	-0.00144	NWMN_0319	NWMN_0319
0	0	0	0	0	0	0	0	0	0	0	0	0	0.005831	0	0	0	0.00145775	-0.00145775	radA	NWMN_0488
0	0	0	0	0	0	0	0	0	0	0	0	0	0.005857	0	0	0	0.00146425	-0.00146425	NWMN_1761	NWMN_1761
0	0	0	0	0	0	0	0	0	0	0	0.02459	0.014055	0	0	0	0.00204917	0.00351375	-0.00146458	gpmA	NWMN_2315
0	0	0	0	0	0	0	0	0	0	0	0	0	0.005882	0	0	0	0.0014705	-0.0014705	NWMN_0663	NWMN_0663
0	0	0	0	0	0	0	0	0	0	0	0	0	0.005917	0	0	0	0.00147925	-0.00147925	NWMN_0369	NWMN_0369
1	1	1	1	1	0.992895	0.989011	1	0.998131	0.998853	0.997253	0.986502	0.996559	0.998705	0.998214	1	0.996887	0.99837	-0.00148242	NWMN_0513	NWMN_0513
0	0	0	0	0	0	0	0	0	0	0	0	0	0.005944	0	0	0	0.001486	-0.001486	NWMN_0486	NWMN_0486
0	0	0	0	0	0	0	0	0	0	0	0	0	0.005961	0	0	0	0.00149025	-0.00149025	NWMN_0759	NWMN_0759
0	0	0	0	0	0	0	0	0	0	0	0	0	0	0	0.006024	0	0.001506	-0.001506	NWMN_1184	NWMN_1184
0	0	0	0	0	0	0	0	0	0	0	0	0	0.006024	0	0	0	0.001506	-0.001506	dnaJ	NWMN_1482
0	0	0	0	0	0	0	0	0	0	0	0	0	0.006033	0	0	0	0.00150825	-0.00150825	NWMN_0711	NWMN_0711
0	0	0	0	0	0	0	0	0	0	0	0	0	0.006051	0	0	0	0.00151275	-0.00151275	NWMN_1667	NWMN_1667
0.014085	0	0	0	0	0	0	0	0	0	0	0	0	0	0	0.010799	0.00117375	0.00269975	-0.001526	NWMN_1735	NWMN_1735
0	0	0	0	0	0	0	0	0	0	0	0	0	0.006135	0	0	0	0.00153375	-0.00153375	NWMN_1968	NWMN_1968
0	0	0	0	0	0	0	0	0	0	0	0	0	0.006144	0	0	0	0.001536	-0.001536	NWMN_1319	NWMN_1319
0	0	0	0	0	0	0	0	0	0	0	0	0	0.00626	0	0	0	0.001565	-0.001565	NWMN_1763	NWMN_1763
0	0	0	0	0	0.004796	0	0	0	0	0	0.133816	0.025902	0.026573	0	0	0.011551	0.0131188	-0.00156775	vraE	NWMN_2599
0	0	0	0	0	0	0	0	0	0	0	0	0	0.006279	0	0	0	0.00156975	-0.00156975	NWMN_1447	NWMN_1447
0	0	0	0	0	0	0	0	0	0	0	0	0	0.006349	0	0	0	0.00158725	-0.00158725	memD	NWMN_0913
0	0	0	0	0	0	0	0	0	0	0	0.004706	0	0	0	0.007952	0.000392167	0.001988	-0.00159583	hisC	NWMN_0692
0.989691	0.983333	0.997886	0.980392	0.992063	1.00753	0.991803	1	1	1	0.996413	0.986696	0.993088	0.995092	0.995455	0.998141	0.993818	0.995444	-0.00162642	tig	NWMN_1569
0	0	0	0	0	0	0	0	0	0	0	0	0	0.006547	0	0	0	0.00163675	-0.00163675	NWMN_1327	NWMN_1327
0	0	0	0	0	0.006116	0	0	0	0	0	0	0	0	0	0.008696	0.000509667	0.002174	-0.00166433	NWMN_1077	NWMN_1077
0	0	0	0	0	0	0	0	0	0	0	0	0	0	0	0.0067	0	0.001675	-0.001675	capG	NWMN_0101
0	0	0	0	0	0	0	0	0	0	0	0	0	0	0	0.006711	0	0.00167775	-0.00167775	NWMN_0232	NWMN_0232
0	0	0	0	0	0	0	0	0	0	0	0	0	0.006711	0	0	0	0.00167775	-0.00167775	phoR	NWMN_1585
0	0	0	0	0	0	0	0	0	0	0	0	0	0.00678	0	0	0	0.001695	-0.001695	NWMN_2050	NWMN_2050
0	0	0	0	0	0	0	0	0	0	0	0	0	0	0	0.006814	0	0.0017035	-0.0017035	capB	NWMN_0096
0	0	0	0	0	0.00627	0	0	0	0	0	0	0	0.008963	0	0	0.0005225	0.00224075	-0.00171825	NWMN_2224	NWMN_2224
0	0	0	0	0	0	0	0	0	0	0	0	0	0.006908	0	0	0	0.001727	-0.001727	truA	NWMN_2121
0	0	0	0	0	0	0	0	0	0	0	0	0	0	0	0.006993	0	0.00174825	-0.00174825	NWMN_0143	NWMN_0143
0	0	0	0	0	0	0	0	0	0	0	0	0	0	0	0.007055	0	0.00176375	-0.00176375	sarR	NWMN_2195
0	0	0	0	0	0	0	0	0	0	0	0	0	0	0	0.007067	0	0.00176675	-0.00176675	isdB	NWMN_1040
0	0	0	0	0	0	0	0	0	0	0	0	0.007077	0	0	0	0	0.00176925	-0.00176925	NWMN_0314	NWMN_0314
0	0	0	0	0	0	0	0	0	0	0	0	0	0.00708	0	0	0	0.00177	-0.00177	dfrA	NWMN_1337
0	0	0	0	0	0	0	0	0	0	0	0	0.007092	0	0	0	0	0.001773	-0.001773	NWMN_1890	NWMN_1890
0	0	0	0	0	0	0	0	0	0	0	0	0	0.007143	0	0	0	0.00178575	-0.00178575	NWMN_1461	NWMN_1461
0	0	0	0	0	0	0	0	0	0	0	0	0	0	0	0.007181	0	0.00179525	-0.00179525	NWMN_2547	NWMN_2547
0	0	0	0	0	0	0.011905	0	0	0	0	0	0	0	0	0.011161	0.000992083	0.00279025	-0.00179817	mraW	NWMN_1089
0	0	0	0	0	0	0	0	0	0	0	0	0	0	0	0.00722	0	0.001805	-0.001805	NWMN_2455	NWMN_2455
0	0	0	0	0	0	0	0	0	0	0	0	0	0	0	0.007233	0	0.00180825	-0.00180825	NWMN_2108	NWMN_2108
0	0	0	0	0	0	0	0	0	0	0	0	0	0.007257	0	0	0	0.00181425	-0.00181425	NWMN_0894	NWMN_0894
0	0	0	0	0	0	0	0	0	0	0	0	0.003247	0	0.004065	0	0	0.001828	-0.001828	lytN	NWMN_1157
0	0	0	0	0	0	0	0	0	0	0	0	0	0	0	0.007313	0	0.00182825	-0.00182825	NWMN_0884	NWMN_0884
0	0	0	0	0	0.008333	0	0	0	0	0	0	0	0	0	0.010101	0.000694417	0.00252525	-0.00183083	lysC	NWMN_1304
0	0	0	0	0	0	0	0	0	0	0	0	0	0	0	0.007326	0	0.0018315	-0.0018315	NWMN_2033	NWMN_2033
0	0	0	0	0	0	0	0	0	0	0	0	0	0	0	0.007339	0	0.00183475	-0.00183475	NWMN_0158	NWMN_0158
0	0	0	0	0	0	0	0	0	0	0	0	0	0.007364	0	0	0	0.001841	-0.001841	pfk	NWMN_1593
0	0	0	0	0	0	0	0	0	0	0	0	0	0	0	0.007491	0	0.00187275	-0.00187275	NWMN_1481	NWMN_1481
0	0	0	0	0	0	0	0	0	0	0	0	0	0	0	0.007505	0	0.00187625	-0.00187625	NWMN_2457	NWMN_2457
0	0	0	0	0	0	0	0	0	0	0	0	0	0	0	0.00759	0	0.0018975	-0.0018975	NWMN_0725	NWMN_0725
0	0	0	0	0	0	0	0	0	0	0	0	0	0	0	0.00759	0	0.0018975	-0.0018975	NWMN_0870	NWMN_0870
0	0	0	0	0	0	0	0	0	0	0	0	0	0	0	0.007605	0	0.00190125	-0.00190125	capA	NWMN_2563
0	0	0	0	0	0	0	0	0	0	0	0	0	0	0	0.007752	0	0.001938	-0.001938	eta	NWMN_1082
0	0	0	0	0	0	0	0	0	0	0	0	0	0	0	0.008	0	0.002	-0.002	NWMN_1395	NWMN_1395
0	0	0	0	0	0	0	0	0	0	0	0	0	0	0	0.008368	0	0.002092	-0.002092	mnhD	NWMN_0819
0	0	0	0	0.014151	0	0	0	0	0	0	0	0.004371	0	0	0.008753	0.00117925	0.003281	-0.00210175	NWMN_2089	NWMN_2089
0	0	0	0	0	0	0	0	0	0	0	0	0	0	0	0.008493	0	0.00212325	-0.00212325	comEC	NWMN_1490
0	0	0	0	0	0	0	0	0	0	0	0	0	0	0	0.008547	0	0.00213675	-0.00213675	thrB	NWMN_1242
0	0	0	0	0	0	0	0	0	0	0	0	0	0	0	0.008565	0	0.00214125	-0.00214125	NWMN_1372	NWMN_1372
0	0	0	0	0	0	0	0	0	0	0	0.034173	0.020067	0	0	0	0.00284775	0.00501675	-0.002169	NWMN_2550	NWMN_2550
0	0	0	0	0	0	0	0	0	0	0	0	0	0	0	0.008734	0	0.0021835	-0.0021835	NWMN_2540	NWMN_2540
0	0	0	0	0	0	0	0	0	0	0	0	0	0	0	0.008753	0	0.00218825	-0.00218825	NWMN_0731	NWMN_0731
0	0	0	0	0	0	0	0	0	0	0	0	0	0	0	0.00883	0	0.0022075	-0.0022075	atpB	NWMN_2013
0	0	0	0	0	0	0	0	0	0	0	0	0	0	0	0.008869	0	0.00221725	-0.00221725	NWMN_1250	NWMN_1250
0	0	0	0	0	0.04953	0	0	0	0	0	0	0.025392	0	0	0	0.0041275	0.006348	-0.0022205	NWMN_2451	NWMN_2451
0	0	0	0	0	0	0	0	0	0	0	0	0	0	0	0.00907	0	0.0022675	-0.0022675	NWMN_1748	NWMN_1748
0.051948	0	0.009828	0	0	0	0	0	0	0	0	0	0.025769	0	0.003922	0	0.005148	0.00742275	-0.00227475	NWMN_1368	NWMN_1368
0	0	0	0	0	0	0	0	0	0	0	0	0	0	0	0.009368	0	0.002342	-0.002342	NWMN_1228	NWMN_1228
0	0	0	0	0	0	0	0	0	0	0	0	0	0	0	0.009381	0	0.00234525	-0.00234525	poxB	NWMN_2438
0	0	0	0	0	0	0	0	0	0	0	0	0	0.009464	0	0	0	0.002366	-0.002366	NWMN_1457	NWMN_1457
0	0	0	0	0	0	0	0	0	0	0	0	0	0	0	0.009524	0	0.002381	-0.002381	ald	NWMN_1603
0	0	0	0	0	0	0	0	0	0	0	0.067474	0.032038	0	0	0	0.00562283	0.0080095	-0.00238667	pbuX	NWMN_0379
0	0	0	0	0	0	0	0	0	0	0	0.156375	0.061689	0	0	0	0.0130312	0.0154223	-0.002391	NWMN_0382	NWMN_0382
0	0	0	0	0	0	0	0	0	0	0	0	0	0	0	0.009685	0	0.00242125	-0.00242125	fhs	NWMN_1625
0	0	0	0	0	0	0	0	0	0	0	0	0	0.009841	0	0	0	0.00246025	-0.00246025	NWMN_0154	NWMN_0154
0	0	0	0	0	0	0	0	0	0	0	0.029345	0.019729	0	0	0	0.00244542	0.00493225	-0.00248683	NWMN_0623	NWMN_0623
0	0	0	0	0	0	0	0	0	0	0.022982	0.034152	0	0	0.028998	0	0.00476117	0.0072495	-0.00248833	sdhA	NWMN_2429
0	0	0.110057	0	0	0.128853	0.010025	0.084746	0.057011	0.023142	0	0.041337	0.083938	0.077941	0	0	0.0379309	0.0404697	-0.00253883	recF	NWMN_0003
0.990196	0.984	0.97619	0.965	0.966019	0.991406	0.979167	0.985294	0.989796	0.982822	0.973144	0.971429	0.983814	0.989345	0.977165	0.978261	0.979539	0.982146	-0.00260767	ampA	NWMN_0812
0	0	0	0	0	0	0	0	0	0	0	0	0.004918	0	0	0.005579	0	0.00262425	-0.00262425	NWMN_2520	NWMN_2520
0	0	0	0	0	0	0	0	0	0	0	0	0.003465	0	0	0.007491	0	0.002739	-0.002739	gltB	NWMN_0436
0	0	0.007181	0	0	0	0	0.017391	0	0.003552	0	0	0	0.0054	0	0.014956	0.00234367	0.005089	-0.00274533	lpl8nm	NWMN_0411
0	0	0	0	0	0	0	0	0	0	0	0	0	0.01122	0	0	0	0.002805	-0.002805	polA	NWMN_1583
0	0	0	0	0	0	0	0	0	0	0	0	0.003785	0	0	0.007477	0	0.0028155	-0.0028155	pepS	NWMN_1817
0	0	0	0	0	0	0	0	0	0	0	0	0	0.011282	0	0	0	0.0028205	-0.0028205	NWMN_0191	NWMN_0191
0	0	0	0	0	0	0	0	0	0	0	0.04717	0	0	0.02746	0	0.00393083	0.006865	-0.00293417	NWMN_2331	NWMN_2331
0	0	0	0	0	0	0	0	0	0	0	0	0	0	0	0.01199	0	0.0029975	-0.0029975	narH	NWMN_2296
0	0	0	0	0	0	0	0	0	0	0	0	0	0.004884	0	0.00713	0	0.0030035	-0.0030035	NWMN_0182	NWMN_0182
0	0	0	0	0	0	0	0	0	0	0	0	0	0	0.003594	0.008621	0	0.00305375	-0.00305375	NWMN_0845	NWMN_0845
0	0	0	0	0	0	0	0	0	0	0	0	0	0	0	0.01227	0	0.0030675	-0.0030675	NWMN_1598	NWMN_1598
0.877934	0.901515	0.866788	0.906593	0.922705	0.898973	0.95	0.918239	0.908304	0.921856	0.949196	0.936056	0.907367	0.916452	0.917464	0.923792	0.91318	0.916269	-0.00308883	NWMN_0605	NWMN_0605
0	0	0	0	0	0	0	0	0	0	0	0	0.003521	0	0	0.00905	0	0.00314275	-0.00314275	NWMN_1750	NWMN_1750
0	0	0.030146	0	0	0	0	0	0	0	0	0.056798	0	0.041627	0	0	0.00724533	0.0104067	-0.00316142	NWMN_2543	NWMN_2543
0	0	0.063328	0	0	0	0	0	0.09347	0.004248	0.01318	0.035349	0.083285	0	0	0	0.0174646	0.0208212	-0.00335667	NWMN_0208	NWMN_0208
0	0	0	0	0	0	0	0	0	0	0	0.16077	0.030207	0	0.037037	0	0.0133975	0.016811	-0.0034135	NWMN_1402	NWMN_1402
4.97831	4.99078	4.99339	4.98935	4.9688	4.98624	4.99625	4.98875	4.98793	4.9855	4.98639	4.97513	4.99252	4.9956	4.9867	4.98154	4.98557	4.98909	-0.00352183	NWMN_1101	NWMN_1101
0	0	0	0	0	0	0	0	0	0	0	0.034667	0.025681	0	0	0	0.00288892	0.00642025	-0.00353133	NWMN_0911	NWMN_0911
0	0	0	0	0	0	0	0	0	0	0	0	0	0.00607	0	0.008065	0	0.00353375	-0.00353375	NWMN_0662	NWMN_0662
0	0	0	0	0	0	0	0	0	0	0	0	0.014349	0	0	0	0	0.00358725	-0.00358725	NWMN_2408	NWMN_2408
0	0	0	0	0	0	0	0	0	0	0	0	0	0.005479	0	0.009029	0	0.003627	-0.003627	NWMN_1767	NWMN_1767
0	0	0	0	0	0	0	0	0	0	0	0	0.015873	0	0	0	0	0.00396825	-0.00396825	NWMN_2114	NWMN_2114
0	0	0	0	0	0	0	0	0	0	0	0	0	0.005658	0	0.010444	0	0.0040255	-0.0040255	pckA	NWMN_1681
4.96255	4.97383	4.98172	4.99605	4.99495	4.9889	4.98658	4.97795	4.99018	4.99255	4.98452	4.96249	4.98664	4.98476	4.97984	4.99581	4.98269	4.98676	-0.004075	NWMN_2338	NWMN_2338
0.014545	0	0	0	0	0	0	0	0	0	0	0	0.015482	0.005674	0	0	0.00121208	0.005289	-0.00407692	NWMN_0179	NWMN_0179
0	0	0	0	0	0	0	0	0	0	0.034698	0.080088	0.017766	0.037398	0	0	0.0095655	0.013791	-0.0042255	NWMN_1186	NWMN_1186
2.96721	2.92918	2.93376	2.95871	2.9476	2.95585	2.94365	2.93312	2.92781	2.95652	2.96001	2.94178	2.95115	2.95298	2.9674	2.93153	2.94627	2.95077	-0.00450025	tkt	NWMN_1254
0	0	0	0	0	0	0	0	0.026882	0	0	0	0	0	0	0.026978	0.00224017	0.0067445	-0.00450433	NWMN_2092	NWMN_2092
0	0	0	0	0	0	0	0	0	0	0	0.046455	0	0	0.03379	0	0.00387125	0.0084475	-0.00457625	NWMN_2357	NWMN_2357
0	0	0	0	0	0	0	0	0	0	0	0.030208	0.028676	0	0	0	0.00251733	0.007169	-0.00465167	leuC	NWMN_1965
0	0	0	0	0	0	0	0	0	0	0	0.046651	0.034338	0	0	0	0.00388758	0.0085845	-0.00469692	NWMN_2460	NWMN_2460
0	0	0	0	0	0	0	0	0	0	0	0.045273	0	0	0.033943	0	0.00377275	0.00848575	-0.004713	katA	NWMN_1246
0	0	0.027231	0	0	0	0	0	0	0	0	0	0	0.028169	0	0	0.00226925	0.00704225	-0.004773	NWMN_0012	NWMN_0012
0	0	0	0	0	0	0	0	0	0	0	0	0.019122	0	0	0	0	0.0047805	-0.0047805	dltB	NWMN_0804
0	0	0	0	0	0	0	0	0	0	0	0	0	0	0.019197	0	0	0.00479925	-0.00479925	topB	NWMN_2156
3.94507	4	3.98625	3.95499	3.97325	3.98372	3.98734	4	3.9946	3.98723	3.98606	3.95326	3.98215	3.98978	3.97903	3.98583	3.97931	3.9842	-0.00488458	NWMN_1256	NWMN_1256
0	0	0	0	0	0	0	0	0	0	0	0	0	0	0.019547	0	0	0.00488675	-0.00488675	NWMN_0580	NWMN_0580
0	0	0	0	0	0.008969	0	0	0.010929	0	0	0	0.02014	0.006144	0	0	0.00165817	0.006571	-0.00491283	bsaB	NWMN_1715
0	0	0	0	0	0	0	0	0	0	0	0	0.019888	0	0	0	0	0.004972	-0.004972	NWMN_0245	NWMN_0245
0	0	0	0	0	0	0	0	0	0	0	0.056009	0	0.03871	0	0	0.00466742	0.0096775	-0.00501008	NWMN_0116	NWMN_0116
0	0	0	0	0	0.005988	0	0	0	0	0	0.040842	0.021505	0.005236	0	0.009009	0.0039025	0.0089375	-0.005035	uvrA	NWMN_0727
2.98205	2.98419	2.98762	2.98785	2.99535	2.99184	2.97555	2.97708	2.98998	2.99146	2.98961	2.97592	2.99552	2.99261	2.99078	2.98424	2.98571	2.99079	-0.00508042	uvrB	NWMN_0726
1	0.966667	1	0.987654	0.9875	0.997701	0.988506	1	0.997955	0.990338	0.992929	0.992701	0.994966	0.997191	0.997442	0.998051	0.991829	0.996913	-0.00508325	NWMN_1487	NWMN_1487
0	0	0	0	0	0	0	0	0	0	0	0	0.020423	0	0	0	0	0.00510575	-0.00510575	NWMN_0259	NWMN_0259
0	0	0	0	0	0	0	0	0	0	0	0	0.020973	0	0	0	0	0.00524325	-0.00524325	NWMN_0890	NWMN_0890
0	0	0	0	0	0	0	0	0	0	0	0	0	0	0.020973	0	0	0.00524325	-0.00524325	folD	NWMN_0932
0	0	0	0.015464	0	0	0	0	0	0	0	0	0	0.026376	0	0	0.00128867	0.006594	-0.00530533	NWMN_1947	NWMN_1947
0	0	0	0	0	0	0	0	0	0	0	0	0.021233	0	0	0	0	0.00530825	-0.00530825	trmU	NWMN_1523
0	0	0	0	0	0	0	0	0	0	0	0	0.021324	0	0	0	0	0.005331	-0.005331	ndhF	NWMN_0418
0	0	0	0	0	0	0	0	0	0	0	0.06366	0.042625	0	0	0	0.005305	0.0106563	-0.00535125	NWMN_tRNA04	NWMN_tRNA04
0	0	0	0	0	0	0	0	0	0	0	0	0.02209	0	0	0	0	0.0055225	-0.0055225	NWMN_1921	NWMN_1921
0	0	0	0	0	0	0	0	0	0	0	0	0.022628	0	0	0	0	0.005657	-0.005657	phdA	NWMN_0959
0	0	0	0	0	0	0	0	0	0	0	0	0.022746	0	0	0	0	0.0056865	-0.0056865	NWMN_1516	NWMN_1516
0	0	0	0	0	0	0	0	0	0	0.003574	0.067416	0	0	0.046661	0	0.00591583	0.0116653	-0.00574942	NWMN_2162	NWMN_2162
0	0	0	0	0	0	0	0	0	0	0	0	0	0.023143	0	0	0	0.00578575	-0.00578575	NWMN_2578	NWMN_2578
0	0	0	0	0	0	0	0	0	0	0	0	0	0.023309	0	0	0	0.00582725	-0.00582725	ileS	NWMN_1103
0	0	0	0	0	0.009724	0	0	0	0	0	0	0.021837	0.004896	0	0	0.000810333	0.00668325	-0.00587292	lipA	NWMN_0796
0	0	0	0	0	0	0	0	0	0	0	0	0	0.02371	0	0	0	0.0059275	-0.0059275	NWMN_1314	NWMN_1314
0	0	0	0	0	0	0	0	0	0	0	0.005076	0.027273	0	0	0	0.000423	0.00681825	-0.00639525	NWMN_0635	NWMN_0635
0	0	0.025027	0	0	0	0	0	0.032767	0	0	0	0.022158	0	0	0.023256	0.00481617	0.0113535	-0.00653733	NWMN_2560	NWMN_2560
1.97353	1.99074	1.95511	2	1.98773	2.00838	1.98276	1.98347	1.98746	1.92565	1.93219	1.91406	1.97817	2.02353	1.93072	1.9749	1.97009	1.97683	-0.00674167	rpsE	NWMN_2135
0	0	0	0	0	0.041528	0	0	0	0	0	0	0	0.041474	0	0	0.00346067	0.0103685	-0.00690783	fnbB	NWMN_2397
0	0	0	0	0	0	0	0	0	0	0	0	0	0	0	0.027634	0	0.0069085	-0.0069085	lpl9nm	NWMN_0412
0	0	0	0	0	0	0	0	0	0	0	0.024922	0	0	0	0.036	0.00207683	0.009	-0.00692317	NWMN_0994	NWMN_0994
0	0	0	0	0	0	0	0	0	0	0	0	0	0	0.027839	0	0	0.00695975	-0.00695975	NWMN_2525	NWMN_2525
0	0	0	0	0	0	0	0	0	0	0	0	0.02812	0	0	0	0	0.00703	-0.00703	NWMN_1449	NWMN_1449
0	0	0	0	0	0	0	0	0.009238	0	0	0.100539	0.030054	0	0.035205	0	0.00914808	0.0163147	-0.00716667	ebh2	NWMN_1344
0	0	0	0	0	0.009412	0	0	0	0	0	0	0	0	0	0.032258	0.000784333	0.0080645	-0.00728017	trpD	NWMN_1281
0	0	0	0	0	0.076271	0	0	0	0	0	0.004206	0.050678	0.006154	0	0	0.00670642	0.014208	-0.00750158	NWMN_0602	NWMN_0602
0	0	0.006329	0	0	0	0	0	0	0	0	0	0.02484	0.007643	0	0	0.000527417	0.00812075	-0.00759333	NWMN_2349	NWMN_2349
0	0	0	0.048426	0	0.03943	0	0	0	0	0	0	0	0.026235	0.00402	0.029478	0.00732133	0.0149333	-0.00761192	pycA	NWMN_0979
0	0	0	0	0	0	0	0	0	0	0.046018	0	0	0	0.046285	0	0.00383483	0.0115712	-0.00773642	atpF	NWMN_2011
0	0	0	0	0	0	0	0	0	0	0	0	0.023438	0	0	0.007722	0	0.00779	-0.00779	NWMN_0559	NWMN_0559
0	0	0	0	0	0	0	0	0	0	0	0	0	0.032138	0	0	0	0.0080345	-0.0080345	NWMN_2262	NWMN_2262
0	0	0	0	0	0	0	0	0	0	0	0	0	0	0	0.032338	0	0.0080845	-0.0080845	eno	NWMN_0745
0	0	0	0	0	0	0	0	0	0	0	0	0	0.032609	0	0	0	0.00815225	-0.00815225	kdpD	NWMN_1983
0	0	0	0	0	0	0	0	0	0	0	0.065089	0.054506	0	0	0	0.00542408	0.0136265	-0.00820242	NWMN_tRNA54	NWMN_tRNA54
0	0	0	0	0	0	0	0	0	0.010309	0	0	0	0.027818	0.008961	0	0.000859083	0.00919475	-0.00833567	NWMN_2088	NWMN_2088
0	0	0	0	0	0	0	0	0	0	0	0.030675	0.044444	0	0	0	0.00255625	0.011111	-0.00855475	NWMN_2206	NWMN_2206
0	0	0	0	0	0	0	0	0	0	0	0	0.0364	0	0	0	0	0.0091	-0.0091	NWMN_0792	NWMN_0792
0	0	0	0	0	0	0	0	0	0	0	0	0	0	0	0.037267	0	0.00931675	-0.00931675	accC	NWMN_1507
1.99492	1.93488	1.97378	2	1.98953	1.96736	1.97007	1.9565	1.97323	1.98087	1.98464	1.98086	1.98792	1.98592	1.98958	1.97654	1.97555	1.98499	-0.00943617	NWMN_2314	NWMN_2314
0	0	0	0	0	0.170807	0	0	0	0.032694	0	0.045346	0.082967	0.039258	0	0	0.0207372	0.0305563	-0.009819	rpoE	NWMN_2032
0	0	0	0	0	0	0	0	0	0	0	0.030151	0.028078	0	0.021631	0	0.00251258	0.0124273	-0.00991467	NWMN_2035	NWMN_2035
0	0	0	0	0	0	0	0	0	0	0	0	0	0	0	0.039848	0	0.009962	-0.009962	NWMN_0868	NWMN_0868
0	0	0	0	0	0.007477	0	0	0	0	0	0	0.034175	0	0	0.00885	0.000623083	0.0107562	-0.0101332	lysS	NWMN_0479
0	0	0	0	0	0	0	0	0	0	0	0	0.041031	0	0	0	0	0.0102577	-0.0102577	NWMN_rRNA01	NWMN_rRNA01
0	0	0	0	0	0	0	0	0	0	0	0	0	0.041775	0	0	0	0.0104437	-0.0104437	NWMN_0049	NWMN_0049
0	0	0	0	0	0	0	0	0	0	0.049948	0	0	0	0.058957	0	0.00416233	0.0147393	-0.0105769	NWMN_tRNA35	NWMN_tRNA35
0	0	0	0	0	0	0	0	0	0	0	0.039791	0	0.06156	0	0	0.00331592	0.01539	-0.0120741	lip	NWMN_2569
0	0	0	0.085227	0.054054	0	0	0.083832	0.134973	0	0	0.309167	0.100482	0.042969	0	0.128048	0.0556044	0.0678747	-0.0122703	pflB	NWMN_0162
0	0	0	0	0	0	0	0	0	0	0	0	0.05259	0	0	0	0	0.0131475	-0.0131475	menC	NWMN_1685
0	0	0	0	0	0.055048	0	0	0	0	0	0	0.02844	0.034615	0	0.00789	0.00458733	0.0177362	-0.0131489	mqo	NWMN_2267
1.95804	1.88981	1.95271	1.92727	1.96691	1.96088	1.93347	1.91593	1.95523	1.97282	1.96448	1.96629	1.96649	1.96607	1.9559	1.96047	1.94699	1.96223	-0.0152438	lpl4nm	NWMN_0407
0	0	0	0	0	0.08427	0	0	0	0	0	0	0.091716	0	0	0	0.0070225	0.022929	-0.0159065	aroC	NWMN_1377
0	0	0	0	0	0	0	0	0	0	0	0.066675	0.017857	0	0	0.06812	0.00555625	0.0214942	-0.015938	NWMN_1978	NWMN_1978
0	0	0	0	0	0	0	0	0	0	0	0	0.065903	0	0	0	0	0.0164758	-0.0164758	NWMN_rRNA05	NWMN_rRNA05
0	0	0	0	0	0	0	0	0	0	0	0	0.066045	0	0	0	0	0.0165113	-0.0165113	NWMN_tRNA07	NWMN_tRNA07
0	0	0	0	0	0	0	0	0	0	0	0	0.067942	0	0	0	0	0.0169855	-0.0169855	NWMN_1631	NWMN_1631
0	0	0	0	0	0.007812	0	0	0	0	0	0	0.073022	0	0	0	0.000651	0.0182555	-0.0176045	NWMN_0374	NWMN_0374
0	0	0	0	0	0	0	0	0	0	0	0	0.0375	0	0.034743	0	0	0.0180608	-0.0180608	ssl3nm	NWMN_0390
0	0	0	0	0	0	0	0	0	0	0	0	0	0	0.052819	0.036563	0	0.0223455	-0.0223455	saeS	NWMN_0674
0.057471	0	0.035514	0	0.010076	0.047308	0	0	0.04059	0	0.036888	0.241198	0.138418	0.086436	0.035415	0	0.0390871	0.0650672	-0.0259802	NWMN_0253	NWMN_0253
0	0	0	0	0	0	0	0	0	0	0	0	0.081103	0.101142	0	0	0	0.0455612	-0.0455612	NWMN_tRNA41	NWMN_tRNA41
4.79681	4.7301	4.78506	4.85317	4.82088	4.81058	4.67612	4.52699	4.76057	4.84996	4.83354	4.76589	4.76886	4.80907	4.8565	4.82121	4.76747	4.81391	-0.0464363	lexA	NWMN_1251
0	0	0	0	0	0	0	0	0	0	0	0	0.100442	0.104838	0	0	0	0.05132	-0.05132	mvaK1	NWMN_0553
0	0	0	0	0	0.008565	0	0	0	0	0	0.043103	0.158958	0.075503	0.038736	0	0.00430567	0.0682992	-0.0639936	pnpA	NWMN_1183
0	0	0.058471	0	0.20947	0.062663	0.110526	0	0.070332	0.341061	0.392649	0.825543	0.308315	0.164282	0.426664	0.159542	0.17256	0.264701	-0.0921412	coa	NWMN_0166
0	0	0.243551	0.01145	0	0.181316	0.194238	0	0.160924	0.194338	0.137596	0.849745	0.538642	0.264282	0.147285	0.090925	0.16443	0.260284	-0.0958537	spa	NWMN_0055
0	0	0.063291	0	0	0.164697	0.126316	0	0	0	0	0.048658	0.269523	0.221219	0	0.058008	0.0335802	0.137187	-0.103607	dnaE	NWMN_1597
0	0	0	0	0	0	0	0	0	0	0	0	0.376525	0.106481	0	0	0	0.120751	-0.120751	tnp	NWMN_2066
0	0	0.324098	0	0	0	0	0	0	0	0.034125	0.098887	0.369144	0.102479	0.045531	0.132385	0.0380925	0.162385	-0.124292	NWMN_2082	NWMN_2082
0.019355	0	0.128878	0	0	0.341926	0	0	0.048077	0.056122	0.048676	0.265708	0.433187	0.312554	0	0.091314	0.0757285	0.209264	-0.133535	trxB	NWMN_0732
0	0	0	0	0	0	0	0	0	0	0	0	0.311054	0.265432	0	0	0	0.144122	-0.144122	NWMN_1752	NWMN_1752
0.117284	0	0.198803	0	0	0.212086	0	0	0.13809	0.136593	0.155224	0.543273	0.358942	0.33585	0.25044	0.145679	0.125113	0.272728	-0.147615	sdrH	NWMN_1940
0.306971	0.272398	0.74361	0.270282	0.410126	0.959807	0.315601	0.309076	0.895906	0.287095	0.696431	0.877976	0.694016	0.717911	0.728113	0.668332	0.528773	0.702093	-0.17332	NWMN_0306	NWMN_0306
0	0	0.078591	0.166667	0.179245	0.265235	0.168539	0.122807	0.401131	0.840686	1.575	0.960194	0.51224	0.246358	1.52233	0	0.396508	0.570232	-0.173724	sdrC	NWMN_0523
0	0	0	0.121429	0	0	0	0	0.131621	0.91783	1.38005	1.61513	0.503166	0.209386	1.43509	0.056757	0.347172	0.551099	-0.203927	clfA	NWMN_0756
0.361891	0	1.13026	0.12844	0	1.24107	0.899034	0	0.522421	0	0.079897	0.636709	1.29878	1.02619	0.050955	0.449184	0.416643	0.706278	-0.289635	secDF	NWMN_1539
0.149533	0	0.199765	0.307692	0.316186	0.006826	0	0	0.425964	1.38894	2.71876	1.44012	1.06966	0.583	2.28328	0.699179	0.579482	1.15878	-0.579297	sdrE	NWMN_0525
9.85232	8.90238	10.7724	10.6307	10.8256	10.7971	10.6858	9.84474	10.82	10.7665	10.7405	11.6052	11.7529	10.8205	11.7342	10.755	10.5203	11.2656	-0.74538	NWMN_1410	NWMN_1410
0.62662	0.305173	0.274696	0.146497	0.133333	0.245204	0.15678	0	1.23022	4.07969	4.40227	2.70282	2.19551	1.45723	3.95953	0.706143	1.19194	2.0796	-0.887663	clfB	NWMN_2529

## Sheet: Table S3 - NWM aVAF LowT 120
Table S3. aVAF for population-level analysis of Newman (NWM) passaged under low thymidine conditions at 120h.
Experimental conditions									Control conditions
N1-0_06S-120	N1-0_25S-120	N2-0_06S-120	N2-0_25S-120	N3-0_06S-120	N3-0_25S-120	N4-0_06S-120	N4-0_25S-120	N4-0S-120	N1-WT-120	N2-WT-120	N4-WT-120	New-Parent-0	Average experiemental aVAF	Average control aVAF	Δ Average aVAF	Gene Name	Gene ID
Rep 1, 0.06 μg/mL thymidine + SXT	Rep 1, 0.25 μg/mL thymidine + SXT	Rep 2, 0.06 μg/mL thymidine + SXT	Rep 2, 0.25 μg/mL thymidine + SXT	Rep 3, 0.06 μg/mL thymidine + SXT	Rep 3, 0.25 μg/mL thymidine + SXT	Rep 4, 0.06 μg/mL thymidine + SXT	Rep 4, 0.25 μg/mL thymidine + SXT	Rep 4, 0 μg/mL thymidine + SXT	Rep 1, No thymidine or SXT	Rep 2, No thymidine or SXT	Rep 4, No thymidine or SXT	NWM WT strain (parent)
14.6935	14.6625	14.6305	14.569	14.6383	14.3334	15.0828	15.1015	15.3912	14.6377	15.1133	14.0907	13.1062	14.7892	14.237	0.552197	NWMN_0090	NWMN_0090
0.992366	0	1.01896	0	0	0	0.284862	0	0.976858	0	0	0	0	0.363671	0	0.363671	ackA	NWMN_1605
0.012821	0.254827	0	0	0.66108	0.411743	0	0	0	0	0	0	0	0.148941	0	0.148941	nrdE	NWMN_0700
0.098101	0.55856	0.151729	0.243919	0.087912	0.195577	2.0204	1.89436	0.254901	0.264992	0.377661	1.30475	0	0.611717	0.486851	0.124866	sdrC	NWMN_0523
0	0	0	0.995272	0	0	0	0	0	0	0	0	0	0.110586	0	0.110586	dfrA	NWMN_1337
0	0.567308	0	0	0	0.441225	0	0	0	0	0	0	0.007692	0.112059	0.001923	0.110136	nrdF	NWMN_0701
2.09094	1.95787	1.66886	1.93903	1.55701	1.77083	1.14304	0.949131	1.69322	1.55631	1.54382	1.4035	1.65157	1.6411	1.5388	0.102302	NWMN_0309	NWMN_0309
0	0	0	0.988764	0	0	0	0	0	0	0.080199	0	0	0.109863	0.0200498	0.0898129	NWMN_0976	NWMN_0976
0	0	0	0	0.587744	0	0	0	0	0	0	0	0	0.0653049	0	0.0653049	NWMN_0950	NWMN_0950
0	0	0	0	0	0.407576	0	0	0.005384	0	0	0	0	0.0458844	0	0.0458844	ftsA	NWMN_1095
0	0	0	0	0.009009	0.033959	0.320904	0.021349	0	0	0	0	0.008457	0.0428023	0.00211425	0.0406881	ctsR	NWMN_0484
0	0	0	0	0	0.364964	0	0	0	0	0	0	0	0.0405516	0	0.0405516	NWMN_1874	NWMN_1874
0	0	0	0	0.287785	0	0	0	0	0.020525	0	0	0	0.0319761	0.00513125	0.0268449	rpoC	NWMN_0505
4.80077	4.78697	4.84128	4.78358	4.82255	4.82834	4.85165	4.80039	4.79503	4.75082	4.76208	4.82367	4.82121	4.81228	4.78944	0.0228391	lexA	NWMN_1251
0	0	0	0	0	0.024422	0.107857	0	0	0	0	0	0	0.0146977	0	0.0146977	pta	NWMN_0551
0	0	0.039171	0.045	0	0.038153	0	0	0	0	0	0	0	0.0135916	0	0.0135916	NWMN_1200	NWMN_1200
0.078799	0.036723	0.056206	0.031022	0.103709	0.073293	0.046263	0.045667	0.068504	0.030303	0.028331	0.041189	0.086753	0.0600207	0.046644	0.0133767	NWMN_1034	NWMN_1034
0.1485	0.038974	0.149911	0.051282	0.063574	0.063253	0	0	0	0.118854	0.058546	0	0	0.0572771	0.04435	0.0129271	recF	NWMN_0003
0	0	0	0	0.057143	0.046814	0	0	0	0	0	0	0	0.0115508	0	0.0115508	NWMN_0303	NWMN_0303
0.048159	0.035448	0.035647	0	0	0.026087	0	0	0	0.006369	0.004314	0	0.008621	0.016149	0.004826	0.011323	NWMN_0845	NWMN_0845
0	0	0	0.067857	0	0	0.019837	0	0	0	0	0	0	0.00974378	0	0.00974378	NWMN_2597	NWMN_2597
0	0.044622	0.037037	0	0	0	0	0	0	0	0	0	0	0.00907322	0	0.00907322	entB	NWMN_0131
0.087955	0.009748	0.015658	0.084623	0.051145	0.060052	0	0.103448	0	0	0.057112	0.083187	0.00786	0.0458477	0.0370398	0.00880792	ssl4nm	NWMN_0391
0	0	0	0.078689	0	0	0	0	0	0	0	0	0	0.00874322	0	0.00874322	NWMN_0651	NWMN_0651
0	0	0.076023	0	0	0	0	0	0	0	0	0	0	0.008447	0	0.008447	NWMN_0261	NWMN_0261
0	0	0	0.037406	0	0.030521	0	0	0	0	0	0	0	0.00754744	0	0.00754744	fmhC	NWMN_1158
0	0	0	0.067368	0	0	0	0	0	0	0	0	0	0.00748533	0	0.00748533	mvaK1	NWMN_0553
0	0.007246	0	0	0	0.058499	0	0	0	0	0	0	0	0.007305	0	0.007305	gatB	NWMN_1837
3.99209	3.99137	3.99408	3.98633	3.99134	3.98303	3.98366	3.98995	3.9849	3.97823	3.98424	3.97791	3.98583	3.98853	3.98155	0.00697556	NWMN_1256	NWMN_1256
0	0	0	0	0.008715	0.050798	0	0	0	0	0	0	0	0.00661256	0	0.00661256	NWMN_2212	NWMN_2212
0	0	0	0.066116	0	0	0	0	0	0.004211	0	0	0	0.00734622	0.00105275	0.00629347	parE	NWMN_1267
0	0	0	0	0	0	0	0.056166	0	0	0	0	0	0.00624067	0	0.00624067	NWMN_rRNA10	NWMN_rRNA10
0	0	0.056075	0	0	0	0	0	0	0	0	0	0	0.00623056	0	0.00623056	ebpS	NWMN_1389
0	0	0	0.064433	0.009132	0	0	0	0	0	0	0	0.007874	0.00817389	0.0019685	0.00620539	NWMN_2158	NWMN_2158
0	0	0	0.066667	0	0	0	0	0	0.004938	0	0	0	0.00740744	0.0012345	0.00617294	aspS	NWMN_1532
0.023841	0	0.021363	0.036443	0	0.021201	0	0	0	0	0	0	0.023256	0.0114276	0.005814	0.00561356	NWMN_2560	NWMN_2560
0	0.006452	0.04386	0	0	0	0	0	0	0	0	0	0	0.00559022	0	0.00559022	NWMN_1956	NWMN_1956
0	0	0	0	0	0	0	0.022564	0.025455	0	0	0	0	0.00533544	0	0.00533544	NWMN_1321	NWMN_1321
0	0.028571	0	0.009592	0.008791	0	0	0	0	0	0	0	0	0.00521711	0	0.00521711	rpoB	NWMN_0504
0	0	0	0.046404	0	0	0	0	0	0	0	0	0	0.005156	0	0.005156	NWMN_1302	NWMN_1302
0	0	0	0	0	0.046018	0	0	0	0	0	0	0	0.00511311	0	0.00511311	NWMN_1087	NWMN_1087
0	0.045593	0	0	0	0	0	0	0	0	0	0	0	0.00506589	0	0.00506589	clpC	NWMN_0487
0	0	0	0	0	0	0.04531	0	0	0	0	0	0	0.00503444	0	0.00503444	groEL	NWMN_1937
0	0	0.005698	0	0	0.039604	0	0	0	0	0	0	0	0.00503356	0	0.00503356	NWMN_0164	NWMN_0164
0	0	0	0.045082	0	0	0	0	0	0	0	0	0	0.00500911	0	0.00500911	NWMN_0079	NWMN_0079
0	0	0	0	0.020284	0.005952	0	0	0.018669	0	0	0	0	0.00498944	0	0.00498944	cysE	NWMN_0491
0	0	0.043841	0	0	0	0	0	0	0	0	0	0	0.00487122	0	0.00487122	NWMN_0737	NWMN_0737
0	0	0	0	0.013774	0.017799	0	0.02376	0	0.005215	0	0	0	0.00614811	0.00130375	0.00484436	pdhD	NWMN_0962
0.006568	0	0	0	0	0	0	0.035936	0	0	0	0	0	0.00472267	0	0.00472267	NWMN_2551	NWMN_2551
0	0	0	0	0.042345	0	0	0	0	0	0	0	0	0.004705	0	0.004705	NWMN_2102	NWMN_2102
0	0	0	0	0	0.042042	0	0	0	0	0	0	0	0.00467133	0	0.00467133	folP	NWMN_0476
0	0	0	0	0	0.042003	0	0	0	0	0	0	0	0.004667	0	0.004667	murG	NWMN_0887
0	0	0	0	0.041145	0	0	0	0	0	0	0	0	0.00457167	0	0.00457167	NWMN_2460	NWMN_2460
0.006431	0	0	0.00738	0	0.026744	0	0	0	0	0	0	0	0.00450611	0	0.00450611	dnaB	NWMN_0015
0	0	0	0.040453	0	0	0	0	0	0	0	0	0	0.00449478	0	0.00449478	NWMN_0161	NWMN_0161
0	0.031153	0.009132	0	0	0	0	0	0	0	0	0	0	0.00447611	0	0.00447611	lipA	NWMN_0796
0.039773	0	0	0	0	0	0	0	0	0	0	0	0	0.00441922	0	0.00441922	hsdM	NWMN_0398
0	0	0.115789	0	0	0	0	0	0	0.004802	0	0	0.029478	0.0128654	0.00857	0.00429544	pycA	NWMN_0979
0.032823	0.005135	0	0	0	0	0	0	0	0	0	0	0	0.00421756	0	0.00421756	NWMN_0748	NWMN_0748
0	0	0	0	0	0	0	0.037872	0	0	0	0	0	0.004208	0	0.004208	katA	NWMN_1246
0	0	0	0	0	0.037594	0	0	0	0	0	0	0	0.00417711	0	0.00417711	NWMN_0973	NWMN_0973
0	0.037037	0	0	0	0	0	0	0	0	0	0	0	0.00411522	0	0.00411522	nupC	NWMN_0483
0	0	0.036782	0	0	0	0	0	0	0	0	0	0	0.00408689	0	0.00408689	NWMN_1606	NWMN_1606
0	0.00507	0.051485	0	0	0	0	0	0	0	0	0	0.00885	0.00628389	0.0022125	0.00407139	lysS	NWMN_0479
0	0	0	0	0	0.023324	0.052511	0.058185	0	0	0.043438	0	0	0.0148911	0.0108595	0.00403161	NWMN_2162	NWMN_2162
0.058824	0	0.079351	0	0	0	0.049554	0.075054	0	0.03632	0.037997	0.026367	0	0.0291981	0.025171	0.00402711	NWMN_2164	NWMN_2164
0	0	0	0.035647	0	0	0	0	0	0	0	0	0	0.00396078	0	0.00396078	NWMN_0449	NWMN_0449
0.995215	1.00539	0.997868	1	1	1	0.995141	0.997371	1	0.992814	0.998148	0.996263	0.992958	0.998999	0.995046	0.00395303	NWMN_1655	NWMN_1655
0	0.035156	0	0	0	0	0	0	0	0	0	0	0	0.00390622	0	0.00390622	NWMN_1130	NWMN_1130
0.034667	0	0	0	0	0	0	0	0	0	0	0	0	0.00385189	0	0.00385189	NWMN_2071	NWMN_2071
0.005222	0	0	0	0	0	0	0.029355	0	0	0	0	0	0.00384189	0	0.00384189	adhE	NWMN_0094
0	0	0	0	0	0	0	0	0.034507	0	0	0	0	0.00383411	0	0.00383411	NWMN_2357	NWMN_2357
0	0	0.007634	0.0201	0	0.00639	0	0	0	0	0	0	0	0.00379156	0	0.00379156	dnaI	NWMN_1577
0	0	0	0	0	0	0.033003	0	0	0	0	0	0	0.003667	0	0.003667	NWMN_1929	NWMN_1929
0	0	0.032587	0	0	0	0	0	0	0	0	0	0	0.00362078	0	0.00362078	NWMN_1922	NWMN_1922
0	0.018438	0	0.00813	0	0.005734	0	0	0	0	0	0	0	0.00358911	0	0.00358911	NWMN_2552	NWMN_2552
0.020964	0	0	0	0	0	0.011244	0	0	0	0	0	0	0.00357867	0	0.00357867	lpl2nm	NWMN_0404
0	0	0	0	0	0.032189	0	0	0	0	0	0	0	0.00357656	0	0.00357656	NWMN_1232	NWMN_1232
0	0	0	0	0	0.032149	0	0	0	0	0	0	0	0.00357211	0	0.00357211	NWMN_0911	NWMN_0911
0	0	0	0	0	0	0.031783	0	0	0	0	0	0	0.00353144	0	0.00353144	sbnC	NWMN_0062
0	0.030596	0	0	0	0	0	0	0	0	0	0	0	0.00339956	0	0.00339956	NWMN_0627	NWMN_0627
0	0.00813	0	0.008197	0	0.006969	0	0	0.007018	0	0	0	0	0.00336822	0	0.00336822	polC	NWMN_1174
0	0	0	0	0.029668	0	0	0	0	0	0	0	0	0.00329644	0	0.00329644	NWMN_0078	NWMN_0078
0	0	0	0	0.008264	0	0	0.021324	0	0	0	0	0	0.00328756	0	0.00328756	NWMN_1954	NWMN_1954
0	0	0	0	0	0.02925	0	0	0	0	0	0	0	0.00325	0	0.00325	NWMN_1869	NWMN_1869
0	0	0	0	0	0.040337	0	0	0	0.005175	0	0	0	0.00448189	0.00129375	0.00318814	NWMN_2281	NWMN_2281
0	0	0	0	0	0	0.028044	0	0	0	0	0	0	0.003116	0	0.003116	lgt	NWMN_0729
0	0	0	0	0	0	0.003824	0	0.024155	0	0	0	0	0.00310878	0	0.00310878	NWMN_1397	NWMN_1397
0	0.027944	0	0	0	0	0	0	0	0	0	0	0	0.00310489	0	0.00310489	NWMN_1278	NWMN_1278
0	0	0.027228	0	0	0	0	0	0	0	0	0	0	0.00302533	0	0.00302533	NWMN_0241	NWMN_0241
0	0	0	0	0	0	0.026853	0	0	0	0	0	0	0.00298367	0	0.00298367	engG	NWMN_1384
0	0	0.026471	0	0	0	0	0	0	0	0	0	0	0.00294122	0	0.00294122	NWMN_0221	NWMN_0221
0	0	0	0	0	0	0	0.0263	0	0	0	0	0	0.00292222	0	0.00292222	NWMN_0258	NWMN_0258
0	0	0	0	0	0	0	0.023438	0.002856	0	0	0	0	0.00292156	0	0.00292156	NWMN_1031	NWMN_1031
0	0	0	0	0	0	0	0	0.026283	0	0	0	0	0.00292033	0	0.00292033	NWMN_0872	NWMN_0872
0	0	0	0	0	0	0	0	0.026214	0	0	0	0	0.00291267	0	0.00291267	NWMN_0451	NWMN_0451
0	0	0	0	0.011905	0.007273	0	0	0.006861	0	0	0	0	0.00289322	0	0.00289322	NWMN_1665	NWMN_1665
0	0	0	0	0	0	0.025431	0	0	0	0	0	0	0.00282567	0	0.00282567	murE	NWMN_0888
0	0	0	0	0	0	0.025023	0	0	0	0	0	0	0.00278033	0	0.00278033	recO	NWMN_1469
0	0	0.009732	0	0	0.014981	0	0	0	0	0	0	0	0.00274589	0	0.00274589	NWMN_1097	NWMN_1097
0	0.02459	0	0	0	0	0	0	0	0	0	0	0	0.00273222	0	0.00273222	NWMN_1931	NWMN_1931
0	0	0	0	0	0	0	0.024516	0	0	0	0	0	0.002724	0	0.002724	narG	NWMN_2297
0	0.021348	0	0	0	0	0	0	0.003131	0	0	0	0	0.00271989	0	0.00271989	capC	NWMN_2561
2.99133	2.99003	2.98505	2.99577	2.98598	2.98189	2.99038	2.98772	2.99697	2.983	2.9898	2.98997	2.98424	2.98946	2.98675	0.00270775	uvrB	NWMN_0726
0	0.024145	0	0	0	0	0	0	0	0	0	0	0	0.00268278	0	0.00268278	pfk	NWMN_1593
0	0	0	0	0.024123	0	0	0	0	0	0	0	0	0.00268033	0	0.00268033	NWMN_0527	NWMN_0527
0	0	0	0	0	0	0.024032	0	0	0	0	0	0	0.00267022	0	0.00267022	vraS	NWMN_1823
0	0	0	0	0	0	0.023562	0	0	0	0	0	0	0.002618	0	0.002618	gntP	NWMN_2401
0	0	0.008602	0	0	0.027985	0	0	0.005891	0.008559	0	0	0	0.00471978	0.00213975	0.00258003	pbpC	NWMN_1455
0	0	0.012876	0.010309	0	0	0	0	0	0	0	0	0	0.00257611	0	0.00257611	smc	NWMN_1144
0	0	0	0	0	0	0.022921	0	0	0	0	0	0	0.00254678	0	0.00254678	capP	NWMN_0110
2.97669	2.98485	2.9808	2.96934	2.95557	2.96864	2.96182	2.9602	2.97133	2.97277	2.9659	2.96128	2.96969	2.96992	2.96741	0.00250603	hemY	NWMN_1723
0	0	0	0	0	0	0	0	0.022472	0	0	0	0	0.00249689	0	0.00249689	NWMN_2527	NWMN_2527
0	0	0	0	0	0	0.022314	0	0	0	0	0	0	0.00247933	0	0.00247933	NWMN_2340	NWMN_2340
0	0	0	0	0	0	0.02208	0	0	0	0	0	0	0.00245333	0	0.00245333	NWMN_2291	NWMN_2291
0.007937	0	0	0	0.007722	0	0	0.006168	0	0	0	0	0	0.00242522	0	0.00242522	pdp	NWMN_2040
0	0	0	0	0.021739	0	0	0	0	0	0	0	0	0.00241544	0	0.00241544	NWMN_2187	NWMN_2187
0	0	0	0	0	0	0	0.021313	0	0	0	0	0	0.00236811	0	0.00236811	ftsQ	NWMN_1094
0	0	0.008333	0	0.012461	0	0	0	0	0	0	0	0	0.00231044	0	0.00231044	obg	NWMN_1546
0.006452	0	0	0	0.00641	0.037135	0	0	0.015574	0	0.01992	0	0	0.00728567	0.00498	0.00230567	NWMN_2451	NWMN_2451
0	0	0	0	0	0	0	0.020582	0	0	0	0	0	0.00228689	0	0.00228689	NWMN_1835	NWMN_1835
0.003259	0	0	0	0	0	0	0	0.017259	0	0	0	0	0.00227978	0	0.00227978	phoB	NWMN_2526
0.020366	0	0	0	0	0	0	0	0	0	0	0	0	0.00226289	0	0.00226289	folD	NWMN_0932
0	0	0	0	0	0.020279	0	0	0	0	0	0	0	0.00225322	0	0.00225322	NWMN_0244	NWMN_0244
0	0	0	0	0	0	0	0.020126	0	0	0	0	0	0.00223622	0	0.00223622	NWMN_2550	NWMN_2550
0	0	0.012399	0	0.007722	0	0	0	0	0	0	0	0	0.00223567	0	0.00223567	NWMN_0177	NWMN_0177
0	0	0	0	0	0	0	0	0.020029	0	0	0	0	0.00222544	0	0.00222544	recJ	NWMN_1538
0.99359	0.998494	0.994118	0.984914	1.00158	0.998519	0.996833	0.996088	0.998974	0.992798	0.994475	0.993355	0.994129	0.995902	0.993689	0.00221231	NWMN_1950	NWMN_1950
0.014329	0	0	0	0	0.005548	0	0	0	0	0	0	0	0.00220856	0	0.00220856	clpC	NWMN_2448
0	0	0	0	0	0	0	0	0.019803	0	0	0	0	0.00220033	0	0.00220033	potC	NWMN_0967
0.030837	0.004662	0	0.034765	0.030488	0	0	0	0	0	0	0	0.036	0.0111947	0.009	0.00219467	NWMN_0994	NWMN_0994
0	0	0.013357	0	0.007326	0.005926	0	0	0	0	0	0.003096	0	0.00295656	0.000774	0.00218256	mfd	NWMN_0466
0	0	0	0	0	0	0	0.019471	0	0	0	0	0	0.00216344	0	0.00216344	pabA	NWMN_0682
0	0	0	0	0	0.019469	0	0	0	0	0	0	0	0.00216322	0	0.00216322	NWMN_0847	NWMN_0847
0	0	0	0.019204	0	0	0	0	0	0	0	0	0	0.00213378	0	0.00213378	NWMN_2513	NWMN_2513
0	0	0	0.009547	0	0.00947	0	0	0	0	0	0	0	0.002113	0	0.002113	NWMN_1366	NWMN_1366
0	0	0.00659	0	0.008097	0	0	0	0.004255	0	0	0	0	0.00210467	0	0.00210467	moaA	NWMN_2168
0	0	0	0	0.010714	0.008163	0	0	0	0	0	0	0	0.00209744	0	0.00209744	sbcD	NWMN_1257
0	0	0.014528	0	0	0	0.004188	0	0	0	0	0	0	0.00207956	0	0.00207956	NWMN_1423	NWMN_1423
0	0.005594	0	0.007968	0	0	0	0	0.00492	0	0	0	0	0.00205356	0	0.00205356	tmk	NWMN_0445
0.021587	0	0	0	0	0.006897	0	0	0	0.004479	0	0	0	0.00316489	0.00111975	0.00204514	glpD	NWMN_1209
0	0	0	0	0	0.013605	0	0.008333	0.023284	0.011919	0	0	0	0.00502467	0.00297975	0.00204492	fhuA	NWMN_0616
0	0	0	0.018219	0	0	0	0	0	0	0	0	0	0.00202433	0	0.00202433	nusG	NWMN_0498
0	0	0	0.008639	0	0.00956	0	0	0	0	0	0	0	0.00202211	0	0.00202211	NWMN_1265	NWMN_1265
0	0.00625	0	0	0.008333	0	0	0.003577	0	0	0	0	0	0.00201778	0	0.00201778	NWMN_0152	NWMN_0152
0	0	0.014358	0	0	0	0	0	0.003799	0	0	0	0	0.00201744	0	0.00201744	NWMN_2154	NWMN_2154
0	0	0	0	0.007859	0.005674	0	0	0.004484	0	0	0	0	0.00200189	0	0.00200189	NWMN_0570	NWMN_0570
0	0	0	0	0.008989	0	0.008811	0	0	0	0	0	0	0.00197778	0	0.00197778	mnhA	NWMN_0593
0	0	0.007663	0.01005	0	0	0	0	0	0	0	0	0	0.00196811	0	0.00196811	purH	NWMN_0941
0.009615	0	0.007707	0	0	0.01716	0	0	0	0	0	0	0.007491	0.00383133	0.00187275	0.00195858	gltB	NWMN_0436
0.011142	0	0	0	0	0	0	0	0.006135	0	0	0	0	0.00191967	0	0.00191967	NWMN_1477	NWMN_1477
0	0	0.007722	0.009524	0	0	0	0	0	0	0	0	0	0.00191622	0	0.00191622	NWMN_0575	NWMN_0575
0	0	0.008147	0	0.008909	0	0	0	0	0	0	0	0	0.00189511	0	0.00189511	leuD	NWMN_1966
0	0	0	0	0	0	0	0.017038	0	0	0	0	0	0.00189311	0	0.00189311	NWMN_2270	NWMN_2270
0	0	0.009112	0	0	0.007859	0	0	0	0	0	0	0	0.00188567	0	0.00188567	parC	NWMN_1268
0	0	0	0.007326	0.009569	0	0	0	0	0	0	0	0	0.00187722	0	0.00187722	pgk	NWMN_0742
0	0	0	0	0	0.016821	0	0	0	0	0	0	0	0.001869	0	0.001869	NWMN_1261	NWMN_1261
0.008147	0	0	0.008565	0	0	0	0	0	0	0	0	0	0.00185689	0	0.00185689	prs	NWMN_0463
0	0	0	0	0.006908	0	0	0	0.024871	0	0	0	0.0067	0.003531	0.001675	0.001856	capG	NWMN_0101
0.007491	0	0	0.008969	0	0	0	0	0	0	0	0	0	0.00182889	0	0.00182889	NWMN_0029	NWMN_0029
0.01005	0.00626	0	0	0	0	0	0	0	0	0	0	0	0.00181222	0	0.00181222	mutS2	NWMN_1056
0	0	0.010395	0	0	0	0	0	0.005874	0	0	0	0	0.00180767	0	0.00180767	NWMN_1500	NWMN_1500
1.9927	1.99665	1.98535	1.99543	1.99016	1.98798	1.98745	1.99079	1.99641	1.99058	1.99456	1.98708	1.98643	1.99144	1.98966	0.00177286	NWMN_0896	NWMN_0896
0	0	0	0	0	0.015521	0	0	0	0	0	0	0	0.00172456	0	0.00172456	NWMN_1567	NWMN_1567
0.015464	0	0	0	0	0	0	0	0	0	0	0	0	0.00171822	0	0.00171822	NWMN_1459	NWMN_1459
0.015437	0	0	0	0	0	0	0	0	0	0	0	0	0.00171522	0	0.00171522	NWMN_0378	NWMN_0378
0	0.006472	0.008869	0	0	0	0	0	0	0	0	0	0	0.00170456	0	0.00170456	NWMN_0779	NWMN_0779
0	0	0	0.017558	0	0	0	0	0.013152	0.006831	0	0	0	0.00341222	0.00170775	0.00170447	atl	NWMN_0922
0	0	0.007828	0	0	0.007421	0	0	0	0	0	0	0	0.00169433	0	0.00169433	ribB	NWMN_1661
0	0	0	0	0	0	0.02237	0	0	0	0	0.003207	0	0.00248556	0.00080175	0.00168381	fadD	NWMN_0169
0	0	0.006667	0	0	0.008439	0	0	0	0	0	0	0	0.00167844	0	0.00167844	NWMN_2210	NWMN_2210
0	0	0	0	0.008658	0.006329	0	0	0	0	0	0	0	0.00166522	0	0.00166522	agrC	NWMN_1945
0	0.014957	0	0	0	0	0	0	0	0	0	0	0	0.00166189	0	0.00166189	NWMN_1721	NWMN_1721
0	0	0.006868	0.008048	0	0	0	0	0	0	0	0	0	0.00165733	0	0.00165733	NWMN_0114	NWMN_0114
0	0	0	0.014458	0	0	0	0	0	0	0	0	0	0.00160644	0	0.00160644	NWMN_1351	NWMN_1351
0.008403	0	0	0	0	0	0	0	0.00601	0	0	0	0	0.00160144	0	0.00160144	metS	NWMN_0453
0	0.006654	0	0	0.005587	0	0	0	0.018217	0.007151	0	0	0	0.00338422	0.00178775	0.00159647	NWMN_2553	NWMN_2553
0	0	0.007184	0	0.007055	0	0	0	0	0	0	0	0	0.00158211	0	0.00158211	NWMN_0405	NWMN_0405
0	0	0	0	0	0	0	0.023908	0	0.004338	0	0	0	0.00265644	0.0010845	0.00157194	NWMN_1394	NWMN_1394
0	0	0	0	0	0	0	0	0.014121	0	0	0	0	0.001569	0	0.001569	NWMN_0735	NWMN_0735
0.013889	0	0	0	0	0	0	0	0	0	0	0	0	0.00154322	0	0.00154322	maeB	NWMN_1596
0	0	0	0	0	0	0.013864	0	0	0	0	0	0	0.00154044	0	0.00154044	prfA	NWMN_2022
0	0.006579	0	0	0	0.00713	0	0	0	0	0	0	0	0.00152322	0	0.00152322	NWMN_0826	NWMN_0826
0.013645	0	0	0	0	0	0	0	0	0	0	0	0	0.00151611	0	0.00151611	NWMN_0148	NWMN_0148
0	0	0.009498	0	0	0.004145	0	0	0	0	0	0	0	0.00151589	0	0.00151589	NWMN_2542	NWMN_2542
0.007722	0	0	0	0	0.005814	0	0	0	0	0	0	0	0.001504	0	0.001504	NWMN_2339	NWMN_2339
0	0	0.021212	0	0	0	0	0	0.003828	0.005141	0	0	0	0.00278222	0.00128525	0.00149697	NWMN_2328	NWMN_2328
0	0.006144	0	0	0.007207	0	0	0	0	0	0	0	0	0.00148344	0	0.00148344	NWMN_2067	NWMN_2067
0.013245	0	0	0	0	0	0	0	0	0	0	0	0	0.00147167	0	0.00147167	lpdA	NWMN_1424
0.009029	0	0	0	0	0	0	0	0.004188	0	0	0	0	0.00146856	0	0.00146856	rexA	NWMN_0838
0	0	0	0.013201	0	0	0	0	0	0	0	0	0	0.00146678	0	0.00146678	sspA	NWMN_0918
0.013167	0	0	0	0	0	0	0	0	0	0	0	0	0.001463	0	0.001463	gidA	NWMN_2611
0	0	0	0.007105	0	0.005926	0	0	0	0	0	0	0	0.00144789	0	0.00144789	NWMN_2077	NWMN_2077
0.012945	0	0	0	0	0	0	0	0	0	0	0	0	0.00143833	0	0.00143833	NWMN_1131	NWMN_1131
0.010724	0	0	0	0.011236	0	0	0	0	0	0.004012	0	0	0.00244	0.001003	0.001437	NWMN_0912	NWMN_0912
0.012903	0	0	0	0	0	0	0	0	0	0	0	0	0.00143367	0	0.00143367	fabD	NWMN_1140
0.007782	0.005051	0	0	0	0	0	0	0	0	0	0	0	0.00142589	0	0.00142589	NWMN_2215	NWMN_2215
0	0	0.005057	0.007722	0	0	0	0	0	0	0	0	0	0.00141989	0	0.00141989	capH	NWMN_0102
0	0.003937	0	0	0.005384	0.003431	0	0	0	0	0	0	0	0.00141689	0	0.00141689	gyrB	NWMN_0004
0	0	0	0	0.012587	0	0	0	0	0	0	0	0	0.00139856	0	0.00139856	NWMN_2589	NWMN_2589
0	0	0	0	0.012563	0	0	0	0	0	0	0	0	0.00139589	0	0.00139589	NWMN_0988	NWMN_0988
0	0	0	0.007905	0	0	0	0	0.004619	0	0	0	0	0.00139156	0	0.00139156	NWMN_0603	NWMN_0603
0	0.019231	0.011494	0.008969	0	0	0	0.041778	0.016064	0.03409	0.003717	0	0	0.0108373	0.00945175	0.00138558	ebh1	NWMN_1345
0	0	0	0	0.012469	0	0	0	0	0	0	0	0	0.00138544	0	0.00138544	NWMN_1708	NWMN_1708
0	0	0	0	0.012461	0	0	0	0	0	0	0	0	0.00138456	0	0.00138456	tgt	NWMN_1541
0	0	0.005698	0.006734	0	0	0	0	0	0	0	0	0	0.00138133	0	0.00138133	NWMN_0145	NWMN_0145
0	0	0	0	0.012422	0	0	0	0	0	0	0	0	0.00138022	0	0.00138022	priA	NWMN_1122
0	0	0	0	0	0	0	0	0.012418	0	0	0	0	0.00137978	0	0.00137978	NWMN_0265	NWMN_0265
0	0	0	0.007449	0	0.004825	0	0	0	0	0	0	0	0.00136378	0	0.00136378	opp1A	NWMN_2364
0.012158	0	0	0	0	0	0	0	0	0	0	0	0	0.00135089	0	0.00135089	metL	NWMN_1240
0	0	0	0	0	0.00703	0	0	0.005109	0	0	0	0	0.00134878	0	0.00134878	thiM	NWMN_1996
0.012121	0	0	0	0	0	0	0	0	0	0	0	0	0.00134678	0	0.00134678	NWMN_1293	NWMN_1293
0	0	0	0	0.00759	0	0	0	0.00452	0	0	0	0	0.00134556	0	0.00134556	NWMN_2115	NWMN_2115
0	0.005135	0	0	0	0.006849	0	0	0	0	0	0	0	0.00133156	0	0.00133156	NWMN_0149	NWMN_0149
0	0	0	0.011976	0	0	0	0	0	0	0	0	0	0.00133067	0	0.00133067	NWMN_0919	NWMN_0919
0.011905	0	0	0	0	0	0	0	0	0	0	0	0	0.00132278	0	0.00132278	hepT	NWMN_1379
0	0.005405	0	0	0	0.006452	0	0	0	0	0	0	0	0.00131744	0	0.00131744	pth	NWMN_0465
0	0	0.005495	0	0.006309	0	0	0	0	0	0	0	0	0.00131156	0	0.00131156	NWMN_0050	NWMN_0050
0	0	0	0	0	0.006645	0	0	0.005155	0	0	0	0	0.00131111	0	0.00131111	NWMN_0809	NWMN_0809
0.011799	0	0	0	0	0	0	0	0	0	0	0	0	0.001311	0	0.001311	ftsZ	NWMN_1096
0	0	0.005291	0	0.00638	0	0	0	0	0	0	0	0	0.00129678	0	0.00129678	capF	NWMN_0100
0.011662	0	0	0	0	0	0	0	0	0	0	0	0	0.00129578	0	0.00129578	miaB	NWMN_1201
0	0	0	0.011594	0	0	0	0	0	0	0	0	0	0.00128822	0	0.00128822	NWMN_1172	NWMN_1172
0	0	0	0	0.008247	0	0	0	0.003311	0	0	0	0	0.00128422	0	0.00128422	NWMN_0989	NWMN_0989
0	0	0	0	0.00625	0	0	0.015132	0	0.004391	0	0	0	0.00237578	0.00109775	0.00127803	NWMN_0160	NWMN_0160
0	0	0	0	0.011494	0	0	0	0	0	0	0	0	0.00127711	0	0.00127711	NWMN_1418	NWMN_1418
0	0	0	0	0	0	0	0	0.033871	0.00995	0	0	0	0.00376344	0.0024875	0.00127594	NWMN_0034	NWMN_0034
0.011429	0	0	0	0	0	0	0	0	0	0	0	0	0.00126989	0	0.00126989	NWMN_1745	NWMN_1745
0	0	0	0.011364	0	0	0	0	0	0	0	0	0	0.00126267	0	0.00126267	pfs	NWMN_1501
0	0	0.004515	0.006838	0	0	0	0	0	0	0	0	0	0.00126144	0	0.00126144	NWMN_0026	NWMN_0026
0	0	0.011341	0	0	0	0	0	0	0	0	0	0	0.00126011	0	0.00126011	capM	NWMN_0107
0.011268	0	0	0	0	0	0	0	0	0	0	0	0	0.001252	0	0.001252	codY	NWMN_1165
0.19045	0.128743	0.340446	0.218797	0.098795	0.35003	0.069986	0	0.044172	0.261627	0.241633	0	0.132385	0.160158	0.158911	0.00124642	NWMN_2082	NWMN_2082
0	0.027872	0	0.025688	0	0	0	0	0	0	0.018824	0	0	0.00595111	0.004706	0.00124511	fnbA	NWMN_2399
0	0	0.011173	0	0	0	0	0	0	0	0	0	0	0.00124144	0	0.00124144	NWMN_1369	NWMN_1369
0.011142	0	0	0	0	0	0	0	0	0	0	0	0	0.001238	0	0.001238	clpB	NWMN_0844
0	0	0	0.01108	0	0	0	0	0	0	0	0	0	0.00123111	0	0.00123111	bsaF	NWMN_1711
0	0.005571	0	0	0	0.005457	0	0	0	0	0	0	0	0.00122533	0	0.00122533	lacD	NWMN_2096
0	0.004396	0	0	0.006612	0	0	0	0	0	0	0	0	0.00122311	0	0.00122311	NWMN_0134	NWMN_0134
0.010929	0	0	0	0	0	0	0	0	0	0	0	0	0.00121433	0	0.00121433	NWMN_0897	NWMN_0897
0.010929	0	0	0	0	0	0	0	0	0	0	0	0	0.00121433	0	0.00121433	bsaA2	NWMN_1716
0	0	0	0	0.010811	0	0	0	0	0	0	0	0	0.00120122	0	0.00120122	NWMN_1942	NWMN_1942
0.010753	0	0	0	0	0	0	0	0	0	0	0	0	0.00119478	0	0.00119478	NWMN_0880	NWMN_0880
0.010753	0	0	0	0	0	0	0	0	0	0	0	0	0.00119478	0	0.00119478	pdf1	NWMN_0957
0	0	0.007105	0	0	0	0.003608	0	0	0	0	0	0	0.00119033	0	0.00119033	NWMN_0703	NWMN_0703
0	0	0.01061	0	0	0	0	0	0	0	0	0	0	0.00117889	0	0.00117889	NWMN_1276	NWMN_1276
0	0	0	0	0.010563	0	0	0	0	0	0	0	0	0.00117367	0	0.00117367	pepF	NWMN_1295
0	0.010561	0	0	0	0	0	0	0	0	0	0	0	0.00117344	0	0.00117344	NWMN_0581	NWMN_0581
0	0.00463	0.005882	0	0	0	0	0	0	0	0	0	0	0.001168	0	0.001168	NWMN_0302	NWMN_0302
0.010499	0	0	0	0	0	0	0	0	0	0	0	0	0.00116656	0	0.00116656	cdr	NWMN_0841
0	0	0	0.010499	0	0	0	0	0	0	0	0	0	0.00116656	0	0.00116656	NWMN_0856	NWMN_0856
0	0	0	0.010438	0	0	0	0	0	0	0	0	0	0.00115978	0	0.00115978	NWMN_2481	NWMN_2481
0	0	0	0	0.005988	0.00443	0	0	0	0	0	0	0	0.00115756	0	0.00115756	nrdD	NWMN_2515
0	0	0	0	0	0.006504	0	0	0.003854	0	0	0	0	0.00115089	0	0.00115089	atpD	NWMN_2007
0.010336	0	0	0	0	0	0	0	0	0	0	0	0	0.00114844	0	0.00114844	NWMN_1517	NWMN_1517
0.010309	0	0	0	0	0	0	0	0	0	0	0	0	0.00114544	0	0.00114544	graR	NWMN_0628
0.010256	0	0	0	0	0	0	0	0	0	0	0	0	0.00113956	0	0.00113956	NWMN_1739	NWMN_1739
0.01023	0	0	0	0	0	0	0	0	0	0	0	0	0.00113667	0	0.00113667	NWMN_1663	NWMN_1663
0	0	0.010204	0	0	0	0	0	0	0	0	0	0	0.00113378	0	0.00113378	bsaD	NWMN_1713
0	0	0.010178	0	0	0	0	0	0	0	0	0	0	0.00113089	0	0.00113089	trmD	NWMN_1150
0	0	0	0.010127	0	0	0	0	0	0	0	0	0	0.00112522	0	0.00112522	NWMN_1390	NWMN_1390
0.010076	0	0	0	0	0	0	0	0	0	0	0	0	0.00111956	0	0.00111956	NWMN_1720	NWMN_1720
4.9864	4.98349	4.99495	4.98894	4.98693	4.98564	4.98446	4.97905	4.98661	4.98235	4.98082	4.98164	4.99581	4.98628	4.98516	0.00111864	NWMN_2338	NWMN_2338
0	0.004756	0.005249	0	0	0	0	0	0	0	0	0	0	0.00111167	0	0.00111167	estA	NWMN_2528
0.01	0	0	0	0	0	0	0	0	0	0	0	0	0.00111111	0	0.00111111	NWMN_1515	NWMN_1515
0	0	0	0	0.009975	0	0	0	0	0	0	0	0	0.00110833	0	0.00110833	NWMN_1854	NWMN_1854
0.00995	0	0	0	0	0	0	0	0	0	0	0	0	0.00110556	0	0.00110556	NWMN_1860	NWMN_1860
0.009901	0	0	0	0	0	0	0	0	0	0	0	0	0.00110011	0	0.00110011	NWMN_0905	NWMN_0905
0	0	0.005908	0	0	0	0	0	0.003984	0	0	0	0	0.00109911	0	0.00109911	NWMN_1829	NWMN_1829
0	0	0.009852	0	0	0	0	0	0	0	0	0	0	0.00109467	0	0.00109467	sodA	NWMN_1456
0	0	0	0	0	0.00569	0	0	0.004145	0	0	0	0	0.00109278	0	0.00109278	vraG	NWMN_0631
0	0	0.005789	0	0	0	0	0	0.004032	0	0	0	0	0.00109122	0	0.00109122	NWMN_0383	NWMN_0383
0	0	0	0.00978	0	0	0	0	0	0	0	0	0	0.00108667	0	0.00108667	NWMN_1875	NWMN_1875
0	0	0	0	0	0.009776	0	0	0	0	0	0	0	0.00108622	0	0.00108622	lpl1nm	NWMN_0403
0	0	0.009756	0	0	0	0	0	0	0	0	0	0	0.001084	0	0.001084	ilvA	NWMN_1348
0	0.004184	0.005556	0	0	0	0	0	0	0	0	0	0	0.00108222	0	0.00108222	capC	NWMN_0097
0	0	0.009732	0	0	0	0	0	0	0	0	0	0	0.00108133	0	0.00108133	NWMN_1610	NWMN_1610
0	0	0	0.009728	0	0	0	0	0	0	0	0	0	0.00108089	0	0.00108089	mnhF	NWMN_0817
0	0	0	0	0.009662	0	0	0	0	0	0	0	0	0.00107356	0	0.00107356	NWMN_1746	NWMN_1746
0	0.009632	0	0	0	0	0	0	0	0	0	0	0	0.00107022	0	0.00107022	icaR	NWMN_2564
0.009569	0	0	0	0	0	0	0	0	0	0	0	0	0.00106322	0	0.00106322	NWMN_2076	NWMN_2076
0	0	0	0	0.009547	0	0	0	0	0	0	0	0	0.00106078	0	0.00106078	NWMN_0590	NWMN_0590
0	0	0.009547	0	0	0	0	0	0	0	0	0	0	0.00106078	0	0.00106078	zwf	NWMN_1412
0.009542	0	0	0	0	0	0	0	0	0	0	0	0	0.00106022	0	0.00106022	NWMN_2501	NWMN_2501
0.009479	0	0	0	0	0	0	0	0	0	0	0	0	0.00105322	0	0.00105322	NWMN_0530	NWMN_0530
0	0	0.009479	0	0	0	0	0	0	0	0	0	0	0.00105322	0	0.00105322	valS	NWMN_1558
0	0	0.009456	0	0	0	0	0	0	0	0	0	0	0.00105067	0	0.00105067	sufD	NWMN_0786
0	0	0.009434	0	0	0	0	0	0	0	0	0	0	0.00104822	0	0.00104822	NWMN_1227	NWMN_1227
0	0	0	0	0	0.005333	0	0	0.00404	0	0	0	0	0.00104144	0	0.00104144	ndhF	NWMN_0418
0	0	0	0.009368	0	0	0	0	0	0	0	0	0	0.00104089	0	0.00104089	NWMN_1054	NWMN_1054
0	0	0	0.009324	0	0	0	0	0	0	0	0	0	0.001036	0	0.001036	NWMN_0335	NWMN_0335
0	0	0	0	0.009281	0	0	0	0	0	0	0	0	0.00103122	0	0.00103122	bacA	NWMN_0652
0	0	0	0	0.009217	0	0	0	0	0	0	0	0	0.00102411	0	0.00102411	NWMN_0563	NWMN_0563
0.009217	0	0	0	0	0	0	0	0	0	0	0	0	0.00102411	0	0.00102411	NWMN_1959	NWMN_1959
0	0	0	0.009174	0	0	0	0	0	0	0	0	0	0.00101933	0	0.00101933	NWMN_0695	NWMN_0695
0	0.009174	0	0	0	0	0	0	0	0	0	0	0	0.00101933	0	0.00101933	NWMN_0968	NWMN_0968
0	0	0	0.009132	0	0	0	0	0	0	0	0	0	0.00101467	0	0.00101467	tilS	NWMN_0471
0	0	0	0.009112	0	0	0	0	0	0	0	0	0	0.00101244	0	0.00101244	isdA	NWMN_1041
0	0	0	0	0.009112	0	0	0	0	0	0	0	0	0.00101244	0	0.00101244	NWMN_1820	NWMN_1820
0	0.00907	0	0	0	0	0	0	0	0	0	0	0	0.00100778	0	0.00100778	NWMN_0972	NWMN_0972
0	0	0	0.00907	0	0	0	0	0	0	0	0	0	0.00100778	0	0.00100778	NWMN_2524	NWMN_2524
0	0	0	0.00905	0	0	0	0	0	0	0	0	0	0.00100556	0	0.00100556	NWMN_1233	NWMN_1233
0	0.00905	0	0	0	0	0	0	0	0	0	0	0	0.00100556	0	0.00100556	asnS	NWMN_1365
0	0	0	0	0.009029	0	0	0	0	0	0	0	0	0.00100322	0	0.00100322	lpl6nm	NWMN_0409
0	0	0	0	0.009029	0	0	0	0	0	0	0	0	0.00100322	0	0.00100322	fhuG	NWMN_0618
0	0	0	0.009029	0	0	0	0	0	0	0	0	0	0.00100322	0	0.00100322	NWMN_0660	NWMN_0660
0	0	0.009029	0	0	0	0	0	0	0	0	0	0	0.00100322	0	0.00100322	NWMN_0775	NWMN_0775
0	0	0.009029	0	0	0	0	0	0	0	0	0	0	0.00100322	0	0.00100322	NWMN_1672	NWMN_1672
0.009029	0	0	0	0	0	0	0	0	0	0	0	0	0.00100322	0	0.00100322	rsbU	NWMN_1973
0	0	0	0	0	0.009009	0	0	0	0	0	0	0	0.001001	0	0.001001	arcC	NWMN_1079
0	0.008969	0	0	0	0	0	0	0	0	0	0	0	0.000996556	0	0.000996556	NWMN_1152	NWMN_1152
0	0.005083	0	0	0	0	0	0	0.003871	0	0	0	0	0.000994889	0	0.000994889	NWMN_0074	NWMN_0074
0.008949	0	0	0	0	0	0	0	0	0	0	0	0	0.000994333	0	0.000994333	NWMN_0522	NWMN_0522
0	0.00431	0.004556	0	0	0	0	0	0	0	0	0	0	0.000985111	0	0.000985111	isaB	NWMN_2537
0	0	0	0	0	0.00885	0	0	0	0	0	0	0	0.000983333	0	0.000983333	lysA	NWMN_1311
0	0	0	0.00883	0	0	0	0	0	0	0	0	0	0.000981111	0	0.000981111	NWMN_1728	NWMN_1728
0.008811	0	0	0	0	0	0	0	0	0	0	0	0	0.000979	0	0.000979	rpoA	NWMN_2126
0	0	0.008791	0	0	0	0	0	0	0	0	0	0	0.000976778	0	0.000976778	lukE	NWMN_1719
0	0	0.008772	0	0	0	0	0	0	0	0	0	0	0.000974667	0	0.000974667	srrA	NWMN_1400
0	0	0	0.008734	0	0	0	0	0	0	0	0	0	0.000970444	0	0.000970444	NWMN_0971	NWMN_0971
0	0	0.008677	0	0	0	0	0	0	0	0	0	0	0.000964111	0	0.000964111	ssrP	NWMN_0750
0	0	0	0.008677	0	0	0	0	0	0	0	0	0	0.000964111	0	0.000964111	NWMN_1881	NWMN_1881
0	0	0.008658	0	0	0	0	0	0	0	0	0	0	0.000962	0	0.000962	NWMN_1495	NWMN_1495
0	0	0	0	0.008639	0	0	0	0	0	0	0	0	0.000959889	0	0.000959889	NWMN_2180	NWMN_2180
0	0	0	0.008621	0	0	0	0	0	0	0	0	0	0.000957889	0	0.000957889	NWMN_0613	NWMN_0613
0	0.008621	0	0	0	0	0	0	0	0	0	0	0	0.000957889	0	0.000957889	aroB	NWMN_1376
0	0.008584	0	0	0	0	0	0	0	0	0	0	0	0.000953778	0	0.000953778	treP	NWMN_0438
0	0	0	0	0	0.008584	0	0	0	0	0	0	0	0.000953778	0	0.000953778	alr2	NWMN_1310
0	0	0	0.008584	0	0	0	0	0	0	0	0	0	0.000953778	0	0.000953778	NWMN_1834	NWMN_1834
0	0	0	0	0.008576	0	0	0	0	0	0	0	0	0.000952889	0	0.000952889	ssl9nm	NWMN_0396
0	0	0	0	0	0.008547	0	0	0	0	0	0	0	0.000949667	0	0.000949667	NWMN_1088	NWMN_1088
0.008511	0	0	0	0	0	0	0	0	0	0	0	0	0.000945667	0	0.000945667	glmM	NWMN_2062
0	0	0	0	0	0.008493	0	0	0	0	0	0	0	0.000943667	0	0.000943667	hipO	NWMN_1309
0	0	0	0	0.008475	0	0	0	0	0	0	0	0	0.000941667	0	0.000941667	NWMN_1886	NWMN_1886
0.975342	0.969639	0.991561	0.975446	0.976344	0.981229	0.977941	0.977995	0.968526	0.975528	0.980903	0.97	0.978261	0.977114	0.976173	0.000940667	ampA	NWMN_0812
0	0	0	0.008457	0	0	0	0	0	0	0	0	0	0.000939667	0	0.000939667	NWMN_1119	NWMN_1119
0.008457	0	0	0	0	0	0	0	0	0	0	0	0	0.000939667	0	0.000939667	lukS	NWMN_1928
0	0	0	0.008439	0	0	0	0	0	0	0	0	0	0.000937667	0	0.000937667	NWMN_0978	NWMN_0978
0	0	0	0	0.008386	0	0	0	0	0	0	0	0	0.000931778	0	0.000931778	NWMN_1912	NWMN_1912
0	0.00659	0	0.060847	0	0	0	0	0	0.02625	0	0	0	0.007493	0.0065625	0.0009305	NWMN_1634	NWMN_1634
0.008351	0	0	0	0	0	0	0	0	0	0	0	0	0.000927889	0	0.000927889	NWMN_2213	NWMN_2213
0	0	0	0	0.008351	0	0	0	0	0	0	0	0	0.000927889	0	0.000927889	NWMN_2266	NWMN_2266
0	0	0	0	0	0.008345	0	0	0	0	0	0	0	0.000927222	0	0.000927222	NWMN_2161	NWMN_2161
0	0.008333	0	0	0	0	0	0	0	0	0	0	0	0.000925889	0	0.000925889	NWMN_1106	NWMN_1106
0	0	0	0.008316	0	0	0	0	0	0	0	0	0	0.000924	0	0.000924	capE	NWMN_0099
0	0	0	0	0	0.008316	0	0	0	0	0	0	0	0.000924	0	0.000924	msrB	NWMN_1334
0	0	0.008316	0	0	0	0	0	0	0	0	0	0	0.000924	0	0.000924	NWMN_1947	NWMN_1947
0.008316	0	0	0	0	0	0	0	0	0	0	0	0	0.000924	0	0.000924	NWMN_2185	NWMN_2185
0.008299	0	0	0	0	0	0	0	0	0	0	0	0	0.000922111	0	0.000922111	NWMN_0666	NWMN_0666
0.008299	0	0	0	0	0	0	0	0	0	0	0	0	0.000922111	0	0.000922111	NWMN_0839	NWMN_0839
0.008282	0	0	0	0	0	0	0	0	0	0	0	0	0.000920222	0	0.000920222	NWMN_0475	NWMN_0475
0	0	0.008214	0	0	0	0	0	0	0	0	0	0	0.000912667	0	0.000912667	araB	NWMN_0514
0	0	0	0	0.008197	0	0	0	0	0	0	0	0	0.000910778	0	0.000910778	NWMN_0319	NWMN_0319
0	0	0	0	0	0.008197	0	0	0	0	0	0	0	0.000910778	0	0.000910778	ribF	NWMN_1181
0	0	0	0.00818	0	0	0	0	0	0	0	0	0	0.000908889	0	0.000908889	NWMN_0650	NWMN_0650
0	0	0	0	0	0.00818	0	0	0	0	0	0	0	0.000908889	0	0.000908889	trxA	NWMN_1057
0	0	0	0.00818	0	0	0	0	0	0	0	0	0	0.000908889	0	0.000908889	NWMN_2606	NWMN_2606
0.008163	0	0	0	0	0	0	0	0	0	0	0	0	0.000907	0	0.000907	NWMN_0848	NWMN_0848
0	0.008163	0	0	0	0	0	0	0	0	0	0	0	0.000907	0	0.000907	ald	NWMN_1349
0	0.008104	0	0	0	0	0	0	0	0	0	0	0	0.000900444	0	0.000900444	NWMN_0035	NWMN_0035
0	0.008081	0	0	0	0	0	0	0	0	0	0	0	0.000897889	0	0.000897889	trmU	NWMN_1523
0	0	0	0.008081	0	0	0	0	0	0	0	0	0	0.000897889	0	0.000897889	NWMN_1952	NWMN_1952
0	0	0	0	0	0.008065	0	0	0	0	0	0	0	0.000896111	0	0.000896111	NWMN_0890	NWMN_0890
0.008048	0	0	0	0	0	0	0	0	0	0	0	0	0.000894222	0	0.000894222	NWMN_0085	NWMN_0085
0.008032	0	0	0	0	0	0	0	0	0	0	0	0	0.000892444	0	0.000892444	ssl8nm	NWMN_0395
0	0	0	0	0	0	0	0	0.008032	0	0	0	0	0.000892444	0	0.000892444	NWMN_1231	NWMN_1231
0	0	0.007968	0	0	0	0	0	0	0	0	0	0	0.000885333	0	0.000885333	NWMN_0777	NWMN_0777
0	0.007968	0	0	0	0	0	0	0	0	0	0	0	0.000885333	0	0.000885333	purK	NWMN_0934
0.007952	0	0	0	0	0	0	0	0	0	0	0	0	0.000883556	0	0.000883556	NWMN_0420	NWMN_0420
0	0	0	0	0.007952	0	0	0	0	0	0	0	0	0.000883556	0	0.000883556	NWMN_0480	NWMN_0480
0	0	0	0	0	0.007921	0	0	0	0	0	0	0	0.000880111	0	0.000880111	NWMN_1234	NWMN_1234
0	0	0	0	0	0	0	0	0.00789	0	0	0	0	0.000876667	0	0.000876667	NWMN_1521	NWMN_1521
0	0.00789	0	0	0	0	0	0	0	0	0	0	0	0.000876667	0	0.000876667	ruvB	NWMN_1543
0	0	0.007859	0	0	0	0	0	0	0	0	0	0	0.000873222	0	0.000873222	pdhC	NWMN_0961
0	0.007859	0	0	0	0	0	0	0	0	0	0	0	0.000873222	0	0.000873222	NWMN_1129	NWMN_1129
0	0	0	0.007859	0	0	0	0	0	0	0	0	0	0.000873222	0	0.000873222	NWMN_1396	NWMN_1396
0	0.004751	0	0	0	0	0	0	0.003108	0	0	0	0	0.000873222	0	0.000873222	crtM	NWMN_2462
0.007843	0	0	0	0	0	0	0	0	0	0	0	0	0.000871444	0	0.000871444	NWMN_2332	NWMN_2332
0	0	0.007828	0	0	0	0	0	0	0	0	0	0	0.000869778	0	0.000869778	NWMN_0637	NWMN_0637
0	0	0	0	0.007828	0	0	0	0	0	0	0	0	0.000869778	0	0.000869778	NWMN_2434	NWMN_2434
0	0.0078	0	0	0	0	0	0	0	0	0	0	0	0.000866667	0	0.000866667	NWMN_0520	NWMN_0520
0.007767	0	0	0	0	0	0	0	0	0	0	0	0	0.000863	0	0.000863	NWMN_2366	NWMN_2366
0	0	0	0.007737	0	0	0	0	0	0	0	0	0	0.000859667	0	0.000859667	rbsU	NWMN_0204
0	0.007722	0	0	0	0	0	0	0	0	0	0	0	0.000858	0	0.000858	ruvA	NWMN_1544
0	0.007722	0	0	0	0	0	0	0	0	0	0	0	0.000858	0	0.000858	hemA	NWMN_1566
0	0	0	0.007722	0	0	0	0	0	0	0	0	0	0.000858	0	0.000858	NWMN_2005	NWMN_2005
0	0	0	0	0.007692	0	0	0	0	0	0	0	0	0.000854667	0	0.000854667	ssl10	NWMN_0397
0	0	0	0.007692	0	0	0	0	0	0	0	0	0	0.000854667	0	0.000854667	rpl7AE	NWMN_1177
0	0	0	0.007678	0	0	0	0	0	0	0	0	0	0.000853111	0	0.000853111	vraB	NWMN_0539
0	0	0.007663	0	0	0	0	0	0	0	0	0	0	0.000851444	0	0.000851444	NWMN_0641	NWMN_0641
0.007648	0	0	0	0	0	0	0	0	0	0	0	0	0.000849778	0	0.000849778	NWMN_0256	NWMN_0256
0	0	0.007648	0	0	0	0	0	0	0	0	0	0	0.000849778	0	0.000849778	NWMN_1086	NWMN_1086
0	0	0	0.007619	0	0	0	0	0	0	0	0	0	0.000846556	0	0.000846556	NWMN_0213	NWMN_0213
0.007619	0	0	0	0	0	0	0	0	0	0	0	0	0.000846556	0	0.000846556	folK	NWMN_0478
0	0	0	0	0	0	0	0	0.007605	0	0	0	0	0.000845	0	0.000845	NWMN_1419	NWMN_1419
0.00759	0	0	0	0	0	0	0	0	0	0	0	0	0.000843333	0	0.000843333	NWMN_0346	NWMN_0346
0	0	0	0	0	0.00759	0	0	0	0	0	0	0	0.000843333	0	0.000843333	oppC	NWMN_0857
0	0	0	0.00759	0	0	0	0	0	0	0	0	0	0.000843333	0	0.000843333	uvrC	NWMN_1058
0	0.00759	0	0	0	0	0	0	0	0	0	0	0	0.000843333	0	0.000843333	NWMN_1252	NWMN_1252
0	0.00759	0	0	0	0	0	0	0	0	0	0	0	0.000843333	0	0.000843333	NWMN_1652	NWMN_1652
0	0.00759	0	0	0	0	0	0	0	0	0	0	0	0.000843333	0	0.000843333	NWMN_1688	NWMN_1688
0.007576	0	0	0	0	0	0	0	0	0	0	0	0	0.000841778	0	0.000841778	rbsD	NWMN_0203
0	0	0	0	0.007576	0	0	0	0	0	0	0	0	0.000841778	0	0.000841778	NWMN_2104	NWMN_2104
0	0	0	0	0	0	0	0	0.007547	0	0	0	0	0.000838556	0	0.000838556	recA	NWMN_1194
0	0	0.007547	0	0	0	0	0	0	0	0	0	0	0.000838556	0	0.000838556	dpi	NWMN_1976
0	0	0	0	0	0.007519	0	0	0	0	0	0	0	0.000835444	0	0.000835444	hemE	NWMN_1725
0	0	0	0	0.007519	0	0	0	0	0	0	0	0	0.000835444	0	0.000835444	NWMN_2026	NWMN_2026
0	0	0	0	0	0.007491	0	0	0	0	0	0	0	0.000832333	0	0.000832333	NWMN_1683	NWMN_1683
0	0	0	0	0.007477	0	0	0	0	0	0	0	0	0.000830778	0	0.000830778	lpl5nm	NWMN_0408
0	0.007449	0	0	0	0	0	0	0	0	0	0	0	0.000827667	0	0.000827667	NWMN_1520	NWMN_1520
0	0	0.007449	0	0	0	0	0	0	0	0	0	0	0.000827667	0	0.000827667	NWMN_1939	NWMN_1939
0	0	0	0	0	0.007435	0	0	0	0	0	0	0	0.000826111	0	0.000826111	NWMN_1623	NWMN_1623
0	0	0	0	0.007421	0	0	0	0	0	0	0	0	0.000824556	0	0.000824556	NWMN_2422	NWMN_2422
0	0	0	0	0.007394	0	0	0	0	0	0	0	0	0.000821556	0	0.000821556	NWMN_2181	NWMN_2181
0	0	0	0	0	0.00738	0	0	0	0	0	0	0	0.00082	0	0.00082	NWMN_1614	NWMN_1614
0	0.007366	0	0	0	0	0	0	0	0	0	0	0	0.000818444	0	0.000818444	hrcA	NWMN_1485
0	0.005794	0	0	0.005626	0.004587	0	0	0	0.003842	0	0	0	0.00177856	0.0009605	0.000818056	NWMN_0123	NWMN_0123
0	0	0	0	0.007339	0	0	0	0	0	0	0	0	0.000815444	0	0.000815444	NWMN_2447	NWMN_2447
0	0.007326	0	0	0	0	0	0	0	0	0	0	0	0.000814	0	0.000814	pgm	NWMN_0744
0	0	0.007326	0	0	0	0	0	0	0	0	0	0	0.000814	0	0.000814	thiE	NWMN_1995
0	0	0	0	0	0.007313	0	0	0	0	0	0	0	0.000812556	0	0.000812556	mreC	NWMN_1551
0.007273	0	0	0	0	0	0	0	0	0	0	0	0	0.000808111	0	0.000808111	ssl1nm	NWMN_0388
0	0	0.007273	0	0	0	0	0	0	0	0	0	0	0.000808111	0	0.000808111	fmhB	NWMN_2163
0	0	0	0	0.007273	0	0	0	0	0	0	0	0	0.000808111	0	0.000808111	NWMN_2290	NWMN_2290
0	0	0	0.00722	0	0	0	0	0	0	0	0	0	0.000802222	0	0.000802222	NWMN_2354	NWMN_2354
0	0	0.007181	0	0	0	0	0	0	0	0	0	0	0.000797889	0	0.000797889	grpE	NWMN_1484
0	0	0.007168	0	0	0	0	0	0	0	0	0	0	0.000796444	0	0.000796444	radA	NWMN_0488
0.007156	0	0	0	0	0	0	0	0	0	0	0	0	0.000795111	0	0.000795111	NWMN_0266	NWMN_0266
0	0.007477	0.009412	0	0	0	0	0	0	0.004329	0	0	0	0.00187656	0.00108225	0.000794306	NWMN_1461	NWMN_1461
0	0	0.00713	0	0	0	0	0	0	0	0	0	0	0.000792222	0	0.000792222	nifU	NWMN_0788
0	0	0	0	0.007117	0	0	0	0	0	0	0	0	0.000790778	0	0.000790778	narJ	NWMN_2295
0	0	0	0	0.007067	0	0	0	0	0	0	0	0	0.000785222	0	0.000785222	fmtB	NWMN_2061
0	0	0.007067	0	0	0	0	0	0	0	0	0	0	0.000785222	0	0.000785222	NWMN_2155	NWMN_2155
0	0.007055	0	0	0	0	0	0	0	0	0	0	0	0.000783889	0	0.000783889	NWMN_0910	NWMN_0910
0	0	0	0	0	0	0	0	0.007055	0	0	0	0	0.000783889	0	0.000783889	NWMN_1509	NWMN_1509
0	0	0.007055	0	0	0	0	0	0	0	0	0	0	0.000783889	0	0.000783889	rplX	NWMN_2141
0	0.007042	0	0	0	0	0	0	0	0	0	0	0	0.000782444	0	0.000782444	gltX	NWMN_0490
0	0	0	0.007042	0	0	0	0	0	0	0	0	0	0.000782444	0	0.000782444	NWMN_2479	NWMN_2479
0	0	0	0	0.00703	0	0	0	0	0	0	0	0	0.000781111	0	0.000781111	NWMN_2286	NWMN_2286
0	0	0	0.006993	0	0	0	0	0	0	0	0	0	0.000777	0	0.000777	NWMN_0336	NWMN_0336
0	0.006993	0	0	0	0	0	0	0	0	0	0	0	0.000777	0	0.000777	recG	NWMN_1137
0	0	0.006993	0	0	0	0	0	0	0	0	0	0	0.000777	0	0.000777	NWMN_2353	NWMN_2353
0.006981	0	0	0	0	0	0	0	0	0	0	0	0	0.000775667	0	0.000775667	NWMN_0084	NWMN_0084
0	0	0	0.006981	0	0	0	0	0	0	0	0	0	0.000775667	0	0.000775667	NWMN_2276	NWMN_2276
0	0	0	0	0	0.006969	0	0	0	0	0	0	0	0.000774333	0	0.000774333	sucB	NWMN_1325
0	0	0.006969	0	0	0	0	0	0	0	0	0	0	0.000774333	0	0.000774333	NWMN_2113	NWMN_2113
0	0	0	0.006944	0	0	0	0	0	0	0	0	0	0.000771556	0	0.000771556	NWMN_0215	NWMN_0215
0.006932	0	0	0	0	0	0	0	0	0	0	0	0	0.000770222	0	0.000770222	NWMN_0353	NWMN_0353
0.006897	0	0	0	0	0	0	0	0	0	0	0	0	0.000766333	0	0.000766333	NWMN_0012	NWMN_0012
0	0	0.006885	0	0	0	0	0	0	0	0	0	0	0.000765	0	0.000765	NWMN_0986	NWMN_0986
0	0	0	0.006885	0	0	0	0	0	0	0	0	0	0.000765	0	0.000765	NWMN_2506	NWMN_2506
0	0	0.006861	0	0	0	0	0	0	0	0	0	0	0.000762333	0	0.000762333	NWMN_2288	NWMN_2288
0	0	0.006849	0	0	0	0	0	0	0	0	0	0	0.000761	0	0.000761	NWMN_1105	NWMN_1105
0	0	0	0.00678	0	0	0	0	0	0	0	0	0	0.000753333	0	0.000753333	NWMN_2246	NWMN_2246
0.006745	0	0	0	0	0	0	0	0	0	0	0	0	0.000749444	0	0.000749444	NWMN_0070	NWMN_0070
0	0	0	0.006745	0	0	0	0	0	0	0	0	0	0.000749444	0	0.000749444	panC	NWMN_2495
0	0.006734	0	0	0	0	0	0	0	0	0	0	0	0.000748222	0	0.000748222	NWMN_0644	NWMN_0644
0	0	0	0	0.018182	0	0	0	0	0.005089	0	0	0	0.00202022	0.00127225	0.000747972	NWMN_1320	NWMN_1320
0	0	0	0	0.006723	0	0	0	0	0	0	0	0	0.000747	0	0.000747	NWMN_2242	NWMN_2242
0	0.006723	0	0	0	0	0	0	0	0	0	0	0	0.000747	0	0.000747	NWMN_2331	NWMN_2331
0.006711	0	0	0	0	0	0	0	0	0	0	0	0	0.000745667	0	0.000745667	NWMN_0038	NWMN_0038
0	0.006711	0	0	0	0	0	0	0	0	0	0	0	0.000745667	0	0.000745667	NWMN_0920	NWMN_0920
0	0	0.006711	0	0	0	0	0	0	0	0	0	0	0.000745667	0	0.000745667	NWMN_2079	NWMN_2079
0	0	0	0	0	0	0	0	0.006706	0	0	0	0	0.000745111	0	0.000745111	NWMN_2411	NWMN_2411
0	0.0067	0	0	0	0	0	0	0	0	0	0	0	0.000744444	0	0.000744444	NWMN_0793	NWMN_0793
0	0	0	0.0067	0	0	0	0	0	0	0	0	0	0.000744444	0	0.000744444	NWMN_1988	NWMN_1988
0	0.006678	0	0	0	0	0	0	0	0	0	0	0	0.000742	0	0.000742	NWMN_0653	NWMN_0653
0	0	0.006667	0	0	0	0	0	0	0	0	0	0	0.000740778	0	0.000740778	NWMN_0548	NWMN_0548
0	0	0	0	0	0.006667	0	0	0	0	0	0	0	0.000740778	0	0.000740778	NWMN_1430	NWMN_1430
0	0	0.006667	0	0	0	0	0	0	0	0	0	0	0.000740778	0	0.000740778	bsaG	NWMN_1709
0.006633	0	0	0	0	0	0	0	0	0	0	0	0	0.000737	0	0.000737	NWMN_0248	NWMN_0248
0	0	0.006612	0	0	0	0	0	0	0	0	0	0	0.000734667	0	0.000734667	NWMN_2087	NWMN_2087
0	0	0.006601	0	0	0	0	0	0	0	0	0	0	0.000733444	0	0.000733444	mnhD	NWMN_0596
0	0	0.00659	0	0	0	0	0	0	0	0	0	0	0.000732222	0	0.000732222	NWMN_0174	NWMN_0174
0.007366	0	0	0	0	0	0.026774	0.029037	0	0	0	0.025153	0	0.00701967	0.00628825	0.000731417	NWMN_0172	NWMN_0172
0	0	0	0	0	0.006557	0	0	0	0	0	0	0	0.000728556	0	0.000728556	NWMN_1656	NWMN_1656
0	0.006536	0	0	0	0	0	0	0	0	0	0	0	0.000726222	0	0.000726222	groES	NWMN_1938
0	0	0	0	0	0	0	0	0.006525	0	0	0	0	0.000725	0	0.000725	nrdR	NWMN_1579
0	0	0	0	0	0	0	0	0.006504	0	0	0	0	0.000722667	0	0.000722667	NWMN_1407	NWMN_1407
0	0.006483	0	0	0	0	0	0	0	0	0	0	0	0.000720333	0	0.000720333	topA	NWMN_1160
0.006472	0	0	0	0	0	0	0	0	0	0	0	0	0.000719111	0	0.000719111	NWMN_2530	NWMN_2530
0	0.006462	0	0	0	0	0	0	0	0	0	0	0	0.000718	0	0.000718	NWMN_0720	NWMN_0720
0	0	0	0.006462	0	0	0	0	0	0	0	0	0	0.000718	0	0.000718	NWMN_2203	NWMN_2203
0	0	0.016016	0	0	0	0	0	0	0	0.004251	0	0	0.00177956	0.00106275	0.000716806	NWMN_1346	NWMN_1346
0	0	0	0	0	0	0	0	0.006421	0	0	0	0	0.000713444	0	0.000713444	NWMN_1100	NWMN_1100
0	0	0	0	0.00641	0	0	0	0	0	0	0	0	0.000712222	0	0.000712222	NWMN_0249	NWMN_0249
0	0	0	0.00641	0	0	0	0	0	0	0	0	0	0.000712222	0	0.000712222	uppS	NWMN_1170
0	0	0	0	0	0.006359	0	0	0	0	0	0	0	0.000706556	0	0.000706556	NWMN_1867	NWMN_1867
0	0	0	0	0	0	0	0	0.006351	0	0	0	0	0.000705667	0	0.000705667	NWMN_2601	NWMN_2601
0	0	0	0	0.006339	0	0	0	0	0	0	0	0	0.000704333	0	0.000704333	sbnA	NWMN_0060
0	0	0.006329	0	0	0	0	0	0	0	0	0	0	0.000703222	0	0.000703222	NWMN_0327	NWMN_0327
0	0	0.006329	0	0	0	0	0	0	0	0	0	0	0.000703222	0	0.000703222	NWMN_2088	NWMN_2088
0	0.006319	0	0	0	0	0	0	0	0	0	0	0	0.000702111	0	0.000702111	NWMN_2352	NWMN_2352
0	0	0	0	0	0.006309	0	0	0	0	0	0	0	0.000701	0	0.000701	dltD	NWMN_0806
0	0	0.006299	0	0	0	0	0	0	0	0	0	0	0.000699889	0	0.000699889	NWMN_2220	NWMN_2220
0	0	0	0	0	0.006289	0	0	0	0	0	0	0	0.000698778	0	0.000698778	NWMN_0536	NWMN_0536
0	0.006283	0	0	0	0	0	0	0	0	0	0	0	0.000698111	0	0.000698111	NWMN_0037	NWMN_0037
0	0	0	0	0.006279	0	0	0	0	0	0	0	0	0.000697667	0	0.000697667	NWMN_2475	NWMN_2475
0	0	0	0	0	0	0	0	0.00627	0	0	0	0	0.000696667	0	0.000696667	rplT	NWMN_1572
0	0.00627	0	0	0	0	0	0	0	0	0	0	0	0.000696667	0	0.000696667	murC	NWMN_1633
0	0	0	0	0.006211	0	0	0	0	0	0	0	0	0.000690111	0	0.000690111	NWMN_2468	NWMN_2468
0	0	0.006211	0	0	0	0	0	0	0	0	0	0	0.000690111	0	0.000690111	NWMN_2492	NWMN_2492
0.006192	0	0	0	0	0	0	0	0	0	0	0	0	0.000688	0	0.000688	lytS	NWMN_0194
0	0	0.006192	0	0	0	0	0	0	0	0	0	0	0.000688	0	0.000688	hsdS	NWMN_0399
0	0	0	0	0	0.006192	0	0	0	0	0	0	0	0.000688	0	0.000688	NWMN_0667	NWMN_0667
0	0.006192	0	0	0	0	0	0	0	0	0	0	0	0.000688	0	0.000688	gerCB	NWMN_1380
0.010499	0	0	0	0	0.007874	0	0	0	0.00542	0	0	0	0.00204144	0.001355	0.000686444	tyrS	NWMN_1622
0	0	0	0	0	0.006144	0	0	0	0	0	0	0	0.000682667	0	0.000682667	NWMN_0571	NWMN_0571
0	0	0	0	0	0.006144	0	0	0	0	0	0	0	0.000682667	0	0.000682667	NWMN_1969	NWMN_1969
0	0.006135	0	0	0	0	0	0	0	0	0	0	0	0.000681667	0	0.000681667	hsdS	NWMN_1699
0	0.006116	0	0	0	0	0	0	0	0	0	0	0	0.000679556	0	0.000679556	NWMN_0237	NWMN_0237
0	0	0.006098	0	0	0	0	0	0	0	0	0	0	0.000677556	0	0.000677556	mvaS	NWMN_2446
0	0	0	0	0	0.006088	0	0	0	0	0	0	0	0.000676444	0	0.000676444	NWMN_1269	NWMN_1269
0	0	0	0	0	0.006079	0	0	0	0	0	0	0	0.000675444	0	0.000675444	NWMN_0784	NWMN_0784
0	0	0	0	0	0	0	0	0.006068	0	0	0	0	0.000674222	0	0.000674222	sdhA	NWMN_1061
0	0	0	0.006033	0	0	0	0	0	0	0	0	0	0.000670333	0	0.000670333	NWMN_2201	NWMN_2201
0	0.006015	0	0	0	0	0	0	0	0	0	0	0	0.000668333	0	0.000668333	NWMN_0850	NWMN_0850
0	0	0	0	0	0.005997	0	0	0	0	0	0	0	0.000666333	0	0.000666333	mtlF	NWMN_2057
0	0	0	0	0.005979	0	0	0	0	0	0	0	0	0.000664333	0	0.000664333	NWMN_2413	NWMN_2413
0	0	0.005979	0	0	0	0	0	0	0	0	0	0	0.000664333	0	0.000664333	NWMN_2441	NWMN_2441
0	0	0	0	0.00597	0	0	0	0	0	0	0	0	0.000663333	0	0.000663333	NWMN_2452	NWMN_2452
0	0	0	0	0.005944	0	0	0	0	0	0	0	0	0.000660444	0	0.000660444	sirA	NWMN_0059
0	0	0.005926	0	0	0	0	0	0	0	0	0	0	0.000658444	0	0.000658444	NWMN_2415	NWMN_2415
0	0	0	0	0	0	0	0	0.005917	0	0	0	0	0.000657444	0	0.000657444	citC	NWMN_1587
0	0	0.005908	0	0	0	0	0	0	0	0	0	0	0.000656444	0	0.000656444	NWMN_0363	NWMN_0363
0	0	0	0	0.005891	0	0	0	0	0	0	0	0	0.000654556	0	0.000654556	panE	NWMN_2497
0.005891	0	0	0	0	0	0	0	0	0	0	0	0	0.000654556	0	0.000654556	NWMN_2594	NWMN_2594
0	0	0	0	0	0	0	0	0.005882	0	0	0	0	0.000653556	0	0.000653556	NWMN_1692	NWMN_1692
0	0	0	0	0	0.005814	0	0	0	0	0	0	0	0.000646	0	0.000646	NWMN_0315	NWMN_0315
0	0	0	0	0	0	0	0	0.00581	0	0	0	0	0.000645556	0	0.000645556	NWMN_2603	NWMN_2603
0.005806	0	0	0	0	0	0	0	0	0	0	0	0	0.000645111	0	0.000645111	NWMN_0135	NWMN_0135
0	0	0.005797	0	0	0	0	0	0	0	0	0	0	0.000644111	0	0.000644111	lukF	NWMN_1927
0	0	0.005789	0	0	0	0	0	0	0	0	0	0	0.000643222	0	0.000643222	NWMN_0136	NWMN_0136
0	0	0	0	0	0	0	0	0.00578	0	0	0	0	0.000642222	0	0.000642222	pyrAB	NWMN_1114
0	0.00578	0	0	0	0	0	0	0	0	0	0	0	0.000642222	0	0.000642222	NWMN_1818	NWMN_1818
0	0	0	0	0	0.005772	0	0	0	0	0	0	0	0.000641333	0	0.000641333	vraF	NWMN_0630
0	0	0	0	0	0.005755	0	0	0	0	0	0	0	0.000639444	0	0.000639444	NWMN_0602	NWMN_0602
0	0	0	0	0	0	0	0	0.005755	0	0	0	0	0.000639444	0	0.000639444	NWMN_1766	NWMN_1766
0	0	0	0	0	0.005731	0	0	0	0	0	0	0	0.000636778	0	0.000636778	NWMN_1437	NWMN_1437
0	0	0.005714	0	0	0	0	0	0	0	0	0	0	0.000634889	0	0.000634889	NWMN_2500	NWMN_2500
0	0.005706	0	0	0	0	0	0	0	0	0	0	0	0.000634	0	0.000634	NWMN_2279	NWMN_2279
0	0	0.005682	0	0	0	0	0	0	0	0	0	0	0.000631333	0	0.000631333	lpl3nm	NWMN_0406
0	0	0	0	0	0.005634	0	0	0	0	0	0	0	0.000626	0	0.000626	NWMN_0331	NWMN_0331
0	0	0	0	0	0.005626	0	0	0	0	0	0	0	0.000625111	0	0.000625111	NWMN_2349	NWMN_2349
0.997817	0.996058	1	0.998165	1	1	0.998548	0.994768	0.998844	0.997947	0.995356	0.997189	1	0.998244	0.997623	0.000621444	NWMN_0513	NWMN_0513
0	0	0	0	0	0	0	0	0.005587	0	0	0	0	0.000620778	0	0.000620778	pyrC	NWMN_1112
0	0.005571	0	0	0	0	0	0	0	0	0	0	0	0.000619	0	0.000619	NWMN_2379	NWMN_2379
0	0	0	0	0	0.005556	0	0	0	0	0	0	0	0.000617333	0	0.000617333	NWMN_0614	NWMN_0614
0	0.005556	0	0	0	0	0	0	0	0	0	0	0	0.000617333	0	0.000617333	NWMN_0752	NWMN_0752
0	0.003949	0.004132	0	0.006033	0	0	0	0	0.00381	0	0	0	0.00156822	0.0009525	0.000615722	hisD	NWMN_2576
0	0	0	0	0	0.00551	0	0	0	0	0	0	0	0.000612222	0	0.000612222	NWMN_2036	NWMN_2036
0	0	0	0	0	0.005472	0	0	0	0	0	0	0	0.000608	0	0.000608	int	NWMN_1925
0	0.005464	0	0	0	0	0	0	0	0	0	0	0	0.000607111	0	0.000607111	NWMN_0179	NWMN_0179
0	0	0	0	0	0	0	0	0.005464	0	0	0	0	0.000607111	0	0.000607111	NWMN_2073	NWMN_2073
0	0	0	0	0	0	0	0	0.00545	0	0	0	0	0.000605556	0	0.000605556	NWMN_2027	NWMN_2027
0.005427	0	0	0	0	0	0	0	0	0	0	0	0	0.000603	0	0.000603	NWMN_0709	NWMN_0709
0	0	0	0	0	0.005413	0	0	0	0	0	0	0	0.000601444	0	0.000601444	NWMN_2467	NWMN_2467
0	0	0.005405	0	0	0	0	0	0	0	0	0	0	0.000600556	0	0.000600556	hisH	NWMN_2573
0	0	0	0	0	0	0	0	0.005376	0	0	0	0	0.000597333	0	0.000597333	alaS	NWMN_1519
0	0.005376	0	0	0	0	0	0	0	0	0	0	0	0.000597333	0	0.000597333	NWMN_2248	NWMN_2248
0	0.005362	0	0	0	0	0	0	0	0	0	0	0	0.000595778	0	0.000595778	NWMN_0535	NWMN_0535
2.94885	2.95388	2.94343	2.93814	2.94784	2.94734	2.96015	2.95906	2.9333	2.94553	2.94962	2.96294	2.93153	2.948	2.94741	0.000595111	tkt	NWMN_1254
0	0	0	0	0	0.005348	0	0	0	0	0	0	0	0.000594222	0	0.000594222	NWMN_2196	NWMN_2196
0	0	0	0	0.00534	0	0	0	0	0	0	0	0	0.000593333	0	0.000593333	NWMN_0290	NWMN_0290
0	0	0	0	0.012019	0	0	0	0	0	0	0.002974	0	0.00133544	0.0007435	0.000591944	kdpA	NWMN_1982
0	0	0	0	0.005326	0	0	0	0	0	0	0	0	0.000591778	0	0.000591778	hisC	NWMN_2575
0	0	0	0	0	0.005305	0	0	0	0	0	0	0	0.000589444	0	0.000589444	thiD	NWMN_0543
0	0	0	0	0	0	0	0	0.005291	0	0	0	0	0.000587889	0	0.000587889	ilvA	NWMN_1967
0	0.005256	0	0	0	0	0	0	0	0	0	0	0	0.000584	0	0.000584	NWMN_2166	NWMN_2166
0	0	0	0	0	0.005256	0	0	0	0	0	0	0	0.000584	0	0.000584	NWMN_2199	NWMN_2199
0	0	0.005202	0	0	0	0	0	0	0	0	0	0	0.000578	0	0.000578	NWMN_0112	NWMN_0112
0	0	0	0	0	0	0	0	0.005181	0	0	0	0	0.000575667	0	0.000575667	glyA	NWMN_2017
0	0.005155	0	0	0	0	0	0	0	0	0	0	0	0.000572778	0	0.000572778	NWMN_0645	NWMN_0645
0	0.005141	0	0	0	0	0	0	0	0	0	0	0	0.000571222	0	0.000571222	NWMN_1991	NWMN_1991
0	0	0	0	0	0.005089	0	0	0	0	0	0	0	0.000565444	0	0.000565444	NWMN_2327	NWMN_2327
0	0.005063	0	0	0	0	0	0	0	0	0	0	0	0.000562556	0	0.000562556	stbD	NWMN_2355
0	0.005057	0	0	0	0	0	0	0	0	0	0	0	0.000561889	0	0.000561889	opuCD	NWMN_2344
0	0	0.005051	0	0	0	0	0	0	0	0	0	0	0.000561222	0	0.000561222	hisIE	NWMN_2570
0	0.005013	0	0	0	0	0	0	0	0	0	0	0	0.000557	0	0.000557	NWMN_2370	NWMN_2370
0	0	0	0.005006	0	0	0	0	0	0	0	0	0	0.000556222	0	0.000556222	infB	NWMN_1178
0	0.005006	0	0	0	0	0	0	0	0	0	0	0	0.000556222	0	0.000556222	hlgA	NWMN_2318
0	0	0	0	0.005	0	0	0	0	0	0	0	0	0.000555556	0	0.000555556	aur	NWMN_2536
0	0.004994	0	0	0	0	0	0	0	0	0	0	0	0.000554889	0	0.000554889	capA	NWMN_0095
0	0.004988	0	0	0	0	0	0	0	0	0	0	0	0.000554222	0	0.000554222	NWMN_2424	NWMN_2424
0	0	0	0	0.012152	0	0	0	0	0	0	0.003201	0	0.00135022	0.00080025	0.000549972	NWMN_0304	NWMN_0304
0	0.004944	0	0	0	0	0	0	0	0	0	0	0	0.000549333	0	0.000549333	NWMN_2182	NWMN_2182
0	0	0	0	0	0.004914	0	0	0	0	0	0	0	0.000546	0	0.000546	NWMN_2383	NWMN_2383
0	0	0	0	0	0	0	0	0.004902	0	0	0	0	0.000544667	0	0.000544667	NWMN_0687	NWMN_0687
0	0.00489	0	0	0	0	0	0	0	0	0	0	0	0.000543333	0	0.000543333	NWMN_2261	NWMN_2261
0	0	0	0	0	0.00489	0	0	0	0	0	0	0	0.000543333	0	0.000543333	NWMN_2358	NWMN_2358
0	0.004866	0	0	0	0	0	0	0	0	0	0	0	0.000540667	0	0.000540667	mvaK2	NWMN_0555
0	0.00486	0	0	0	0	0	0	0	0	0	0	0	0.00054	0	0.00054	argC	NWMN_0128
0	0	0	0	0	0.004837	0	0	0	0	0	0	0	0.000537444	0	0.000537444	NWMN_0326	NWMN_0326
0	0	0	0	0	0.004837	0	0	0	0	0	0	0	0.000537444	0	0.000537444	NWMN_2292	NWMN_2292
0	0	0	0	0	0.004831	0	0	0	0	0	0	0	0.000536778	0	0.000536778	NWMN_0360	NWMN_0360
0	0	0	0	0	0.004825	0	0	0	0	0	0	0	0.000536111	0	0.000536111	ssl5nm	NWMN_0392
0	0.004808	0	0	0	0	0	0	0	0	0	0	0	0.000534222	0	0.000534222	crtN	NWMN_2461
0	0	0	0	0	0	0	0	0.004804	0	0	0	0	0.000533778	0	0.000533778	cydA	NWMN_0952
0	0.00479	0	0	0	0	0	0	0	0	0	0	0	0.000532222	0	0.000532222	NWMN_2493	NWMN_2493
0	0	0	0	0	0	0.00478	0	0	0	0	0	0	0.000531111	0	0.000531111	hemC	NWMN_1564
0	0	0	0	0	0.004779	0	0	0	0	0	0	0	0.000531	0	0.000531	NWMN_2253	NWMN_2253
0	0	0	0	0	0.004768	0	0	0	0	0	0	0	0.000529778	0	0.000529778	capI	NWMN_0103
0	0	0	0	0	0	0	0	0.004739	0	0	0	0	0.000526556	0	0.000526556	fruB	NWMN_0668
0	0	0	0	0	0.004739	0	0	0	0	0	0	0	0.000526556	0	0.000526556	mtlD	NWMN_2060
0	0	0.004717	0	0	0	0	0	0	0	0	0	0	0.000524111	0	0.000524111	NWMN_2503	NWMN_2503
0	0	0	0	0	0	0	0	0.004657	0	0	0	0	0.000517444	0	0.000517444	NWMN_0757	NWMN_0757
0	0	0	0	0	0	0	0.004622	0	0	0	0	0	0.000513556	0	0.000513556	NWMN_1890	NWMN_1890
0	0	0.011299	0	0	0	0	0	0.006803	0	0	0	0.006024	0.00201133	0.001506	0.000505333	NWMN_1184	NWMN_1184
0	0.00453	0	0	0	0	0	0	0	0	0	0	0	0.000503333	0	0.000503333	NWMN_0138	NWMN_0138
0	0	0	0	0	0.004499	0	0	0	0	0	0	0	0.000499889	0	0.000499889	NWMN_0320	NWMN_0320
0	0.004489	0	0	0	0	0	0	0	0	0	0	0	0.000498778	0	0.000498778	NWMN_2159	NWMN_2159
0	0	0	0	0	0	0	0	0.004469	0	0	0	0	0.000496556	0	0.000496556	NWMN_2218	NWMN_2218
0	0	0	0	0	0	0	0	0.004464	0	0	0	0	0.000496	0	0.000496	NWMN_2123	NWMN_2123
0	0	0	0	0	0.004667	0	0	0.005872	0	0.002716	0	0	0.001171	0.000679	0.000492	geh	NWMN_0262
0	0	0	0	0.004381	0	0	0	0	0	0	0	0	0.000486778	0	0.000486778	NWMN_0294	NWMN_0294
0	0	0	0	0	0	0	0	0.004367	0	0	0	0	0.000485222	0	0.000485222	holB	NWMN_0448
0	0.004353	0	0	0	0	0	0	0	0	0	0	0	0.000483667	0	0.000483667	sbnE	NWMN_0064
0	0.004343	0	0	0	0	0	0	0	0	0	0	0	0.000482556	0	0.000482556	NWMN_0137	NWMN_0137
1.73948	1.79472	1.75716	1.81158	1.84362	1.78929	1.81103	1.81692	1.80942	1.77528	1.79094	1.83723	1.78273	1.79702	1.79654	0.000481028	pgsA	NWMN_1192
0	0	0	0	0	0	0	0	0.004315	0	0	0	0	0.000479444	0	0.000479444	NWMN_0521	NWMN_0521
0	0	0	0	0	0	0	0	0.004301	0	0	0	0	0.000477889	0	0.000477889	sdhC	NWMN_1060
0	0	0	0	0	0	0	0	0.004292	0	0	0	0	0.000476889	0	0.000476889	NWMN_0191	NWMN_0191
0	0.004292	0	0	0	0	0	0	0	0	0	0	0	0.000476889	0	0.000476889	lacG	NWMN_2093
0	0.004269	0	0	0	0	0	0	0	0	0	0	0	0.000474333	0	0.000474333	NWMN_0229	NWMN_0229
0	0	0	0	0	0	0	0.022263	0	0	0	0	0.008	0.00247367	0.002	0.000473667	NWMN_1395	NWMN_1395
0	0	0	0	0	0	0	0	0.004237	0	0	0	0	0.000470778	0	0.000470778	NWMN_0903	NWMN_0903
0	0	0	0	0	0	0	0	0.004211	0	0	0	0	0.000467889	0	0.000467889	NWMN_2241	NWMN_2241
0	0	0.004206	0	0	0	0	0	0	0	0	0	0	0.000467333	0	0.000467333	NWMN_2539	NWMN_2539
0	0	0	0	0	0	0	0	0.004197	0	0	0	0	0.000466333	0	0.000466333	NWMN_1855	NWMN_1855
0	0	0	0	0	0.004188	0	0	0	0	0	0	0	0.000465333	0	0.000465333	NWMN_2423	NWMN_2423
0	0	0	0	0	0	0	0	0.004167	0	0	0	0	0.000463	0	0.000463	NWMN_1933	NWMN_1933
0	0	0	0	0	0	0.004141	0	0	0	0	0	0	0.000460111	0	0.000460111	NWMN_1446	NWMN_1446
0	0.004119	0	0	0	0	0	0	0	0	0	0	0	0.000457667	0	0.000457667	NWMN_0140	NWMN_0140
0	0	0	0	0	0	0	0	0.004115	0	0	0	0	0.000457222	0	0.000457222	isdD	NWMN_1043
0	0	0	0	0	0	0	0	0.00409	0	0	0	0	0.000454444	0	0.000454444	sarV	NWMN_2167
0	0	0	0	0	0	0	0	0.004082	0	0	0	0	0.000453556	0	0.000453556	NWMN_2245	NWMN_2245
0	0	0	0	0	0	0.004072	0	0	0	0	0	0	0.000452444	0	0.000452444	NWMN_0760	NWMN_0760
0	0	0	0	0	0	0	0.004049	0	0	0	0	0	0.000449889	0	0.000449889	msrR	NWMN_1274
0	0	0	0	0	0	0	0.004013	0	0	0	0	0	0.000445889	0	0.000445889	NWMN_0657	NWMN_0657
0	0.003949	0	0	0	0	0	0	0	0	0	0	0	0.000438778	0	0.000438778	NWMN_0288	NWMN_0288
0	0	0	0	0	0	0.003947	0	0	0	0	0	0	0.000438556	0	0.000438556	NWMN_0970	NWMN_0970
0	0	0	0	0	0	0.003918	0	0	0	0	0	0	0.000435333	0	0.000435333	proS	NWMN_1173
0	0.003876	0	0	0	0	0	0	0	0	0	0	0	0.000430667	0	0.000430667	NWMN_0052	NWMN_0052
0	0.003854	0	0	0	0	0	0	0	0	0	0	0	0.000428222	0	0.000428222	NWMN_0342	NWMN_0342
0	0	0	0	0	0	0.003843	0	0	0	0	0	0	0.000427	0	0.000427	NWMN_2183	NWMN_2183
0	0	0	0	0	0	0.003794	0	0	0	0	0	0	0.000421556	0	0.000421556	putP	NWMN_1840
0	0	0	0	0	0.003777	0	0	0	0	0	0	0	0.000419667	0	0.000419667	icaA	NWMN_2565
0	0	0	0	0	0.003759	0	0	0	0	0	0	0	0.000417667	0	0.000417667	NWMN_2596	NWMN_2596
0	0	0	0	0	0	0	0	0.003757	0	0	0	0	0.000417444	0	0.000417444	fnbB	NWMN_2397
0	0	0	0	0	0	0	0.003751	0	0	0	0	0	0.000416778	0	0.000416778	NWMN_2273	NWMN_2273
0	0	0	0	0	0	0	0	0.003724	0	0	0	0	0.000413778	0	0.000413778	NWMN_2198	NWMN_2198
0.013378	0	0	0	0	0	0	0	0	0.00431	0	0	0	0.00148644	0.0010775	0.000408944	NWMN_1347	NWMN_1347
0	0	0	0	0	0	0	0.003671	0	0	0	0	0	0.000407889	0	0.000407889	NWMN_0715	NWMN_0715
0	0	0	0	0	0	0	0	0.003577	0	0	0	0	0.000397444	0	0.000397444	NWMN_2541	NWMN_2541
0	0	0	0	0	0	0	0	0.003539	0	0	0	0	0.000393222	0	0.000393222	NWMN_1778	NWMN_1778
0	0	0	0	0	0	0	0	0.003537	0	0	0	0	0.000393	0	0.000393	capJ	NWMN_0104
0	0	0	0	0	0	0	0	0.003529	0	0	0	0	0.000392111	0	0.000392111	NWMN_0053	NWMN_0053
0	0	0	0	0	0.003524	0	0	0	0	0	0	0	0.000391556	0	0.000391556	NWMN_0013	NWMN_0013
0	0	0	0	0	0	0.003504	0	0	0	0	0	0	0.000389333	0	0.000389333	NWMN_2205	NWMN_2205
0	0	0	0	0	0	0	0	0.003478	0	0	0	0	0.000386444	0	0.000386444	NWMN_2525	NWMN_2525
0	0	0	0	0	0	0	0	0.00335	0	0	0	0	0.000372222	0	0.000372222	NWMN_0212	NWMN_0212
0	0	0	0	0	0	0	0	0.003344	0	0	0	0	0.000371556	0	0.000371556	NWMN_0028	NWMN_0028
0	0	0	0	0	0	0	0.003318	0	0	0	0	0	0.000368667	0	0.000368667	metE	NWMN_0348
0	0	0	0	0	0	0	0.003318	0	0	0	0	0	0.000368667	0	0.000368667	NWMN_2103	NWMN_2103
0	0	0	0	0	0	0	0.003289	0	0	0	0	0	0.000365444	0	0.000365444	NWMN_2416	NWMN_2416
0.007767	0	0	0	0	0	0	0.00411	0	0.00382	0	0	0	0.00131967	0.000955	0.000364667	NWMN_0255	NWMN_0255
0	0.004124	0	0	0.006441	0	0.003163	0	0	0.004673	0	0	0	0.00152533	0.00116825	0.000357083	NWMN_2548	NWMN_2548
0	0	0	0	0	0	0.003203	0	0	0	0	0	0	0.000355889	0	0.000355889	sarT	NWMN_2393
0	0.00554	0.0059	0	0	0	0	0	0	0.003868	0	0	0	0.00127111	0.000967	0.000304111	NWMN_0157	NWMN_0157
0	0.008114	0	0	0	0	0	0	0.00554	0.004872	0	0	0	0.00151711	0.001218	0.000299111	ileS	NWMN_1103
0.996885	0.99522	0.995185	0.996154	0.992138	0.993622	0.99474	0.991108	0.999134	0.992	0.993473	0.996248	0.99681	0.99491	0.994633	0.000276806	NWMN_0375	NWMN_0375
0	0.002321	0	0	0	0	0	0	0	0	0	0	0	0.000257889	0	0.000257889	NWMN_0022	NWMN_0022
0.011628	0	0	0	0	0	0	0	0	0.004188	0	0	0	0.001292	0.001047	0.000245	NWMN_1422	NWMN_1422
0	0	0	0	0	0	0	0.002166	0	0	0	0	0	0.000240667	0	0.000240667	int	NWMN_1814
0.01105	0	0.012158	0	0	0	0	0	0	0	0	0	0.009368	0.00257867	0.002342	0.000236667	NWMN_1228	NWMN_1228
0	0	0	0	0	0	0	0.002071	0	0	0	0	0	0.000230111	0	0.000230111	NWMN_0307	NWMN_0307
0.997253	1	0.997934	0.997143	0.997093	0.998055	0.998219	0.994915	0.99865	0.997666	0.999047	0.993183	1	0.997696	0.997474	0.000221778	NWMN_0906	NWMN_0906
0	0	0	0	0	0	0	0	0.00129	0	0	0	0	0.000143333	0	0.000143333	NWMN_0998	NWMN_0998
0.006349	0	0	0	0	0	0	0	0.003569	0.003842	0	0	0	0.001102	0.0009605	0.0001415	NWMN_0024	NWMN_0024
0.045024	0.044993	0.046816	0.05074	0	0.094525	0.035245	0	0.031339	0.035433	0.118986	0	0	0.0387424	0.0386048	0.000137694	NWMN_0253	NWMN_0253
0	0	0	0	0	0.007339	0	0.003953	0	0.004515	0	0	0	0.00125467	0.00112875	0.000125917	mnhA	NWMN_0822
0	0	0	0	0	0.009615	0	0	0	0	0.003806	0	0	0.00106833	0.0009515	0.000116833	NWMN_0659	NWMN_0659
0	0	0.005533	0	0	0	0	0	0.005135	0.004525	0	0	0	0.00118533	0.00113125	5.40833e-05	NWMN_1898	NWMN_1898
0	0	0	0.007339	0	0	0	0	0	0	0.003125	0	0	0.000815444	0.00078125	3.41944e-05	NWMN_0293	NWMN_0293
0.005548	0	0.00625	0	0	0	0	0	0	0	0.005117	0	0	0.00131089	0.00127925	3.16389e-05	NWMN_2545	NWMN_2545
0	0.032468	0	0.02603	0	0	0	0	0	0.026002	0	0	0	0.00649978	0.0065005	-7.22222e-07	NWMN_1852	NWMN_1852
0	0	0	0.008969	0	0	0	0	0	0.004065	0	0	0	0.000996556	0.00101625	-1.96944e-05	moeA	NWMN_2173
0	0	0	0.008	0	0	0	0	0	0	0.003737	0	0	0.000888889	0.00093425	-4.53611e-05	NWMN_2268	NWMN_2268
0	0	0	0.00722	0	0	0	0	0	0.00364	0	0	0	0.000802222	0.00091	-0.000107778	ssl11nm	NWMN_0400
0	0	0.005666	0	0.007233	0	0	0	0	0	0	0	0.006319	0.00143322	0.00157975	-0.000146528	tcaA	NWMN_2257
0	0.008621	0	0	0	0	0	0	0	0	0.004444	0	0	0.000957889	0.001111	-0.000153111	NWMN_1405	NWMN_1405
0	0.006472	0	0	0.008351	0	0	0	0	0	0	0	0.007477	0.001647	0.00186925	-0.00022225	pepS	NWMN_1817
0	0	0	0	0.006339	0	0	0	0	0	0.003922	0	0	0.000704333	0.0009805	-0.000276167	NWMN_0250	NWMN_0250
1.00779	0.998829	0.99435	0.998102	0.994958	0.995289	0.998132	0.997535	0.996438	0.999051	0.996405	0.997421	1	0.997936	0.998219	-0.000283694	NWMN_2284	NWMN_2284
1.94842	1.98639	1.9539	1.94818	1.95016	1.95623	1.9678	1.96806	1.94616	1.95908	1.94876	1.96633	1.96047	1.95837	1.95866	-0.000295472	lpl4nm	NWMN_0407
0	0	0	0	0	0	0	0	0.00639	0	0.004052	0	0	0.00071	0.001013	-0.000303	NWMN_1642	NWMN_1642
0	0	0	0	0.006202	0	0	0	0	0	0.004042	0	0	0.000689111	0.0010105	-0.000321389	NWMN_0087	NWMN_0087
0	0.006768	0	0	0	0	0	0	0	0	0.004413	0	0	0.000752	0.00110325	-0.00035125	NWMN_0780	NWMN_0780
0	0	0.013121	0	0	0	0	0	0	0	0	0	0.007273	0.00145789	0.00181825	-0.000360361	sbi	NWMN_2317
0	0	0	0.006897	0	0	0	0	0	0.004582	0	0	0	0.000766333	0.0011455	-0.000379167	dnaN	NWMN_0002
0	0.005594	0	0	0	0	0	0	0	0.004044	0	0	0	0.000621556	0.001011	-0.000389444	cidA	NWMN_2440
0	0	0	0	0	0.006757	0	0	0	0.004667	0	0	0	0.000750778	0.00116675	-0.000415972	NWMN_0969	NWMN_0969
0	0	0	0	0	0	0	0	0.0059	0.004329	0	0	0	0.000655556	0.00108225	-0.000426694	NWMN_1616	NWMN_1616
0	0	0.010929	0	0	0	0	0	0	0.006579	0	0	0	0.00121433	0.00164475	-0.000430417	NWMN_1896	NWMN_1896
0	0	0	0	0	0	0	0	0.005842	0	0.004357	0	0	0.000649111	0.00108925	-0.000440139	NWMN_0458	NWMN_0458
0	0	0	0	0	0.006601	0	0	0	0	0.004808	0	0	0.000733444	0.001202	-0.000468556	NWMN_1871	NWMN_1871
0	0	0.004988	0	0	0.004802	0	0	0	0	0	0	0.00626	0.00108778	0.001565	-0.000477222	capK	NWMN_0105
0	0	0	0	0	0.005348	0	0	0	0.004338	0	0	0	0.000594222	0.0010845	-0.000490278	NWMN_0220	NWMN_0220
0	0	0	0	0	0	0.003971	0	0	0.00404	0	0	0	0.000441222	0.00101	-0.000568778	vraA	NWMN_0538
0	0	0	0	0	0	0.042198	0.034589	0	0	0	0.036594	0	0.00853189	0.0091485	-0.000616611	NWMN_tRNA42	NWMN_tRNA42
0	0	0	0	0.010256	0.007737	0	0	0	0.005391	0.005159	0	0	0.00199922	0.0026375	-0.000638278	NWMN_1742	NWMN_1742
0	0	0	0	0.006421	0	0	0	0	0	0.005447	0	0	0.000713444	0.00136175	-0.000648306	ldh1	NWMN_0176
0	0	0	0	0.005698	0.004545	0	0	0	0	0	0	0.007181	0.00113811	0.00179525	-0.000657139	NWMN_2547	NWMN_2547
0.00659	0	0	0	0	0	0	0	0	0	0.005591	0	0	0.000732222	0.00139775	-0.000665528	NWMN_2521	NWMN_2521
0	0	0	0	0	0	0.004193	0	0	0.00454	0	0	0	0.000465889	0.001135	-0.000669111	NWMN_1357	NWMN_1357
0	0	0	0	0	0	0	0	0	0	0	0.002744	0	0	0.000686	-0.000686	NWMN_1189	NWMN_1189
0	0	0	0	0	0	0	0	0	0	0	0.002895	0	0	0.00072375	-0.00072375	NWMN_0470	NWMN_0470
0	0	0	0	0	0	0.003826	0	0	0.004619	0	0	0	0.000425111	0.00115475	-0.000729639	map	NWMN_1872
0.012539	0	0	0	0	0	0	0	0	0	0	0	0.008565	0.00139322	0.00214125	-0.000748028	NWMN_1372	NWMN_1372
0	0	0	0	0	0	0	0	0	0	0	0.002996	0	0	0.000749	-0.000749	NWMN_0126	NWMN_0126
0	0	0	0	0	0	0	0	0	0	0	0.002998	0	0	0.0007495	-0.0007495	rplB	NWMN_2149
0	0	0	0	0	0	0	0	0	0	0	0.003045	0	0	0.00076125	-0.00076125	sucC	NWMN_1155
0	0	0	0	0	0	0	0	0	0	0.00322	0	0	0	0.000805	-0.000805	NWMN_2373	NWMN_2373
0	0	0	0	0	0	0	0	0	0	0	0.003232	0	0	0.000808	-0.000808	coaBC	NWMN_1121
0	0	0	0	0	0	0	0	0	0	0.003283	0	0	0	0.00082075	-0.00082075	sbnI	NWMN_0068
0	0	0	0	0	0	0	0	0	0	0	0.003349	0	0	0.00083725	-0.00083725	NWMN_0322	NWMN_0322
0	0	0.034314	0	0	0	0	0	0	0	0.018639	0	0	0.00381267	0.00465975	-0.000847083	NWMN_0854	NWMN_0854
0	0	0	0	0	0	0	0	0	0	0	0.003432	0	0	0.000858	-0.000858	NWMN_0324	NWMN_0324
0	0	0	0	0	0	0	0	0	0	0	0.003492	0	0	0.000873	-0.000873	ccpA	NWMN_1629
0	0	0	0	0	0	0	0	0	0	0	0.003494	0	0	0.0008735	-0.0008735	NWMN_1368	NWMN_1368
0	0	0	0	0	0	0	0	0	0	0	0.003536	0	0	0.000884	-0.000884	pyrE	NWMN_1116
0	0	0	0	0	0	0	0	0	0	0.003592	0	0	0	0.000898	-0.000898	NWMN_1030	NWMN_1030
0	0	0	0	0	0	0	0	0	0	0.00365	0	0	0	0.0009125	-0.0009125	NWMN_0122	NWMN_0122
0	0	0	0	0	0	0	0	0	0.003653	0	0	0	0	0.00091325	-0.00091325	trpG	NWMN_1280
0	0	0	0	0	0	0	0	0	0.003666	0	0	0	0	0.0009165	-0.0009165	ahpF	NWMN_0371
0	0	0	0	0	0	0	0	0	0	0.003698	0	0	0	0.0009245	-0.0009245	rbsK	NWMN_0202
0	0.004717	0.005122	0	0	0	0	0	0	0	0	0	0.008081	0.00109322	0.00202025	-0.000927028	NWMN_0619	NWMN_0619
0	0	0	0	0	0	0	0	0	0	0.003711	0	0	0	0.00092775	-0.00092775	NWMN_0885	NWMN_0885
0	0	0	0	0	0	0	0	0	0	0.003754	0	0	0	0.0009385	-0.0009385	tatA	NWMN_0340
0	0	0	0	0	0	0	0	0.004036	0	0	0	0.005556	0.000448444	0.001389	-0.000940556	NWMN_0413	NWMN_0413
0	0	0	0	0	0	0	0	0	0	0.003765	0	0	0	0.00094125	-0.00094125	NWMN_2523	NWMN_2523
0	0	0	0	0	0	0	0	0	0	0.003791	0	0	0	0.00094775	-0.00094775	qoxA	NWMN_0930
0	0	0	0	0	0	0	0	0	0	0.003817	0	0	0	0.00095425	-0.00095425	tagH	NWMN_0607
0	0	0	0	0	0	0	0	0	0	0	0.003824	0	0	0.000956	-0.000956	rpsL	NWMN_0507
0	0	0	0	0	0	0	0	0	0	0.003828	0	0	0	0.000957	-0.000957	rho	NWMN_2025
0	0	0	0	0	0	0	0	0	0	0	0.003843	0	0	0.00096075	-0.00096075	argF	NWMN_1078
0	0	0	0	0	0	0	0	0	0.00385	0	0	0	0	0.0009625	-0.0009625	sbcC	NWMN_1258
0	0	0	0	0	0	0	0	0	0	0.003868	0	0	0	0.000967	-0.000967	NWMN_1475	NWMN_1475
0	0	0	0	0	0	0	0	0	0	0	0.00388	0	0	0.00097	-0.00097	NWMN_0238	NWMN_0238
0	0	0	0	0	0	0	0	0	0.00388	0	0	0	0	0.00097	-0.00097	pabB	NWMN_0683
0	0	0	0	0	0	0	0	0	0.003895	0	0	0	0	0.00097375	-0.00097375	lrgB	NWMN_0197
0	0	0	0	0	0	0	0	0	0	0.003906	0	0	0	0.0009765	-0.0009765	msrA	NWMN_1335
0	0	0	0	0	0	0	0	0	0.003918	0	0	0	0	0.0009795	-0.0009795	NWMN_2216	NWMN_2216
0	0	0	0	0	0	0	0	0	0.003922	0	0	0	0	0.0009805	-0.0009805	NWMN_0086	NWMN_0086
0	0	0	0	0	0	0	0	0	0.003933	0	0	0	0	0.00098325	-0.00098325	arcD	NWMN_2532
0	0	0	0	0	0	0	0	0	0.003941	0	0	0	0	0.00098525	-0.00098525	NWMN_0330	NWMN_0330
0	0	0	0	0	0	0	0	0	0.003949	0	0	0	0	0.00098725	-0.00098725	sigB	NWMN_1970
0	0	0	0	0	0	0	0	0	0.004016	0	0	0	0	0.001004	-0.001004	nanE	NWMN_0260
0	0	0	0	0	0	0	0	0	0.004028	0	0	0	0	0.001007	-0.001007	ureC	NWMN_2190
0	0	0	0.006861	0	0	0	0	0	0	0	0	0.007105	0.000762333	0.00177625	-0.00101392	vicR	NWMN_0017
0	0	0	0	0	0	0	0	0	0.004094	0	0	0	0	0.0010235	-0.0010235	mnhG	NWMN_0599
0	0	0	0	0	0	0	0	0	0.004154	0	0	0	0	0.0010385	-0.0010385	agrB	NWMN_1943
0	0	0	0	0	0	0	0	0	0	0.00417	0	0	0	0.0010425	-0.0010425	ptsG	NWMN_2437
0	0	0	0	0	0	0	0	0	0.004188	0	0	0	0	0.001047	-0.001047	NWMN_2018	NWMN_2018
0	0	0	0	0	0	0	0	0	0	0.004195	0	0	0	0.00104875	-0.00104875	lpl7nm	NWMN_0410
0	0	0	0	0	0	0	0	0	0.004197	0	0	0	0	0.00104925	-0.00104925	rpsA	NWMN_1385
0	0	0	0	0	0	0	0	0	0.004233	0	0	0	0	0.00105825	-0.00105825	NWMN_0119	NWMN_0119
0	0	0	0	0	0	0	0	0	0	0	0.00427	0	0	0.0010675	-0.0010675	NWMN_0946	NWMN_0946
0	0	0	0	0	0	0	0	0	0	0.004278	0	0	0	0.0010695	-0.0010695	NWMN_0566	NWMN_0566
0	0	0	0	0	0	0	0	0	0.004287	0	0	0	0	0.00107175	-0.00107175	pbp4	NWMN_0612
0	0	0	0	0	0	0	0	0	0.004287	0	0	0	0	0.00107175	-0.00107175	NWMN_0891	NWMN_0891
0	0	0	0	0	0	0	0	0	0.004287	0	0	0	0	0.00107175	-0.00107175	NWMN_1450	NWMN_1450
0	0	0	0	0	0	0	0	0	0.004292	0	0	0	0	0.001073	-0.001073	NWMN_1066	NWMN_1066
0	0	0	0	0.006182	0	0	0	0	0	0	0	0.007042	0.000686889	0.0017605	-0.00107361	sirC	NWMN_0057
0	0	0	0	0	0	0	0	0	0.004296	0	0	0	0	0.001074	-0.001074	lytR	NWMN_0195
0	0	0	0	0	0	0	0	0	0.004306	0	0	0	0	0.0010765	-0.0010765	NWMN_2209	NWMN_2209
0	0	0	0	0	0	0	0	0	0.004315	0	0	0	0	0.00107875	-0.00107875	NWMN_0474	NWMN_0474
0	0	0	0	0	0	0	0	0	0.004315	0	0	0	0	0.00107875	-0.00107875	NWMN_1738	NWMN_1738
0	0	0	0	0	0	0	0	0	0	0	0.004322	0	0	0.0010805	-0.0010805	NWMN_1556	NWMN_1556
0	0	0	0	0	0	0	0	0	0	0.004326	0	0	0	0.0010815	-0.0010815	cysG	NWMN_2298
0	0	0	0	0	0	0.028906	0	0	0	0	0.017196	0	0.00321178	0.004299	-0.00108722	NWMN_2386	NWMN_2386
0	0	0	0	0	0	0	0	0	0.004386	0	0	0	0	0.0010965	-0.0010965	recU	NWMN_1360
0	0	0	0	0	0	0	0	0.005326	0	0	0	0.006757	0.000591778	0.00168925	-0.00109747	NWMN_0560	NWMN_0560
0	0	0	0	0	0	0	0	0	0.00441	0	0	0	0	0.0011025	-0.0011025	NWMN_0878	NWMN_0878
0	0	0	0	0	0	0	0	0	0.004415	0	0	0	0	0.00110375	-0.00110375	argH	NWMN_0831
0	0	0	0	0	0	0	0	0	0.004429	0	0	0	0	0.00110725	-0.00110725	sspC	NWMN_0916
0	0	0	0	0	0	0	0	0	0.00443	0	0	0	0	0.0011075	-0.0011075	NWMN_2045	NWMN_2045
0	0	0	0	0	0	0	0	0	0.00444	0	0	0	0	0.00111	-0.00111	fabG	NWMN_1141
0	0	0	0	0	0	0	0	0	0.004449	0	0	0	0	0.00111225	-0.00111225	cls	NWMN_1992
0	0	0	0	0	0	0	0	0	0.004454	0	0	0	0	0.0011135	-0.0011135	NWMN_1673	NWMN_1673
0	0	0	0	0	0	0	0	0	0.004499	0	0	0	0	0.00112475	-0.00112475	NWMN_1146	NWMN_1146
0	0	0	0	0	0	0	0	0	0.004545	0	0	0	0	0.00113625	-0.00113625	NWMN_2380	NWMN_2380
0	0	0	0	0	0	0	0	0	0	0.004559	0	0	0	0.00113975	-0.00113975	NWMN_1070	NWMN_1070
0	0	0	0	0	0	0	0	0	0	0.00457	0	0	0	0.0011425	-0.0011425	lipA	NWMN_0624
0	0	0	0	0	0	0	0	0	0	0.004575	0	0	0	0.00114375	-0.00114375	NWMN_1530	NWMN_1530
0	0	0	0	0	0	0	0	0	0.004583	0	0	0	0	0.00114575	-0.00114575	NWMN_0192	NWMN_0192
0	0	0	0	0	0	0	0	0	0.004657	0	0	0	0	0.00116425	-0.00116425	NWMN_1457	NWMN_1457
0	0	0	0	0	0	0	0	0	0	0.004669	0	0	0	0.00116725	-0.00116725	NWMN_2217	NWMN_2217
0	0	0	0	0	0	0	0	0	0.004684	0	0	0	0	0.001171	-0.001171	hemL	NWMN_1561
0	0	0	0	0	0	0	0	0	0.0047	0	0	0	0	0.001175	-0.001175	apt	NWMN_1537
0	0	0	0	0	0	0	0	0	0.004717	0	0	0	0	0.00117925	-0.00117925	NWMN_2065	NWMN_2065
0	0	0	0	0	0	0	0	0	0	0.004726	0	0	0	0.0011815	-0.0011815	ddl	NWMN_1987
0.997268	0.996377	0.992424	0.997647	0.996774	0.994275	0.998093	0.99819	0.992938	0.997564	0.997312	0.995795	0.998051	0.995998	0.997181	-0.00118206	NWMN_1487	NWMN_1487
0	0	0	0	0	0	0	0	0	0.004734	0	0	0	0	0.0011835	-0.0011835	femB	NWMN_1287
0	0	0	0	0	0.006369	0	0	0	0	0	0	0.00759	0.000707667	0.0018975	-0.00118983	NWMN_0870	NWMN_0870
0	0	0	0	0	0	0	0	0	0.004762	0	0	0	0	0.0011905	-0.0011905	NWMN_0121	NWMN_0121
0	0.005502	0	0	0	0	0	0	0	0	0	0	0.00722	0.000611333	0.001805	-0.00119367	NWMN_2455	NWMN_2455
0	0	0	0	0	0	0	0	0	0	0.004776	0	0	0	0.001194	-0.001194	NWMN_0586	NWMN_0586
0	0.006359	0	0.008048	0.008475	0	0	0	0	0	0	0	0.014956	0.00254244	0.003739	-0.00119656	lpl8nm	NWMN_0411
0	0	0	0	0	0	0	0	0	0.004802	0	0	0	0	0.0012005	-0.0012005	mvaA	NWMN_2445
0	0	0	0	0	0	0	0	0	0.004837	0	0	0	0	0.00120925	-0.00120925	oxaA	NWMN_1994
0	0	0	0	0	0	0	0	0	0.004848	0	0	0	0	0.001212	-0.001212	ispA	NWMN_1427
0	0	0	0	0	0	0	0	0	0	0.00487	0	0	0	0.0012175	-0.0012175	NWMN_1832	NWMN_1832
0	0	0	0	0	0	0	0	0	0.004902	0	0	0	0	0.0012255	-0.0012255	NWMN_1534	NWMN_1534
0	0	0	0	0	0	0	0	0	0	0	0.004905	0	0	0.00122625	-0.00122625	NWMN_2058	NWMN_2058
0	0	0	0	0	0	0	0	0	0	0.00499	0	0	0	0.0012475	-0.0012475	NWMN_1222	NWMN_1222
0	0	0	0	0	0	0	0	0	0.005006	0	0	0	0	0.0012515	-0.0012515	NWMN_1445	NWMN_1445
0	0	0	0	0	0	0	0	0	0.005038	0	0	0	0	0.0012595	-0.0012595	pbpB	NWMN_1361
0	0	0	0	0	0.00626	0	0	0	0	0	0	0.007874	0.000695556	0.0019685	-0.00127294	NWMN_1900	NWMN_1900
0	0.004479	0	0	0	0	0	0	0	0	0	0	0.00713	0.000497667	0.0017825	-0.00128483	NWMN_0182	NWMN_0182
0	0	0	0	0	0	0	0	0	0.005222	0	0	0	0	0.0013055	-0.0013055	NWMN_0434	NWMN_0434
0	0	0.008114	0	0	0	0	0	0	0	0	0	0.00883	0.000901556	0.0022075	-0.00130594	atpB	NWMN_2013
0.997222	0.996063	0.997658	0.997543	0.996942	0.991497	0.997143	0.993542	1.00203	1	0.996082	0.995671	1	0.996627	0.997938	-0.00131158	bsaC	NWMN_1714
0	0	0	0	0	0	0	0	0	0.005269	0	0	0	0	0.00131725	-0.00131725	NWMN_1496	NWMN_1496
0	0	0	0	0	0	0	0	0	0.00527	0	0	0	0	0.0013175	-0.0013175	NWMN_0882	NWMN_0882
0	0	0	0	0	0	0	0	0	0.005277	0	0	0	0	0.00131925	-0.00131925	gcvPB	NWMN_1439
0.998055	0.996245	0.994863	0.997849	0.992032	0.998503	0.996753	0.995845	0.998146	0.998966	0.997606	0.996791	0.997886	0.996477	0.997812	-0.00133547	ksgA	NWMN_0456
0	0	0.006061	0	0	0	0	0	0	0	0	0	0.008065	0.000673444	0.00201625	-0.00134281	NWMN_0300	NWMN_0300
0.01105	0	0	0	0	0	0	0	0	0	0	0	0.010444	0.00122778	0.002611	-0.00138322	pckA	NWMN_1681
0	0	0	0	0	0	0	0	0	0.00554	0	0	0	0	0.001385	-0.001385	nusA	NWMN_1176
0	0	0	0	0	0	0	0	0	0	0	0	0.005579	0	0.00139475	-0.00139475	NWMN_2520	NWMN_2520
0	0	0	0	0	0	0	0	0	0.005593	0	0	0	0	0.00139825	-0.00139825	NWMN_1917	NWMN_1917
0	0	0	0	0	0	0	0	0	0.005675	0	0	0	0	0.00141875	-0.00141875	NWMN_1443	NWMN_1443
0	0	0	0	0	0	0	0	0	0.005708	0	0	0	0	0.001427	-0.001427	srrB	NWMN_1399
0	0	0	0	0	0	0	0	0	0.005882	0	0	0	0	0.0014705	-0.0014705	thrA	NWMN_1239
0	0	0	0	0	0	0	0	0	0.006002	0	0	0	0	0.0015005	-0.0015005	NWMN_1602	NWMN_1602
0	0	0	0	0	0	0	0	0	0.00609	0	0	0	0	0.0015225	-0.0015225	NWMN_1294	NWMN_1294
0	0	0	0	0	0	0	0	0	0	0.006119	0	0	0	0.00152975	-0.00152975	NWMN_0041	NWMN_0041
0	0	0	0	0	0	0	0	0	0	0.006299	0	0	0	0.00157475	-0.00157475	NWMN_2421	NWMN_2421
0.040712	0	0	0.008439	0	0	0	0	0	0	0.028249	0	0	0.00546122	0.00706225	-0.00160103	NWMN_0173	NWMN_0173
0	0	0	0	0	0	0	0	0	0	0	0	0.006494	0	0.0016235	-0.0016235	argR	NWMN_2535
0	0	0	0	0	0.008547	0	0.037869	0	0	0.027263	0	0	0.00515733	0.00681575	-0.00165842	ebh2	NWMN_1344
0	0	0	0	0	0	0	0	0	0	0	0	0.006711	0	0.00167775	-0.00167775	NWMN_0232	NWMN_0232
0	0	0	0	0	0	0	0	0	0	0	0	0.006814	0	0.0017035	-0.0017035	capB	NWMN_0096
0	0	0	0	0	0	0	0	0	0	0	0	0.006814	0	0.0017035	-0.0017035	NWMN_0547	NWMN_0547
0.044068	0	0	0	0	0	0	0	0	0	0.02644	0	0	0.00489644	0.00661	-0.00171356	NWMN_1317	NWMN_1317
0	0	0	0	0	0	0	0	0	0	0	0	0.006993	0	0.00174825	-0.00174825	NWMN_0143	NWMN_0143
0	0	0	0	0	0	0	0	0	0	0	0	0.007055	0	0.00176375	-0.00176375	sarR	NWMN_2195
0	0	0	0	0	0	0	0	0	0	0	0	0.00713	0	0.0017825	-0.0017825	NWMN_1930	NWMN_1930
0	0	0	0	0	0	0	0	0	0	0	0	0.007233	0	0.00180825	-0.00180825	NWMN_2108	NWMN_2108
0	0	0	0	0	0	0	0	0	0	0	0	0.00726	0	0.001815	-0.001815	NWMN_0267	NWMN_0267
0	0	0	0	0	0	0	0	0	0	0	0	0.007313	0	0.00182825	-0.00182825	NWMN_0884	NWMN_0884
0	0	0	0	0	0	0	0	0	0	0	0	0.007326	0	0.0018315	-0.0018315	NWMN_2033	NWMN_2033
0	0	0	0	0	0	0	0	0	0	0	0	0.007339	0	0.00183475	-0.00183475	NWMN_0158	NWMN_0158
0	0	0.007782	0	0	0	0	0	0	0	0	0	0.010799	0.000864667	0.00269975	-0.00183508	NWMN_1735	NWMN_1735
0	0	0	0	0	0	0	0	0	0	0	0	0.007353	0	0.00183825	-0.00183825	NWMN_2051	NWMN_2051
0	0	0	0	0	0.007273	0.026316	0	0	0	0	0.022312	0	0.00373211	0.005578	-0.00184589	ilvD	NWMN_1960
0	0	0	0	0	0	0	0	0	0.007384	0	0	0	0	0.001846	-0.001846	NWMN_0638	NWMN_0638
0	0	0	0	0	0	0	0	0	0	0	0	0.007421	0	0.00185525	-0.00185525	NWMN_1136	NWMN_1136
0	0	0	0	0	0	0	0	0	0	0	0	0.007435	0	0.00185875	-0.00185875	norA	NWMN_0664
0	0	0	0	0	0	0	0	0	0	0	0	0.007435	0	0.00185875	-0.00185875	NWMN_0717	NWMN_0717
0	0	0	0	0	0	0	0	0	0	0	0	0.007491	0	0.00187275	-0.00187275	NWMN_1481	NWMN_1481
0	0	0	0	0	0	0	0	0	0	0	0	0.007505	0	0.00187625	-0.00187625	NWMN_0673	NWMN_0673
0	0	0	0	0	0	0	0	0	0	0	0	0.007505	0	0.00187625	-0.00187625	NWMN_2457	NWMN_2457
0	0	0	0	0	0	0	0	0	0	0	0	0.00759	0	0.0018975	-0.0018975	NWMN_0725	NWMN_0725
0	0	0	0	0	0	0	0	0	0	0	0	0.00759	0	0.0018975	-0.0018975	trmE	NWMN_2612
0	0	0	0	0	0	0	0	0	0	0	0	0.007605	0	0.00190125	-0.00190125	capA	NWMN_2563
0	0	0	0	0	0	0	0	0	0	0	0	0.007634	0	0.0019085	-0.0019085	NWMN_0583	NWMN_0583
0	0	0	0	0	0	0	0	0	0	0	0	0.007648	0	0.001912	-0.001912	NWMN_0184	NWMN_0184
0	0	0	0	0	0	0	0	0	0	0	0	0.007752	0	0.001938	-0.001938	eta	NWMN_1082
0	0	0	0	0	0	0	0	0	0.007874	0	0	0	0	0.0019685	-0.0019685	NWMN_1755	NWMN_1755
0	0	0	0	0	0.035961	0	0	0	0	0.023898	0	0	0.00399567	0.0059745	-0.00197883	NWMN_0325	NWMN_0325
0	0	0	0	0	0	0	0	0	0	0	0	0.007952	0	0.001988	-0.001988	hisC	NWMN_0692
0.996865	0.991361	0.991453	0.997312	1	0.99536	0.998948	0.997373	0.998127	1	0.996859	0.996403	1	0.996311	0.998316	-0.0020045	tsf	NWMN_1167
0	0	0	0	0	0	0	0	0	0	0	0	0.008065	0	0.00201625	-0.00201625	NWMN_0662	NWMN_0662
0	0	0	0	0	0	0	0	0	0	0	0	0.008081	0	0.00202025	-0.00202025	holA	NWMN_1489
0	0	0	0	0	0	0.021381	0.027261	0	0	0	0.029715	0	0.00540467	0.00742875	-0.00202408	sdhA	NWMN_2429
0	0.034884	0	0	0	0	0	0	0	0	0.023753	0	0	0.003876	0.00593825	-0.00206225	NWMN_0672	NWMN_0672
0	0	0	0	0	0	0	0	0	0	0	0	0.008351	0	0.00208775	-0.00208775	prfB	NWMN_0723
0	0	0	0	0	0	0	0	0	0	0	0	0.008368	0	0.002092	-0.002092	mnhD	NWMN_0819
0	0	0.032761	0	0	0.005305	0	0	0	0	0.025295	0	0	0.00422956	0.00632375	-0.00209419	NWMN_0338	NWMN_0338
0	0	0	0	0	0	0	0	0	0	0	0	0.008493	0	0.00212325	-0.00212325	comEC	NWMN_1490
0	0	0	0	0	0	0	0	0	0	0	0	0.008547	0	0.00213675	-0.00213675	purF	NWMN_0938
0	0	0	0	0	0	0	0	0	0	0	0	0.008547	0	0.00213675	-0.00213675	thrB	NWMN_1242
0	0	0	0	0	0	0	0	0	0	0	0	0.008696	0	0.002174	-0.002174	NWMN_1077	NWMN_1077
0	0	0	0	0	0	0	0	0	0	0	0	0.008734	0	0.0021835	-0.0021835	NWMN_1932	NWMN_1932
0	0	0	0	0	0	0	0	0	0	0	0	0.008734	0	0.0021835	-0.0021835	NWMN_2540	NWMN_2540
0	0	0	0	0	0	0	0	0	0	0	0	0.008753	0	0.00218825	-0.00218825	NWMN_0731	NWMN_0731
0	0	0	0	0	0	0	0	0	0.00876	0	0	0	0	0.00219	-0.00219	rexB	NWMN_0837
0	0	0	0	0	0	0	0	0	0	0	0	0.008869	0	0.00221725	-0.00221725	NWMN_1250	NWMN_1250
0	0	0	0	0	0	0	0	0	0.008923	0	0	0	0	0.00223075	-0.00223075	NWMN_2116	NWMN_2116
0	0	0	0	0	0	0	0	0	0	0	0	0.008949	0	0.00223725	-0.00223725	NWMN_0419	NWMN_0419
0	0	0	0	0	0	0	0	0	0	0	0	0.008949	0	0.00223725	-0.00223725	rpsC	NWMN_2146
0	0	0	0	0	0	0	0	0	0	0	0	0.009009	0	0.00225225	-0.00225225	uvrA	NWMN_0727
0	0	0	0	0	0	0	0	0	0	0	0	0.009029	0	0.00225725	-0.00225725	NWMN_1767	NWMN_1767
0	0	0	0	0.011142	0	0	0	0	0.004459	0	0	0.009524	0.001238	0.00349575	-0.00225775	ald	NWMN_1603
0	0	0	0	0	0	0	0	0	0	0	0	0.00905	0	0.0022625	-0.0022625	NWMN_1750	NWMN_1750
0	0	0	0	0	0	0	0	0	0	0	0	0.00907	0	0.0022675	-0.0022675	NWMN_1748	NWMN_1748
0	0	0	0	0	0	0	0	0	0	0	0	0.009153	0	0.00228825	-0.00228825	NWMN_1411	NWMN_1411
0	0	0	0	0	0	0	0	0	0.009182	0	0	0	0	0.0022955	-0.0022955	mutS	NWMN_1204
0	0	0	0	0	0	0	0	0	0	0	0	0.009381	0	0.00234525	-0.00234525	poxB	NWMN_2438
0	0	0	0	0	0	0	0	0	0	0	0	0.009615	0	0.00240375	-0.00240375	fbp	NWMN_2414
0.993671	0.99858	0.990741	0.990521	0.997275	0.991241	0.995395	0.995879	0.995025	0.998066	0.994768	0.995732	0.998141	0.994259	0.996677	-0.00241808	tig	NWMN_1569
0	0	0	0	0	0	0	0	0	0	0	0	0.009685	0	0.00242125	-0.00242125	fhs	NWMN_1625
0	0	0	0	0.008457	0	0	0	0	0.004739	0	0	0.008753	0.000939667	0.003373	-0.00243333	NWMN_2089	NWMN_2089
0.903297	0.936728	0.922414	0.912699	0.91002	0.922636	0.936093	0.94639	0.890545	0.921712	0.908397	0.936529	0.923792	0.920091	0.922608	-0.00251617	NWMN_0605	NWMN_0605
0	0	0	0	0	0	0	0	0	0	0	0	0.010101	0	0.00252525	-0.00252525	lysC	NWMN_1304
0	0	0	0	0	0	0	0	0	0	0	0	0.010331	0	0.00258275	-0.00258275	NWMN_1128	NWMN_1128
0	0	0	0	0	0	0	0	0	0.010426	0	0	0	0	0.0026065	-0.0026065	scrB	NWMN_1948
0.044905	0	0.00678	0	0	0.039315	0	0	0	0.046538	0.004488	0	0	0.0101111	0.0127565	-0.00264539	NWMN_2592	NWMN_2592
0	0	0	0	0	0	0	0	0	0	0	0	0.010846	0	0.0027115	-0.0027115	NWMN_0247	NWMN_0247
0	0	0	0	0	0	0	0	0	0	0	0	0.011161	0	0.00279025	-0.00279025	mraW	NWMN_1089
0.035433	0	0	0	0	0	0	0	0	0	0	0	0.026978	0.003937	0.0067445	-0.0028075	NWMN_2092	NWMN_2092
0	0	0	0	0	0	0	0	0	0.011272	0	0	0	0	0.002818	-0.002818	accA	NWMN_1594
0	0	0	0	0	0	0	0	0	0	0	0	0.011364	0	0.002841	-0.002841	sarU	NWMN_2394
0	0	0	0	0	0.026217	0	0	0	0	0.020716	0.00291	0	0.002913	0.0059065	-0.0029935	NWMN_2543	NWMN_2543
0	0	0	0	0	0	0	0	0	0	0	0	0.01199	0	0.0029975	-0.0029975	narH	NWMN_2296
0	0	0	0	0	0	0	0	0	0	0	0	0.01227	0	0.0030675	-0.0030675	NWMN_1598	NWMN_1598
0	0	0.039024	0	0	0	0	0	0	0.029762	0	0	0	0.004336	0.0074405	-0.0031045	NWMN_1449	NWMN_1449
0	0	0	0	0	0	0	0	0	0	0	0.012566	0	0	0.0031415	-0.0031415	NWMN_0996	NWMN_0996
0	0	0.009501	0	0	0	0	0	0	0.008846	0.003937	0.004249	0	0.00105567	0.004258	-0.00320233	NWMN_1649	NWMN_1649
0	0	0.006897	0	0	0	0	0	0	0	0	0.015985	0	0.000766333	0.00399625	-0.00322992	NWMN_1759	NWMN_1759
0	0	0	0	0	0	0	0	0	0.006452	0.006865	0	0	0	0.00332925	-0.00332925	NWMN_1327	NWMN_1327
0	0	0	0	0	0	0	0	0	0.006957	0	0	0.006897	0	0.0034635	-0.0034635	nirB	NWMN_2300
4.985	4.99594	4.98806	4.97584	4.9916	4.99064	4.979	4.98283	4.99416	4.99601	4.99454	4.99017	4.98154	4.98701	4.99057	-0.00355758	NWMN_1101	NWMN_1101
0	0	0	0	0	0	0	0	0	0	0.01437	0	0	0	0.0035925	-0.0035925	moaE	NWMN_2171
0	0	0	0	0	0	0	0	0	0	0	0.014444	0	0	0.003611	-0.003611	NWMN_0345	NWMN_0345
0	0	0	0	0	0	0	0	0	0	0.014503	0	0	0	0.00362575	-0.00362575	dltC	NWMN_0805
2.99774	2.98738	2.9869	2.97787	2.99332	2.99331	2.98689	2.9852	2.98967	2.99402	2.98439	2.98813	3.00357	2.9887	2.99253	-0.003829	fus	NWMN_0509
0	0	0.008351	0	0	0	0	0	0	0	0	0.019104	0	0.000927889	0.004776	-0.00384811	htrA	NWMN_0892
0	0	0	0	0	0	0	0	0	0	0	0.015697	0	0	0.00392425	-0.00392425	NWMN_0043	NWMN_0043
0	0	0	0.009479	0	0.008081	0	0	0	0.023684	0	0	0	0.00195111	0.005921	-0.00396989	NWMN_1698	NWMN_1698
0	0	0	0	0	0	0	0	0	0	0	0.015884	0	0	0.003971	-0.003971	NWMN_1108	NWMN_1108
0	0	0	0	0	0.025217	0	0	0	0	0.027221	0	0	0.00280189	0.00680525	-0.00400336	serS	NWMN_0008
0	0	0	0	0	0	0	0	0	0	0.016202	0	0	0	0.0040505	-0.0040505	NWMN_0797	NWMN_0797
0	0	0	0	0	0	0	0	0	0.005319	0.004149	0	0.007067	0	0.00413375	-0.00413375	isdB	NWMN_1040
0.009709	0	0	0	0	0	0	0	0	0	0	0.021074	0	0.00107878	0.0052685	-0.00418972	NWMN_1466	NWMN_1466
0	0	0	0.041475	0	0	0	0	0	0	0.035267	0	0	0.00460833	0.00881675	-0.00420842	sbnF	NWMN_0065
0	0	0	0	0	0	0	0	0.005376	0	0	0.019315	0	0.000597333	0.00482875	-0.00423142	NWMN_0893	NWMN_0893
0	0	0	0	0	0	0	0	0	0.017137	0	0	0	0	0.00428425	-0.00428425	NWMN_2114	NWMN_2114
1.95222	1.98447	1.97745	1.97282	1.98185	1.9731	1.98661	1.98266	1.9823	1.97831	1.98372	1.98721	1.97654	1.97705	1.98145	-0.00439286	NWMN_2314	NWMN_2314
0	0	0	0	0	0	0	0	0	0	0.017658	0	0	0	0.0044145	-0.0044145	NWMN_1830	NWMN_1830
0	0	0	0	0	0	0	0	0	0	0	0.01773	0	0	0.0044325	-0.0044325	NWMN_0211	NWMN_0211
0	0	0	0	0	0.046053	0	0	0	0.038263	0	0	0	0.005117	0.00956575	-0.00444875	NWMN_0983	NWMN_0983
0	0	0	0	0	0	0	0	0	0.018889	0	0	0	0	0.00472225	-0.00472225	NWMN_0422	NWMN_0422
0	0	0	0	0	0	0	0	0	0	0	0.018967	0	0	0.00474175	-0.00474175	NWMN_0377	NWMN_0377
0	0	0	0	0	0	0	0	0	0.019923	0	0	0	0	0.00498075	-0.00498075	NWMN_0044	NWMN_0044
0	0	0	0	0	0	0	0	0	0	0	0.020169	0	0	0.00504225	-0.00504225	NWMN_2035	NWMN_2035
0	0	0	0	0	0	0	0	0	0	0	0.020171	0	0	0.00504275	-0.00504275	NWMN_0580	NWMN_0580
0	0	0	0	0	0	0	0	0	0.020346	0	0	0	0	0.0050865	-0.0050865	mnaA	NWMN_2015
0	0	0	0	0	0	0	0	0	0	0	0.020645	0	0	0.00516125	-0.00516125	ftsH	NWMN_0473
0	0.024809	0	0.041181	0	0	0	0	0	0.021719	0.028443	0	0	0.00733222	0.0125405	-0.00520828	NWMN_0049	NWMN_0049
0	0	0	0	0	0	0	0	0	0	0.02193	0	0	0	0.0054825	-0.0054825	NWMN_0713	NWMN_0713
0	0	0	0	0	0	0	0.031614	0	0	0.036805	0	0	0.00351267	0.00920125	-0.00568858	NWMN_tRNA34	NWMN_tRNA34
0.012862	0	0	0	0	0	0	0	0	0	0.028567	0	0	0.00142911	0.00714175	-0.00571264	purL	NWMN_0937
0	0	0	0	0	0	0	0	0	0.02291	0	0	0	0	0.0057275	-0.0057275	NWMN_0956	NWMN_0956
0.013793	0	0	0	0.016461	0	0	0	0	0.004137	0	0	0.032258	0.00336156	0.00909875	-0.00573719	trpD	NWMN_1281
0	0	0	0	0	0	0	0	0	0.023833	0	0	0	0	0.00595825	-0.00595825	thiD	NWMN_1997
0	0	0	0	0	0	0.047497	0.040278	0	0.017391	0	0.045508	0	0.00975278	0.0157247	-0.00597197	NWMN_2337	NWMN_2337
0	0	0	0	0	0	0	0	0	0.023952	0	0	0	0	0.005988	-0.005988	NWMN_0706	NWMN_0706
0	0	0	0	0	0	0	0	0	0	0	0	0.024482	0	0.0061205	-0.0061205	fadB	NWMN_0168
0	0	0	0	0	0	0	0	0	0.024615	0	0	0	0	0.00615375	-0.00615375	acuA	NWMN_1627
0.01023	0	0	0	0	0	0	0	0	0	0.02954	0	0	0.00113667	0.007385	-0.00624833	NWMN_0697	NWMN_0697
0	0	0	0	0	0	0	0	0	0	0.025022	0	0	0	0.0062555	-0.0062555	trpB	NWMN_1284
0	0	0	0	0	0	0	0	0	0	0.025081	0	0	0	0.00627025	-0.00627025	NWMN_2269	NWMN_2269
0	0	0.034806	0	0	0	0	0	0	0	0.020501	0.020548	0	0.00386733	0.0102623	-0.00639492	vraE	NWMN_2599
0	0	0	0	0	0	0	0	0	0	0.02605	0	0	0	0.0065125	-0.0065125	NWMN_0382	NWMN_0382
0	0	0	0	0	0	0	0	0	0	0.026296	0	0	0	0.006574	-0.006574	NWMN_0240	NWMN_0240
0	0	0	0	0	0	0	0	0	0	0.027304	0	0	0	0.006826	-0.006826	NWMN_0974	NWMN_0974
0	0	0	0.009276	0	0	0	0	0	0.031593	0	0	0	0.00103067	0.00789825	-0.00686758	NWMN_0339	NWMN_0339
0	0	0	0	0	0	0	0	0	0.027601	0	0	0	0	0.00690025	-0.00690025	NWMN_0259	NWMN_0259
0	0	0	0	0	0	0	0	0	0	0	0	0.027634	0	0.0069085	-0.0069085	lpl9nm	NWMN_0412
0	0	0.098997	0	0.005908	0	0.027171	0	0	0.042138	0.044234	0	0	0.0146751	0.021593	-0.00691789	lip	NWMN_2569
0	0	0	0	0	0	0	0	0	0.027751	0	0	0	0	0.00693775	-0.00693775	NWMN_1993	NWMN_1993
0	0	0	0	0	0.006202	0	0	0	0	0.030612	0	0	0.000689111	0.007653	-0.00696389	NWMN_1955	NWMN_1955
0	0	0.007752	0	0	0	0	0	0	0.032097	0	0	0	0.000861333	0.00802425	-0.00716292	NWMN_0623	NWMN_0623
1.96416	1.94261	1.93175	1.92903	1.95498	1.95619	1.96528	1.96666	1.9702	1.96065	1.9618	1.9725	1.94741	1.95343	1.96059	-0.00716297	NWMN_1214	NWMN_1214
0	0	0	0	0	0.007067	0	0	0	0	0.031905	0	0	0.000785222	0.00797625	-0.00719103	qoxB	NWMN_0929
0	0	0	0	0	0	0	0.022989	0	0.039506	0	0	0	0.00255433	0.0098765	-0.00732217	NWMN_1402	NWMN_1402
0.008639	0	0	0	0	0	0	0	0	0	0.030568	0.003086	0	0.000959889	0.0084135	-0.00745361	mvaD	NWMN_0554
0	0	0	0	0	0	0	0	0.004044	0	0.03169	0	0	0.000449333	0.0079225	-0.00747317	NWMN_2229	NWMN_2229
0	0	0	0	0	0	0	0	0	0	0.022971	0	0.007722	0	0.00767325	-0.00767325	NWMN_0559	NWMN_0559
0	0	0	0	0	0	0	0	0	0.030928	0	0	0	0	0.007732	-0.007732	NWMN_0088	NWMN_0088
0	0	0	0	0	0	0	0	0	0	0.030964	0	0	0	0.007741	-0.007741	NWMN_0124	NWMN_0124
0	0	0	0	0	0	0	0	0	0.031153	0	0	0	0	0.00778825	-0.00778825	NWMN_0526	NWMN_0526
0.038117	0	0	0	0.112501	0	0	0	0	0.098425	0	0	0	0.0167353	0.0246062	-0.00787092	NWMN_2392	NWMN_2392
0	0	0	0	0.01039	0	0	0	0	0.036396	0	0	0	0.00115444	0.009099	-0.00794456	acs	NWMN_1626
0	0	0	0	0	0	0	0	0	0	0	0	0.032338	0	0.0080845	-0.0080845	eno	NWMN_0745
0.035088	0.048623	0	0	0	0	0	0	0	0	0.004241	0	0.06812	0.00930122	0.0180902	-0.00878903	NWMN_1978	NWMN_1978
0	0.034816	0	0	0	0	0	0	0	0.043033	0	0	0.007812	0.00386844	0.0127113	-0.00884281	arcB	NWMN_2533
0	0.0064	0	0	0	0	0	0	0	0	0.039286	0	0	0.000711111	0.0098215	-0.00911039	splC	NWMN_1704
0	0	0	0	0	0	0	0	0	0	0	0	0.037267	0	0.00931675	-0.00931675	accC	NWMN_1507
0	0	0	0	0	0	0	0	0	0	0.038776	0	0	0	0.009694	-0.009694	thrS	NWMN_1576
1.97136	1.98694	1.97146	1.97788	1.99494	1.98804	1.93039	1.92454	1.93574	1.98147	1.99679	1.94429	1.9749	1.96459	1.97436	-0.00977592	rpsE	NWMN_2135
0	0	0	0	0	0.032095	0	0	0	0.028484	0.025022	0	0	0.00356611	0.0133765	-0.00981039	cysS	NWMN_0492
0	0	0	0	0	0	0	0	0	0	0	0	0.039848	0	0.009962	-0.009962	NWMN_0868	NWMN_0868
0	0	0	0	0	0	0	0	0	0	0.040363	0	0	0	0.0100908	-0.0100908	NWMN_rRNA01	NWMN_rRNA01
0	0	0	0	0	0	0	0	0	0.040495	0	0	0	0	0.0101238	-0.0101238	udk	NWMN_1512
0	0	0	0	0	0	0	0	0	0.043478	0	0	0	0	0.0108695	-0.0108695	gntK	NWMN_2402
0	0.006784	0	0	0.031847	0.005249	0	0	0	0	0.063199	0	0	0.00487556	0.0157998	-0.0109242	ssl3nm	NWMN_0390
0	0.075383	0	0.060656	0.068333	0.090909	0	0	0	0.083643	0.092917	0	0	0.032809	0.04414	-0.011331	NWMN_0208	NWMN_0208
0	0	0	0	0	0.007505	0	0	0	0.045942	0.003872	0	0	0.000833889	0.0124535	-0.0116196	relA	NWMN_1536
0	0	0	0	0	0	0	0	0	0.046936	0	0	0	0	0.011734	-0.011734	nirR	NWMN_2301
0	0	0	0	0.095652	0.125498	0.115954	0.038864	0	0	0.09232	0.036802	0.086614	0.0417742	0.053934	-0.0121598	NWMN_0829	NWMN_0829
0	0	0	0	0	0	0.048733	0.053201	0	0	0.042639	0.052905	0	0.011326	0.023886	-0.01256	NWMN_tRNA35	NWMN_tRNA35
0	0	0	0	0	0.052195	0	0	0	0.040752	0.033333	0	0	0.00579944	0.0185212	-0.0127218	NWMN_0075	NWMN_0075
0	0	0	0	0	0	0	0	0	0	0.055206	0	0	0	0.0138015	-0.0138015	NWMN_0171	NWMN_0171
0	0	0	0	0	0	0	0	0	0	0.057773	0	0	0	0.0144432	-0.0144432	spsB	NWMN_0836
0	0	0	0.008772	0.005502	0	0.029049	0.028031	0	0.04551	0.044573	0	0	0.00792822	0.0225207	-0.0145925	NWMN_1028	NWMN_1028
0	0	0	0	0	0	0	0	0	0	0.059052	0	0	0	0.014763	-0.014763	NWMN_tRNA54	NWMN_tRNA54
0	0	0.05265	0	0.040146	0	0	0	0	0.040043	0.061357	0	0	0.0103107	0.02535	-0.0150393	NWMN_0223	NWMN_0223
0	0	0	0	0	0.007194	0	0	0	0.00479	0.059444	0	0	0.000799333	0.0160585	-0.0152592	NWMN_1888	NWMN_1888
0	0	0	0	0	0	0	0	0	0.04162	0	0.021146	0	0	0.0156915	-0.0156915	dnaX	NWMN_0442
0	0	0	0	0	0	0	0	0	0.064792	0	0	0	0	0.016198	-0.016198	NWMN_tRNA07	NWMN_tRNA07
0	0.004357	0	0	0	0	0	0	0	0.022571	0.044866	0	0	0.000484111	0.0168592	-0.0163751	NWMN_0046	NWMN_0046
0	0	0	0	0	0	0	0	0	0	0.067024	0	0	0	0.016756	-0.016756	NWMN_1245	NWMN_1245
0.037951	0.004762	0	0	0	0	0	0	0	0.041804	0.037225	0	0.00789	0.00474589	0.0217297	-0.0169839	mqo	NWMN_2267
0	0	0	0	0	0	0	0	0	0	0.020844	0.052127	0	0	0.0182428	-0.0182428	NWMN_0429	NWMN_0429
0	0.09539	0.082288	0	0.015766	0.083735	0.835149	0.779637	0.113021	0	0	0.86609	0.099715	0.222776	0.241451	-0.018675	sdrD	NWMN_0524
0	0.063525	0.123596	0	0.07772	0.241562	0.503794	0.531886	0.2	0.312522	0.335958	0.201681	0	0.193565	0.21254	-0.0189755	NWMN_0310	NWMN_0310
0	0	0	0	0.065375	0	0	0	0	0	0.108634	0	0	0.00726389	0.0271585	-0.0198946	secA	NWMN_0722
0	0	0	0	0	0	0	0	0	0.043779	0.044444	0	0	0	0.0220557	-0.0220557	NWMN_2206	NWMN_2206
0	0	0	0	0	0	0	0	0	0	0.088794	0	0	0	0.0221985	-0.0221985	NWMN_0792	NWMN_0792
0.203495	0.345612	0.273658	0.153115	0.324297	0.292889	0.388389	0.287697	0.197603	0.366486	0.426483	0.304142	0.090925	0.274084	0.297009	-0.0229251	spa	NWMN_0055
0	0	0	0	0	0	0	0	0	0	0.101879	0	0	0	0.0254697	-0.0254697	NWMN_rRNA16	NWMN_rRNA16
3.83946	3.83485	3.8033	3.88453	3.76957	3.8396	3.88248	3.85697	3.77053	3.86863	3.84451	3.88087	3.83309	3.83125	3.85677	-0.0255195	dapD	NWMN_1308
0	0	0	0	0.013858	0	0	0	0	0.041133	0.068034	0	0	0.00153978	0.0272918	-0.025752	NWMN_1631	NWMN_1631
0	0	0	0	0	0	0	0	0	0	0.109884	0	0	0	0.027471	-0.027471	pbuX	NWMN_0379
0.041139	0.033875	0.05	0	0.043315	0.091482	0	0.025133	0	0.132939	0.115057	0	0	0.0316604	0.061999	-0.0303386	rpoE	NWMN_2032
0	0	0	0	0	0	0	0	0	0.068525	0.057025	0	0	0	0.0313875	-0.0313875	NWMN_tRNA06	NWMN_tRNA06
0	0	0	0	0	0	0	0	0	0.064221	0.066666	0	0	0	0.0327218	-0.0327218	saeR	NWMN_0675
0	0	0	0	0	0	0	0	0	0.065886	0.070485	0	0	0	0.0340928	-0.0340928	NWMN_0374	NWMN_0374
0	0.067404	0.048223	0.061069	0.092593	0.076762	0	0	0.004177	0.039098	0.104978	0.021782	0.128048	0.0389142	0.0734765	-0.0345623	pflB	NWMN_0162
5.97311	5.98606	5.96715	5.97446	5.98185	5.98726	5.97133	5.97559	5.98567	6.04802	6.04654	5.97929	5.97662	5.97805	6.01262	-0.0345634	NWMN_2306	NWMN_2306
0	0.056818	0	0	0	0.167576	0.004141	0	0	0.06278	0.1801	0	0	0.0253928	0.06072	-0.0353272	aroC	NWMN_1377
0.338228	0.68116	0.735677	0.678155	0.702494	0.591595	0.783856	0.876216	0.59713	0.699284	0.743612	0.700307	0.668332	0.664946	0.702884	-0.0379381	NWMN_0306	NWMN_0306
0	0	0	0	0	0	0	0	0	0.074935	0.078053	0	0	0	0.038247	-0.038247	NWMN_tRNA41	NWMN_tRNA41
0	0	0	0	0	0	0	0	0	0	0.217106	0	0	0	0.0542765	-0.0542765	NWMN_1752	NWMN_1752
0	0.382353	0	0.296296	0	0.387097	0.330645	0.246032	0.317073	0.515152	0.214286	0.419355	0	0.217722	0.287198	-0.0694765	NWMN_1035	NWMN_1035
0	0	0	0	0	0.152147	0	0	0	0.179416	0.190959	0	0	0.0169052	0.0925938	-0.0756885	pnpA	NWMN_1183
0	0	0	0	0	0	0	0	0	0.113208	0.212443	0	0	0	0.0814128	-0.0814128	tnp	NWMN_2066
0.132038	0.144738	0.066581	0.157237	0.150458	0.135492	0.570692	0.443453	0.170109	0.206518	0.366783	0.485548	0.159542	0.218978	0.304598	-0.0856202	coa	NWMN_0166
0.159818	0.282536	0.116998	0.121184	0.321261	0.173045	0.37717	0.202784	0.093293	0.283512	0.361858	0.384291	0.145679	0.205343	0.293835	-0.0884918	sdrH	NWMN_1940
0.110749	0.041193	0.115193	0.283025	0.138627	0.128298	0	0.044444	0	0.434268	0.229818	0.0508	0.091314	0.0957254	0.20155	-0.105825	trxB	NWMN_0732
0	0.123912	0	0.107492	0.08	0.14373	2.21635	1.55961	0.362485	0.300426	0.329331	1.78521	0.056757	0.510397	0.61793	-0.107533	clfA	NWMN_0756
0	0.014113	0	0.061828	0.067138	0.208146	0	0	0	0.277172	0.313858	0	0.058008	0.039025	0.162259	-0.123234	dnaE	NWMN_1597
0.302935	1.0209	0.116358	0.549866	0.401947	0.351741	2.71273	3.09587	0.727387	0.530973	0.9431	2.50095	0.699179	1.03108	1.16855	-0.137469	sdrE	NWMN_0525
0.603466	0.353905	1.13512	0.849759	0.823507	1.23295	0.13518	0.078201	0.11582	1.51029	1.22979	0.087864	0.449184	0.59199	0.819283	-0.227293	secDF	NWMN_1539
0.558349	1.82919	0.395296	1.156	0.842229	1.14915	4.95669	4.98373	1.69617	1.56019	1.89788	4.75482	0.706143	1.95187	2.22976	-0.277888	clfB	NWMN_2529
0	0	0	0	0	0	0.004986	0.00431	0	0.046318	0.144451	0.928178	0.036563	0.00103289	0.288877	-0.287845	saeS	NWMN_0674
10.8162	10.7828	10.7749	10.7773	10.7645	10.8041	10.7331	11.6976	10.7853	11.72	11.7594	11.7181	10.755	10.8818	11.4881	-0.606365	NWMN_1410	NWMN_1410

## Sheet: Table S4 - NWM aVAF HighT 24
Table S4. aVAF for population-level analysis of Newman (NWM) passaged under high thymidine conditions at 24h.
Experimental conditions												Control conditions
N1-1S-24	N1-4S-24	N1-16S-24	N2-1S-24	N2-4S-24	N2-16S-24	N3-1S-24	N3-4S-24	N3-16S-24	N4-1S-24	N4-4S-24	N4-16S-24	N1-WT-24	N2-WT-24	N4-WT-24	New-Parent-0	Average experiemental aVAF	Average control aVAF	Δ Average aVAF	Gene Name	Gene ID
Rep 1, 1 μg/mL thymidine + SXT	Rep 1, 4 μg/mL thymidine + SXT	Rep 1, 16 μg/mL thymidine + SXT	Rep 2, 1 μg/mL thymidine + SXT	Rep 2, 4 μg/mL thymidine + SXT	Rep 2, 16 μg/mL thymidine + SXT	Rep 3, 1 μg/mL thymidine + SXT	Rep 3, 4 μg/mL thymidine + SXT	Rep 3, 16 μg/mL thymidine + SXT	Rep 4, 1 μg/mL thymidine + SXT	Rep 4, 4 μg/mL thymidine + SXT	Rep 4, 16 μg/mL thymidine + SXT	Rep 1, No thymidine or SXT	Rep 2, No thymidine or SXT	Rep 4, No thymidine or SXT	NWM WT strain (parent)
15.8688	15.9241	15.0625	15.9366	15.7944	14.9044	15.7493	15.8291	15.0414	16.0205	15.0287	15.4584	14.8935	14.9303	14.2986	13.1062	15.5515	14.3071	1.24439	NWMN_0090	NWMN_0090
1.60609	1.52912	0.667365	0.977686	1.15997	1.03986	0.875517	0.842357	1.26953	0.07726	0.101379	0.091583	1.29878	1.02619	0.050955	0.449184	0.853142	0.706278	0.146864	secDF	NWMN_1539
0.706861	0.820177	0.913198	0.67926	0.929844	0.850023	0.64456	0.722816	0.879598	0.709513	0.749721	0.87706	0.694016	0.717911	0.728113	0.668332	0.790219	0.702093	0.0881262	NWMN_0306	NWMN_0306
0	0.164177	0	0.096429	0.231617	0.156218	0	0.0721	0.070946	0	0	0.035978	0.091716	0	0	0	0.0689554	0.022929	0.0460264	aroC	NWMN_1377
0	0.097668	0.128097	0	0	0.015216	0.010823	0	0	0.890499	0.514508	0.965378	0.045226	0.074818	0.484542	0.099715	0.218516	0.176075	0.0424405	sdrD	NWMN_0524
0.152057	0.098426	0	0	0.081068	0.069524	0	0.092965	0.087629	0	0	0	0.103399	0	0	0	0.0484724	0.0258498	0.0226227	secA	NWMN_0722
0.08182	0.032122	0.042636	0	0.056338	0.064375	0	0.047244	0	0	0	0	0	0	0.032233	0	0.0270446	0.00805825	0.0189863	NWMN_2592	NWMN_2592
0.097425	0.115916	0.056017	0.061611	0.122406	0.115974	0.054108	0.076923	0	0	0	0	0.083938	0.077941	0	0	0.058365	0.0404697	0.0178953	recF	NWMN_0003
0.043269	0.040123	0.052966	0.079096	0.092838	0.131012	0	0	0.08254	0	0	0	0	0	0.030594	0.086614	0.043487	0.029302	0.014185	NWMN_0829	NWMN_0829
3.83934	3.85027	3.87375	3.86831	3.87245	3.84446	3.85521	3.85694	3.88908	3.85147	3.83706	3.86966	3.85587	3.84096	3.85283	3.83309	3.859	3.84569	0.013312	dapD	NWMN_1308
0	0	0	0	0	0	0.063736	0	0.099526	0	0	0	0	0.00453	0	0	0.0136052	0.0011325	0.0124727	NWMN_0303	NWMN_0303
0	0.076149	0	0	0	0	0	0	0.079208	0	0	0	0.008089	0	0	0	0.0129464	0.00202225	0.0109242	NWMN_1634	NWMN_1634
0.052192	0.113013	0	0	0	0.111253	0	0	0	0	0	0	0.054506	0	0	0	0.0230382	0.0136265	0.00941167	NWMN_tRNA54	NWMN_tRNA54
0	0	0	0	0.041667	0	0	0.056911	0.052459	0	0	0	0	0.006144	0	0.008081	0.0125864	0.00355625	0.00903017	holA	NWMN_1489
0	0	0	0.098182	0	0	0	0.008493	0	0	0	0	0	0	0	0	0.00888958	0	0.00888958	gudB	NWMN_0828
0.102784	0.110863	0	0	0	0.202567	0.008421	0.017699	0.113266	0.099121	0.111005	0	0.056604	0.046326	0.10898	0.00786	0.0638105	0.0549425	0.008868	ssl4nm	NWMN_0391
0	0.07855	0	0	0.007561	0.072532	0	0.047826	0	0	0	0	0.035074	0	0	0	0.0172058	0.0087685	0.00843725	NWMN_0075	NWMN_0075
0	0	0.039535	0	0	0	0	0	0.057802	0	0	0	0	0	0	0	0.00811142	0	0.00811142	NWMN_0672	NWMN_0672
0	0.049333	0	0	0	0.079092	0	0	0	0	0	0	0	0	0	0.010799	0.0107021	0.00269975	0.00800233	NWMN_1735	NWMN_1735
0	0.040816	0	0	0.052758	0	0	0	0	0	0	0	0	0	0	0	0.00779783	0	0.00779783	NWMN_1036	NWMN_1036
0	0	0	0	0.047529	0	0	0	0.045908	0	0	0	0	0	0	0	0.00778642	0	0.00778642	NWMN_0124	NWMN_0124
0	0.086651	0.066214	0	0	0	0.091408	0	0.098485	0	0	0	0.083285	0	0	0	0.0285632	0.0208212	0.00774192	NWMN_0208	NWMN_0208
0	0	0	0	0.044496	0.029297	0.009524	0	0	0	0	0	0	0	0	0	0.00694308	0	0.00694308	pheS	NWMN_1049
0.036649	0	0	0	0.046263	0	0	0	0	0	0	0	0	0	0	0	0.00690933	0	0.00690933	NWMN_1728	NWMN_1728
0.072013	0	0	0.009434	0	0	0	0	0	0	0	0	0	0	0	0	0.00678725	0	0.00678725	mvaD	NWMN_0554
0	0.004748	0.007339	0	0	0	0	0	0.069164	0	0	0	0	0	0	0	0.00677092	0	0.00677092	NWMN_1888	NWMN_1888
0	0	0	0	0.037118	0	0	0	0.037559	0	0	0	0	0	0	0	0.00622308	0	0.00622308	NWMN_0651	NWMN_0651
0	0.004496	0	0.009302	0.051565	0	0	0.008772	0	0	0	0	0	0	0	0	0.00617792	0	0.00617792	NWMN_0346	NWMN_0346
0	0	0	0.071749	0	0	0	0	0	0	0	0	0	0	0	0	0.00597908	0	0.00597908	NWMN_1908	NWMN_1908
0.034578	0	0	0	0	0	0	0	0	0	0.03587	0	0	0	0	0	0.00587067	0	0.00587067	argG	NWMN_0832
0.029058	0	0.022071	0	0	0.019244	0	0	0	0	0	0	0	0	0	0	0.00586442	0	0.00586442	crtM	NWMN_2462
0.014041	0	0.019231	0	0	0.003902	0	0.024306	0	0	0	0.008606	0	0	0	0	0.0058405	0	0.0058405	NWMN_0847	NWMN_0847
0	0.02998	0	0.04	0	0	0	0	0	0	0	0	0	0	0	0	0.00583167	0	0.00583167	NWMN_0627	NWMN_0627
0	0	0	0	0	0.067961	0	0	0	0	0	0	0	0	0	0	0.00566342	0	0.00566342	NWMN_rRNA09	NWMN_rRNA09
0	0.0504	0	0	0	0	0.040307	0	0	0	0	0	0	0	0	0.007812	0.00755892	0.001953	0.00560592	arcB	NWMN_2533
0	0.02814	0	0	0	0.035953	0	0	0	0	0	0	0	0	0	0	0.00534108	0	0.00534108	NWMN_0993	NWMN_0993
0.011897	0	0	0	0.039216	0	0	0.01227	0	0	0	0	0	0	0	0	0.00528192	0	0.00528192	fmtB	NWMN_2061
0	0.025365	0	0	0.034423	0.003418	0	0	0	0	0	0	0	0	0	0	0.00526717	0	0.00526717	NWMN_2553	NWMN_2553
0	0	0	0	0	0	0	0.0625	0	0	0	0	0	0	0	0	0.00520833	0	0.00520833	engG	NWMN_1384
0	0	0	0.06213	0	0	0	0	0	0	0	0	0	0	0	0	0.0051775	0	0.0051775	NWMN_0520	NWMN_0520
0	0	0	0	0	0.026165	0	0	0	0	0	0.035451	0	0	0	0	0.00513467	0	0.00513467	tmk	NWMN_0445
2.97076	2.96158	2.98345	2.97626	2.97979	2.97665	2.97759	2.97731	2.97114	2.96723	2.97139	2.96226	2.9782	2.97191	2.95205	2.96969	2.97295	2.96796	0.00499017	hemY	NWMN_1723
0.033333	0.02694	0	0	0	0.025	0	0.009877	0	0	0	0	0	0	0.003594	0.008621	0.00792917	0.00305375	0.00487542	NWMN_0845	NWMN_0845
0	0	0	0	0.058394	0	0	0	0	0	0	0	0	0	0	0	0.00486617	0	0.00486617	NWMN_1548	NWMN_1548
0	0.057522	0	0	0	0	0	0	0	0	0	0	0	0	0	0	0.0047935	0	0.0047935	NWMN_0891	NWMN_0891
0	0	0	0.008811	0	0.04475	0	0	0	0	0.003544	0	0	0	0	0	0.00475875	0	0.00475875	NWMN_0046	NWMN_0046
0	0.025203	0	0	0	0.03105	0	0	0	0	0	0	0	0	0	0	0.00468775	0	0.00468775	NWMN_0449	NWMN_0449
0	0	0	0	0	0.004175	0.051724	0	0	0	0	0	0	0	0	0	0.00465825	0	0.00465825	NWMN_1302	NWMN_1302
0	0.02452	0	0	0.006745	0.024467	0	0	0	0	0	0	0	0	0	0	0.00464433	0	0.00464433	serS	NWMN_0008
0	0.004902	0	0	0	0.004284	0	0.041379	0	0.004382	0	0	0	0	0	0	0.00457892	0	0.00457892	polC	NWMN_1174
0	0	0.0347	0.032323	0.035055	0.028708	0.006557	0	0	0	0	0	0	0.028169	0	0	0.0114453	0.00704225	0.004403	NWMN_0012	NWMN_0012
0	0	0.042017	0	0	0.03643	0	0	0	0	0	0	0	0	0	0.008547	0.00653725	0.00213675	0.0044005	purF	NWMN_0938
0.004306	0.048479	0	0	0	0	0	0	0	0	0	0	0	0	0	0	0.00439875	0	0.00439875	NWMN_0421	NWMN_0421
0	0	0	0	0.052219	0	0	0	0	0	0	0	0	0	0	0	0.00435158	0	0.00435158	NWMN_2199	NWMN_2199
0	0.032512	0.008869	0	0	0	0.010638	0	0	0	0	0	0	0	0	0	0.00433492	0	0.00433492	araB	NWMN_0514
0	0.021944	0	0	0	0	0.028446	0	0	0	0	0	0	0	0	0	0.00419917	0	0.00419917	graS	NWMN_0629
0.005274	0.003458	0	0.033557	0.007843	0	0	0	0	0	0	0	0	0	0	0	0.00417767	0	0.00417767	NWMN_0039	NWMN_0039
0	0	0	0	0	0.050098	0	0	0	0	0	0	0	0	0	0	0.00417483	0	0.00417483	purB	NWMN_1846
0.04578	0.003941	0	0	0	0	0	0	0	0	0	0	0	0	0	0	0.00414342	0	0.00414342	murE	NWMN_0888
0.035763	0	0	0	0.013245	0	0	0	0	0	0	0	0	0	0	0	0.004084	0	0.004084	priA	NWMN_1122
0	0	0.048295	0	0	0	0	0	0	0	0	0	0	0	0	0	0.00402458	0	0.00402458	NWMN_2109	NWMN_2109
0	0	0.037783	0	0	0	0	0	0.010417	0	0	0	0	0	0	0	0.00401667	0	0.00401667	NWMN_1098	NWMN_1098
0	0	0.047905	0	0	0	0	0	0	0	0	0	0	0	0	0	0.00399208	0	0.00399208	NWMN_2597	NWMN_2597
0	0	0	0	0	0.076618	0	0	0.076159	0	0	0	0	0	0.035104	0	0.0127314	0.008776	0.00395542	spsB	NWMN_0836
0	0	0	0	0	0	0	0	0.04712	0	0	0	0	0	0	0	0.00392667	0	0.00392667	NWMN_0980	NWMN_0980
0.00626	0	0	0	0	0.029197	0	0.011628	0	0	0	0	0	0	0	0	0.00392375	0	0.00392375	NWMN_1317	NWMN_1317
0	0	0.010959	0	0.013333	0.021429	0	0	0	0	0	0	0	0	0	0	0.00381008	0	0.00381008	NWMN_1698	NWMN_1698
0	0	0	0	0	0	0	0	0.010724	0	0	0.034996	0	0	0	0	0.00381	0	0.00381	groEL	NWMN_1937
0	0.037383	0	0	0	0	0	0.00823	0	0	0	0	0	0	0	0	0.00380108	0	0.00380108	NWMN_0164	NWMN_0164
0.168412	0.074271	0	0	0	0.145317	0	0.266588	0.210121	0	0	0	0.158958	0.075503	0.038736	0	0.0720591	0.0682993	0.00375983	pnpA	NWMN_1183
0.011456	0	0.01087	0.011396	0	0	0	0.010283	0	0	0	0	0	0	0	0	0.00366708	0	0.00366708	atl	NWMN_0922
0.003781	0.038997	0	0	0	0	0	0	0	0	0	0	0	0	0	0	0.00356483	0	0.00356483	NWMN_0827	NWMN_0827
0	0	0	0	0	0	0	0.010127	0	0.031963	0	0	0	0	0	0	0.0035075	0	0.0035075	NWMN_1929	NWMN_1929
0	0	0	0	0	0	0	0	0.042071	0	0	0	0	0	0	0	0.00350592	0	0.00350592	rpoC	NWMN_0505
0	0	0.041379	0	0	0	0	0	0	0	0	0	0	0	0	0	0.00344825	0	0.00344825	sspB	NWMN_0917
0	0	0	0	0	0	0	0	0	0.041311	0	0	0	0	0	0	0.00344258	0	0.00344258	NWMN_2551	NWMN_2551
0	0	0	0	0.010076	0	0	0	0	0.031171	0	0	0	0	0	0	0.00343725	0	0.00343725	ilvD	NWMN_1960
0	0	0	0	0	0	0	0	0	0	0.040929	0	0	0	0	0	0.00341075	0	0.00341075	zwf	NWMN_1412
0	0	0	0.040921	0	0	0	0	0	0	0	0	0	0	0	0	0.00341008	0	0.00341008	NWMN_2269	NWMN_2269
0.040558	0	0	0	0	0	0	0	0	0	0	0	0	0	0	0	0.00337983	0	0.00337983	NWMN_1953	NWMN_1953
0	0.039461	0	0	0	0	0	0	0	0	0	0	0	0	0	0	0.00328842	0	0.00328842	NWMN_2348	NWMN_2348
0	0	0	0	0	0.017568	0	0	0	0.021136	0	0	0	0	0	0	0.00322533	0	0.00322533	NWMN_0034	NWMN_0034
0.029703	0	0	0	0	0	0	0.008909	0	0	0	0	0	0	0	0	0.00321767	0	0.00321767	ilvE	NWMN_0516
0	0.038414	0	0	0	0	0	0	0	0	0	0	0	0	0	0	0.00320117	0	0.00320117	NWMN_0737	NWMN_0737
0.998534	1	1	0.997024	0.997319	0.996571	1	0.997033	0.996865	0.995188	0.997452	0.99901	0.998301	0.995106	0.992537	0.992958	0.997916	0.994726	0.00319083	NWMN_1655	NWMN_1655
0	0	0	0	0	0.029712	0	0.008081	0	0	0	0	0	0	0	0	0.00314942	0	0.00314942	NWMN_0526	NWMN_0526
0.01229	0	0	0	0	0	0	0	0	0	0.024973	0	0	0	0	0	0.00310525	0	0.00310525	NWMN_1127	NWMN_1127
0	0	0	0	0	0	0	0	0	0.036847	0	0	0	0	0	0	0.00307058	0	0.00307058	NWMN_tRNA03	NWMN_tRNA03
0.036524	0	0	0	0	0	0	0	0	0	0	0	0	0	0	0	0.00304367	0	0.00304367	mraY	NWMN_1092
0	0	0	0	0.006981	0.029506	0	0	0	0	0	0	0	0	0	0	0.00304058	0	0.00304058	NWMN_0189	NWMN_0189
0	0	0	0	0	0	0	0	0.036199	0	0	0	0	0	0	0	0.00301658	0	0.00301658	NWMN_2493	NWMN_2493
0	0	0	0	0	0	0	0	0.035885	0	0	0	0	0	0	0	0.00299042	0	0.00299042	NWMN_2286	NWMN_2286
0.004624	0	0	0	0	0	0	0.03118	0	0	0	0	0	0	0	0	0.00298367	0	0.00298367	NWMN_1912	NWMN_1912
0	0.035556	0	0	0	0	0	0	0	0	0	0	0	0	0	0	0.002963	0	0.002963	NWMN_2404	NWMN_2404
0	0	0	0.008811	0	0	0	0	0	0	0.025131	0	0	0	0	0	0.0028285	0	0.0028285	NWMN_2291	NWMN_2291
0	0	0	0	0	0.033298	0	0	0	0	0	0	0	0	0	0	0.00277483	0	0.00277483	NWMN_0730	NWMN_0730
0	0	0	0	0	0	0	0	0	0.033246	0	0	0	0	0	0	0.0027705	0	0.0027705	NWMN_1692	NWMN_1692
0	0	0	0	0	0	0.033175	0	0	0	0	0	0	0	0	0	0.00276458	0	0.00276458	gtaB	NWMN_2395
0.996692	0.991168	1	0.993651	1.00987	0.999073	0.99763	1	0.997245	0.996029	0.997826	0.999201	0.993088	0.995092	0.995455	0.998141	0.998199	0.995444	0.00275483	tig	NWMN_1569
0	0	0.032751	0	0	0	0	0	0	0	0	0	0	0	0	0	0.00272925	0	0.00272925	NWMN_2071	NWMN_2071
0	0.032641	0	0	0	0	0	0	0	0	0	0	0	0	0	0	0.00272008	0	0.00272008	vraB	NWMN_0539
0	0	0	0	0	0.032567	0	0	0	0	0	0	0	0	0	0	0.00271392	0	0.00271392	NWMN_2281	NWMN_2281
0	0	0	0	0	0	0	0.032258	0	0	0	0	0	0	0	0	0.00268817	0	0.00268817	kdpB	NWMN_1981
0	0	0	0.013423	0.009524	0	0.009217	0	0	0	0	0	0	0	0	0	0.00268033	0	0.00268033	NWMN_0880	NWMN_0880
0.901734	0.914207	0.905495	0.913979	0.928261	0.91913	0.898707	0.921053	0.922727	0.939173	0.935294	0.926662	0.907367	0.916452	0.917464	0.923792	0.918869	0.916269	0.00259975	NWMN_0605	NWMN_0605
0.024184	0	0	0	0	0.006595	0	0	0	0	0	0	0	0	0	0	0.00256492	0	0.00256492	NWMN_2205	NWMN_2205
0	0.004431	0	0	0	0	0	0.025408	0	0	0.018638	0	0	0.005952	0	0	0.00403975	0.001488	0.00255175	NWMN_0024	NWMN_0024
0	0	0	0	0	0	0	0	0	0.030544	0	0	0	0	0	0	0.00254533	0	0.00254533	NWMN_0429	NWMN_0429
0.004219	0	0.026316	0	0	0	0	0	0	0	0	0	0	0	0	0	0.00254458	0	0.00254458	NWMN_1099	NWMN_1099
0	0	0	0	0.010638	0	0	0	0	0.019298	0	0	0	0	0	0	0.00249467	0	0.00249467	hemL	NWMN_1756
0	0.048936	0	0	0	0.048387	0.008929	0.008282	0	0	0	0	0.028292	0	0	0	0.0095445	0.007073	0.0024715	NWMN_2392	NWMN_2392
0	0	0.007168	0	0	0	0.009259	0.013158	0	0	0	0	0	0	0	0	0.00246542	0	0.00246542	feoB	NWMN_2450
0	0	0	0	0	0	0	0	0	0.029439	0	0	0	0	0	0	0.00245325	0	0.00245325	truB	NWMN_1180
0	0	0	0	0	0	0	0	0	0	0	0.029412	0	0	0	0	0.002451	0	0.002451	NWMN_1955	NWMN_1955
0	0	0	0	0	0	0	0	0.014989	0	0	0.014354	0	0	0	0	0.00244525	0	0.00244525	NWMN_0043	NWMN_0043
0	0	0	0	0	0	0.029304	0	0	0	0	0	0	0	0	0	0.002442	0	0.002442	NWMN_0355	NWMN_0355
0	0	0	0	0	0	0	0	0	0.025744	0	0.003415	0	0	0	0	0.00242992	0	0.00242992	folP	NWMN_0476
0	0	0	0	0	0	0	0	0	0.029066	0	0	0	0	0	0	0.00242217	0	0.00242217	hisIE	NWMN_2570
0	0	0.007505	0	0.011869	0	0.009112	0	0	0	0	0	0	0	0	0	0.00237383	0	0.00237383	murF	NWMN_1986
0	0	0	0	0	0.02815	0	0	0	0	0	0	0	0	0	0	0.00234583	0	0.00234583	accA	NWMN_1594
0	0.005739	0	0	0	0	0	0.021699	0	0	0	0	0	0	0	0	0.0022865	0	0.0022865	NWMN_1351	NWMN_1351
0.027125	0	0	0	0	0	0	0	0	0	0	0	0	0	0	0	0.00226042	0	0.00226042	NWMN_2500	NWMN_2500
0	0	0	0	0	0	0	0	0	0.027027	0	0	0	0	0	0	0.00225225	0	0.00225225	NWMN_1886	NWMN_1886
0	0	0	0.015152	0	0	0	0	0.01173	0	0	0	0	0	0	0	0.00224017	0	0.00224017	NWMN_1499	NWMN_1499
0	0	0	0	0	0	0	0	0	0.026525	0	0	0	0	0	0	0.00221042	0	0.00221042	NWMN_1505	NWMN_1505
0	0	0	0	0	0.004211	0.0221	0	0	0	0	0	0	0	0	0	0.00219258	0	0.00219258	smc	NWMN_1144
0.025328	0	0	0	0	0	0	0	0	0	0	0	0	0	0	0	0.00211067	0	0.00211067	NWMN_1906	NWMN_1906
0	0	0	0	0	0	0	0	0	0.025327	0	0	0	0	0	0	0.00211058	0	0.00211058	NWMN_0533	NWMN_0533
0	0	0	0	0	0	0	0	0	0	0	0.025143	0	0	0	0	0.00209525	0	0.00209525	NWMN_0254	NWMN_0254
0	0	0	0	0	0	0	0	0	0	0.024779	0	0	0	0	0	0.00206492	0	0.00206492	NWMN_0172	NWMN_0172
0	0	0.009208	0.006803	0.008681	0	0	0	0	0	0	0	0	0	0	0	0.00205767	0	0.00205767	NWMN_0087	NWMN_0087
0	0	0	0	0	0.024691	0	0	0	0	0	0	0	0	0	0	0.00205758	0	0.00205758	gyrB	NWMN_0004
0	0	0	0	0	0	0	0	0	0	0	0.024311	0	0	0	0	0.00202592	0	0.00202592	NWMN_1331	NWMN_1331
0	0	0	0	0	0.024251	0	0	0	0	0	0	0	0	0	0	0.00202092	0	0.00202092	NWMN_0240	NWMN_0240
0.023933	0	0	0	0	0	0	0	0	0	0	0	0	0	0	0	0.00199442	0	0.00199442	NWMN_0401	NWMN_0401
0	0	0	0	0	0.023864	0	0	0	0	0	0	0	0	0	0	0.00198867	0	0.00198867	NWMN_0797	NWMN_0797
0	0	0	0	0	0	0	0	0	0	0.023701	0	0	0	0	0	0.00197508	0	0.00197508	NWMN_0216	NWMN_0216
0	0	0	0.011364	0	0	0	0	0.012308	0	0	0	0	0	0	0	0.00197267	0	0.00197267	NWMN_1567	NWMN_1567
0	0	0.008048	0	0	0	0	0.015544	0	0	0	0	0	0	0	0	0.001966	0	0.001966	NWMN_1874	NWMN_1874
0	0	0.012987	0	0	0	0	0.010499	0	0	0	0	0	0	0	0	0.00195717	0	0.00195717	NWMN_1602	NWMN_1602
0	0	0	0	0	0.023371	0	0	0	0	0	0	0	0	0	0	0.00194758	0	0.00194758	NWMN_0302	NWMN_0302
0.02331	0	0	0	0	0	0	0	0	0	0	0	0	0	0	0	0.0019425	0	0.0019425	NWMN_0696	NWMN_0696
0.00444	0	0	0.009412	0	0	0	0.009434	0	0	0	0	0	0	0	0	0.0019405	0	0.0019405	NWMN_2070	NWMN_2070
0	0.02323	0	0	0	0	0	0	0	0	0	0	0	0	0	0	0.00193583	0	0.00193583	NWMN_1922	NWMN_1922
0	0.004077	0.007968	0.010724	0	0	0	0	0	0	0	0	0	0	0	0	0.00189742	0	0.00189742	glcA	NWMN_0133
2.94359	2.94182	2.95324	2.94925	2.93767	2.95065	2.95724	2.93458	2.97611	2.96089	2.95536	2.97123	2.95115	2.95298	2.9674	2.93153	2.95263	2.95077	0.001868	tkt	NWMN_1254
0	0	0	0	0	0	0	0	0	0	0	0.022018	0	0	0	0	0.00183483	0	0.00183483	NWMN_1225	NWMN_1225
0	0	0.011662	0	0.010025	0	0	0	0	0	0	0	0	0	0	0	0.00180725	0	0.00180725	NWMN_1129	NWMN_1129
0.997214	0.979104	0.977778	0.976316	0.993072	0.983193	0.994937	0.98153	0.980198	0.982993	0.978213	0.982871	0.983814	0.989345	0.977165	0.978261	0.983952	0.982146	0.00180533	ampA	NWMN_0812
0	0	0	0	0	0	0.010225	0	0.011299	0	0	0	0	0	0	0	0.00179367	0	0.00179367	ilvB	NWMN_1961
0	0	0	0.009662	0	0	0	0.01173	0	0	0	0	0	0	0	0	0.00178267	0	0.00178267	isdF	NWMN_1045
0.985393	0.998217	0.996016	0.989717	1.00225	0.994971	0.995049	0.994924	0.997685	0.995868	0.996656	0.997823	0.990716	0.994558	0.995021	0.994129	0.99538	0.993606	0.00177442	NWMN_1950	NWMN_1950
0	0	0	0	0	0.003199	0	0	0	0	0	0.017894	0	0	0	0	0.00175775	0	0.00175775	narI	NWMN_2294
0	0	0	0	0	0	0	0	0	0	0.021053	0	0	0	0	0	0.00175442	0	0.00175442	NWMN_0211	NWMN_0211
0	0	0.009547	0	0	0	0	0.011268	0	0	0	0	0	0	0	0	0.00173458	0	0.00173458	NWMN_0721	NWMN_0721
0	0	0	0	0	0	0	0	0	0	0	0.020626	0	0	0	0	0.00171883	0	0.00171883	cls	NWMN_1992
0	0.006105	0	0	0.010724	0	0	0	0	0.003766	0	0	0	0	0	0	0.00171625	0	0.00171625	NWMN_1736	NWMN_1736
0	0	0	0.008639	0	0	0	0.011834	0	0	0	0	0	0	0	0	0.00170608	0	0.00170608	nadC	NWMN_1851
0	0	0	0.009639	0	0	0	0	0.010811	0	0	0	0	0	0	0	0.00170417	0	0.00170417	infC	NWMN_1574
0	0	0	0	0	0.020295	0	0	0	0	0	0	0	0	0	0	0.00169125	0	0.00169125	NWMN_2584	NWMN_2584
0	0	0	0	0.009804	0	0.010471	0	0	0	0	0	0	0	0	0	0.00168958	0	0.00168958	NWMN_0839	NWMN_0839
0	0.019868	0	0	0	0	0	0	0	0	0	0	0	0	0	0	0.00165567	0	0.00165567	NWMN_0121	NWMN_0121
0	0	0	0.019608	0	0	0	0	0	0	0	0	0	0	0	0	0.001634	0	0.001634	NWMN_1255	NWMN_1255
0	0.019534	0	0	0	0	0	0	0	0	0	0	0	0	0	0	0.00162783	0	0.00162783	NWMN_1030	NWMN_1030
0	0	0	0	0	0	0.009479	0	0.009975	0	0	0	0	0	0	0	0.00162117	0	0.00162117	NWMN_0893	NWMN_0893
0	0.010924	0	0	0	0.008475	0	0	0	0	0	0	0	0	0	0	0.00161658	0	0.00161658	NWMN_1652	NWMN_1652
0	0	0	0.010309	0	0	0	0.00907	0	0	0	0	0	0	0	0	0.00161492	0	0.00161492	NWMN_0430	NWMN_0430
0	0	0	0	0	0	0	0	0.0191	0	0	0	0	0	0	0	0.00159167	0	0.00159167	rpoB	NWMN_0504
0	0	0	0	0	0	0	0	0	0	0	0.019002	0	0	0	0	0.0015835	0	0.0015835	NWMN_tRNA32	NWMN_tRNA32
0	0	0	0.009756	0	0	0.009153	0	0	0	0	0	0	0	0	0	0.00157575	0	0.00157575	hutU	NWMN_2232
0	0	0	0	0.010989	0	0	0	0.007905	0	0	0	0	0	0	0	0.0015745	0	0.0015745	NWMN_0705	NWMN_0705
0	0.004348	0	0.014545	0	0	0	0	0	0	0	0	0	0	0	0	0.00157442	0	0.00157442	NWMN_1552	NWMN_1552
0	0.005128	0	0	0	0	0	0.013514	0	0	0	0	0	0	0	0	0.0015535	0	0.0015535	NWMN_1346	NWMN_1346
0	0	0	0.013746	0	0	0	0	0	0	0.004723	0	0	0	0	0	0.00153908	0	0.00153908	NWMN_1663	NWMN_1663
0.006645	0	0	0	0	0	0	0	0.011765	0	0	0	0	0	0	0	0.00153417	0	0.00153417	dnaG	NWMN_1465
0.006202	0	0	0	0.012085	0	0	0	0	0	0	0	0	0	0	0	0.00152392	0	0.00152392	accB	NWMN_1508
0	0	0	0.010526	0	0	0	0	0.007707	0	0	0	0	0	0	0	0.00151942	0	0.00151942	NWMN_2279	NWMN_2279
0	0	0	0	0.018059	0	0	0	0	0	0	0	0	0	0	0	0.00150492	0	0.00150492	ftsK	NWMN_1185
0	0	0	0.009804	0	0	0	0.008247	0	0	0	0	0	0	0	0	0.00150425	0	0.00150425	NWMN_2069	NWMN_2069
0	0	0	0	0	0	0.008224	0	0.009709	0	0	0	0	0	0	0	0.00149442	0	0.00149442	metS	NWMN_0453
0	0	0	0	0	0	0	0	0	0	0	0.017614	0	0	0	0	0.00146783	0	0.00146783	purK	NWMN_0934
0	0	0	0	0.009259	0	0	0	0.008	0	0	0	0	0	0	0	0.00143825	0	0.00143825	dnaX	NWMN_0442
0	0	0	0	0	0	0.008032	0.009153	0	0	0	0	0	0	0	0	0.00143208	0	0.00143208	NWMN_0315	NWMN_0315
0.005256	0	0	0	0.01173	0	0	0	0	0	0	0	0	0	0	0	0.0014155	0	0.0014155	NWMN_0846	NWMN_0846
0	0	0	0	0	0.005155	0.011792	0	0	0	0	0	0	0	0	0	0.00141225	0	0.00141225	NWMN_0114	NWMN_0114
0	0	0	0	0.016857	0	0	0	0	0	0	0	0	0	0	0	0.00140475	0	0.00140475	lpl6nm	NWMN_0409
0	0	0	0	0	0	0	0	0.016556	0	0	0	0	0	0	0	0.00137967	0	0.00137967	NWMN_0566	NWMN_0566
0	0	0	0	0	0	0	0	0.01631	0	0	0	0	0	0	0	0.00135917	0	0.00135917	NWMN_2552	NWMN_2552
0	0	0.006981	0	0	0	0.009217	0	0	0	0	0	0	0	0	0	0.00134983	0	0.00134983	NWMN_2351	NWMN_2351
0.005051	0	0	0.011111	0	0	0	0	0	0	0	0	0	0	0	0	0.00134683	0	0.00134683	NWMN_0581	NWMN_0581
0	0	0	0.011799	0	0	0	0	0	0	0.004224	0	0	0	0	0	0.00133525	0	0.00133525	NWMN_1108	NWMN_1108
0	0.004086	0	0	0	0	0	0.011905	0	0	0	0	0	0	0	0	0.00133258	0	0.00133258	fbaA	NWMN_2029
0	0	0.00703	0	0.008772	0	0	0	0	0	0	0	0	0	0	0	0.00131683	0	0.00131683	ilvC	NWMN_1962
0	0	0	0	0	0	0	0	0.015773	0	0	0	0	0	0	0	0.00131442	0	0.00131442	nrdE	NWMN_0700
0.004854	0	0	0	0.010811	0	0	0	0	0	0	0	0	0	0	0	0.00130542	0	0.00130542	memB	NWMN_0915
0	0	0	0	0	0	0	0	0	0	0	0.015442	0	0	0	0	0.00128683	0	0.00128683	NWMN_0345	NWMN_0345
0	0.00507	0	0	0	0	0	0	0	0	0.010219	0	0	0	0	0	0.00127408	0	0.00127408	aspS	NWMN_1532
0	0.004706	0	0.010499	0	0	0	0	0	0	0	0	0	0	0	0	0.00126708	0	0.00126708	NWMN_0636	NWMN_0636
0	0.002665	0	0	0.005148	0	0	0.007168	0	0	0	0	0	0	0	0	0.00124842	0	0.00124842	NWMN_0291	NWMN_0291
0	0	0.014799	0	0	0	0	0	0	0	0	0	0	0	0	0	0.00123325	0	0.00123325	graR	NWMN_0628
0	0.005427	0	0	0.018749	0.003918	0	0	0	0	0	0	0.004456	0	0	0	0.00234117	0.001114	0.00122717	NWMN_1644	NWMN_1644
0	0	0.006547	0	0	0	0	0.008081	0	0	0	0	0	0	0	0	0.001219	0	0.001219	aldA	NWMN_0113
0.004808	0	0	0	0	0	0.009685	0	0	0	0	0	0	0	0	0	0.00120775	0	0.00120775	pcrA	NWMN_1843
0	0	0	0	0	0	0	0.01444	0	0	0	0	0	0	0	0	0.00120333	0	0.00120333	NWMN_1187	NWMN_1187
0	0	0.005857	0	0.008547	0	0	0	0	0	0	0	0	0	0	0	0.00120033	0	0.00120033	rbsD	NWMN_0203
0	0.004111	0	0	0.01023	0	0	0	0	0	0	0	0	0	0	0	0.00119508	0	0.00119508	sufB	NWMN_0789
0.003735	0	0	0	0	0	0	0	0.010571	0	0	0	0	0	0	0	0.00119217	0	0.00119217	sbnE	NWMN_0064
0	0	0	0	0	0	0.01	0	0	0	0.004212	0	0	0	0	0	0.00118433	0	0.00118433	narG	NWMN_2297
0	0	0	0	0	0.004278	0.009926	0	0	0	0	0	0	0	0	0	0.00118367	0	0.00118367	NWMN_1741	NWMN_1741
0	0	0	0.03533	0	0	0	0	0	0	0	0	0	0	0	0.007067	0.00294417	0.00176675	0.00117742	isdB	NWMN_1040
0	0	0	0	0	0.004202	0	0	0.009877	0	0	0	0	0	0	0	0.00117325	0	0.00117325	mnhA	NWMN_0822
0	0.003743	0	0	0.006202	0.004098	0	0	0	0	0	0	0	0	0	0	0.00117025	0	0.00117025	NWMN_0304	NWMN_0304
0.0044	0	0	0	0	0	0	0.009639	0	0	0	0	0	0	0	0	0.00116992	0	0.00116992	NWMN_2239	NWMN_2239
0	0	0	0	0.013986	0	0	0	0	0	0	0	0	0	0	0	0.0011655	0	0.0011655	pyrG	NWMN_2031
0	0	0	0.013937	0	0	0	0	0	0	0	0	0	0	0	0	0.00116142	0	0.00116142	NWMN_1630	NWMN_1630
0.004854	0	0	0	0	0	0.00905	0	0	0	0	0	0	0	0	0	0.00115867	0	0.00115867	NWMN_0322	NWMN_0322
0	0.00489	0.008989	0	0	0	0	0	0	0	0	0	0	0	0	0	0.00115658	0	0.00115658	NWMN_1231	NWMN_1231
0	0	0	0	0.013793	0	0	0	0	0	0	0	0	0	0	0	0.00114942	0	0.00114942	parC	NWMN_1268
0	0	0	0	0	0	0	0.013746	0	0	0	0	0	0	0	0	0.0011455	0	0.0011455	gapB	NWMN_1580
0	0	0	0	0.013699	0	0	0	0	0	0	0	0	0	0	0	0.00114158	0	0.00114158	NWMN_1303	NWMN_1303
0	0	0	0.013699	0	0	0	0	0	0	0	0	0	0	0	0	0.00114158	0	0.00114158	NWMN_1654	NWMN_1654
0.005487	0	0.008197	0	0	0	0	0	0	0	0	0	0	0	0	0	0.00114033	0	0.00114033	NWMN_2253	NWMN_2253
0.004619	0.005168	0	0	0	0.003864	0	0	0	0	0	0	0	0	0	0	0.00113758	0	0.00113758	ureC	NWMN_2190
0	0	0.006557	0	0	0	0	0.00708	0	0	0	0	0	0	0	0	0.00113642	0	0.00113642	NWMN_2513	NWMN_2513
0.994455	0.994978	0.996779	1	0.99637	0.991655	0.998305	0.995736	0.993789	0.995374	0.992958	0.995162	0.993734	0.993243	0.993522	0.99681	0.995463	0.994327	0.00113617	NWMN_0375	NWMN_0375
0	0	0	0.008753	0.004831	0	0	0	0	0	0	0	0	0	0	0	0.001132	0	0.001132	NWMN_1031	NWMN_1031
0	0	0	0	0	0	0	0	0	0	0	0.013524	0	0	0	0	0.001127	0	0.001127	NWMN_2073	NWMN_2073
0	0	0	0	0	0	0	0.013453	0	0	0	0	0	0	0	0	0.00112108	0	0.00112108	NWMN_2442	NWMN_2442
0	0	0	0.013441	0	0	0	0	0	0	0	0	0	0	0	0	0.00112008	0	0.00112008	infB	NWMN_1178
0	0	0.006211	0	0	0	0.007207	0	0	0	0	0	0	0	0	0	0.00111817	0	0.00111817	purA	NWMN_0016
0	0	0	0	0	0	0.023555	0	0	0	0.016216	0	0	0	0.008889	0	0.00331425	0.00222225	0.001092	cysE	NWMN_0491
0	0	0	0	0.013015	0	0	0	0	0	0	0	0	0	0	0	0.00108458	0	0.00108458	NWMN_0976	NWMN_0976
0.004837	0	0	0	0.008097	0	0	0	0	0	0	0	0	0	0	0	0.00107783	0	0.00107783	NWMN_2548	NWMN_2548
0.004367	0	0.008565	0	0	0	0	0	0	0	0	0	0	0	0	0	0.00107767	0	0.00107767	NWMN_1190	NWMN_1190
0	0	0	0	0.009009	0.0039	0	0	0	0	0	0	0	0	0	0	0.00107575	0	0.00107575	NWMN_0188	NWMN_0188
0	0	0	0	0	0	0.012903	0	0	0	0	0	0	0	0	0	0.00107525	0	0.00107525	acs	NWMN_1626
0	0	0	0	0	0	0.006135	0.006768	0	0	0	0	0	0	0	0	0.00107525	0	0.00107525	NWMN_2470	NWMN_2470
0	0	0	0	0	0.004468	0.008403	0	0	0	0	0	0	0	0	0	0.00107258	0	0.00107258	NWMN_0328	NWMN_0328
0	0.003902	0	0	0	0	0	0	0.008909	0	0	0	0	0	0	0	0.00106758	0	0.00106758	NWMN_2026	NWMN_2026
0.004386	0	0	0	0	0	0	0.008316	0	0	0	0	0	0	0	0	0.0010585	0	0.0010585	opuCD	NWMN_2344
0	0	0	0	0.012698	0	0	0	0	0	0	0	0	0	0	0	0.00105817	0	0.00105817	aroA	NWMN_1375
0	0	0.005806	0	0	0	0	0.006838	0	0	0	0	0	0	0	0	0.00105367	0	0.00105367	sarH1	NWMN_0056
0	0	0	0.012618	0	0	0	0	0	0	0	0	0	0	0	0	0.0010515	0	0.0010515	hysA	NWMN_2106
0	0	0	0	0.012539	0	0	0	0	0	0	0	0	0	0	0	0.00104492	0	0.00104492	NWMN_1554	NWMN_1554
0	0	0	0	0	0	0.008439	0	0	0	0.004098	0	0	0	0	0	0.00104475	0	0.00104475	NWMN_0734	NWMN_0734
0	0	0	0.0125	0	0	0	0	0	0	0	0	0	0	0	0	0.00104167	0	0.00104167	nusA	NWMN_1176
0	0	0	0	0.012438	0	0	0	0	0	0	0	0	0	0	0	0.0010365	0	0.0010365	glpF	NWMN_1207
0	0	0	0	0	0	0	0	0.012384	0	0	0	0	0	0	0	0.001032	0	0.001032	lpdA	NWMN_1424
0	0	0	0	0	0	0	0.012346	0	0	0	0	0	0	0	0	0.00102883	0	0.00102883	NWMN_tRNA50	NWMN_tRNA50
0	0.00446	0	0	0	0	0	0.007782	0	0	0	0	0	0	0	0	0.00102017	0	0.00102017	NWMN_2210	NWMN_2210
0	0.003959	0.008214	0	0	0	0	0	0	0	0	0	0	0	0	0	0.00101442	0	0.00101442	NWMN_0220	NWMN_0220
0	0	0	0	0	0	0	0	0.012158	0	0	0	0	0	0	0	0.00101317	0	0.00101317	lysA	NWMN_1311
0	0	0	0	0	0	0	0	0.012158	0	0	0	0	0	0	0	0.00101317	0	0.00101317	NWMN_1648	NWMN_1648
0	0	0	0	0	0	0	0.012146	0	0	0	0	0	0	0	0	0.00101217	0	0.00101217	rpmA	NWMN_1547
0	0	0	0	0	0	0	0.012121	0	0	0	0	0	0	0	0	0.00101008	0	0.00101008	radC	NWMN_1555
0	0	0	0	0.012012	0	0	0	0	0	0	0	0	0	0	0	0.001001	0	0.001001	NWMN_1097	NWMN_1097
0	0	0	0	0	0	0	0.011976	0	0	0	0	0	0	0	0	0.000998	0	0.000998	NWMN_2380	NWMN_2380
0.004646	0	0.007246	0	0	0	0	0	0	0	0	0	0	0	0	0	0.000991	0	0.000991	clpC	NWMN_0487
0	0.030754	0	0	0	0	0	0	0	0	0	0	0	0	0	0.006319	0.00256283	0.00157975	0.000983083	tcaA	NWMN_2257
0	0	0	0	0	0	0.01173	0	0	0	0	0	0	0	0	0	0.0009775	0	0.0009775	NWMN_1342	NWMN_1342
0	0	0	0	0	0	0	0	0.011696	0	0	0	0	0	0	0	0.000974667	0	0.000974667	NWMN_1607	NWMN_1607
0	0	0	0	0	0	0	0.011662	0	0	0	0	0	0	0	0	0.000971833	0	0.000971833	NWMN_1264	NWMN_1264
0	0	0	0	0.011628	0	0	0	0	0	0	0	0	0	0	0	0.000969	0	0.000969	NWMN_1689	NWMN_1689
0	0	0	0	0	0	0	0	0	0.042928	0	0	0	0.010435	0	0	0.00357733	0.00260875	0.000968583	sbnC	NWMN_0062
0	0	0	0	0	0.003149	0	0	0.008403	0	0	0	0	0	0	0	0.000962667	0	0.000962667	NWMN_0187	NWMN_0187
0.005602	0	0	0	0	0.005911	0	0	0	0	0	0	0	0	0	0	0.000959417	0	0.000959417	NWMN_1942	NWMN_1942
0	0	0	0	0	0	0	0	0.011461	0	0	0	0	0	0	0	0.000955083	0	0.000955083	cdr	NWMN_0841
0	0	0	0	0.011407	0	0	0	0	0	0	0	0	0	0	0	0.000950583	0	0.000950583	NWMN_2582	NWMN_2582
0	0	0	0.011396	0	0	0	0	0	0	0	0	0	0	0	0	0.000949667	0	0.000949667	rexA	NWMN_0838
0	0.005214	0	0	0	0	0	0	0	0	0	0.006163	0	0	0	0	0.000948083	0	0.000948083	NWMN_0978	NWMN_0978
0	0	0	0	0.011236	0	0	0	0	0	0	0	0	0	0	0	0.000936333	0	0.000936333	femB	NWMN_1287
0	0	0	0.011204	0	0	0	0	0	0	0	0	0	0	0	0	0.000933667	0	0.000933667	cdsA	NWMN_1171
0	0	0	0	0	0	0	0	0.011204	0	0	0	0	0	0	0	0.000933667	0	0.000933667	NWMN_1759	NWMN_1759
0	0	0	0	0	0	0	0.011204	0	0	0	0	0	0	0	0	0.000933667	0	0.000933667	NWMN_1862	NWMN_1862
0	0	0	0.011194	0	0	0	0	0	0	0	0	0	0	0	0	0.000932833	0	0.000932833	NWMN_1463	NWMN_1463
0.003861	0	0	0	0	0	0.007326	0	0	0	0	0	0	0	0	0	0.00093225	0	0.00093225	NWMN_2467	NWMN_2467
0	0	0	0	0.011173	0	0	0	0	0	0	0	0	0	0	0	0.000931083	0	0.000931083	NWMN_0697	NWMN_0697
0.01107	0	0	0	0	0	0	0	0	0	0	0	0	0	0	0	0.0009225	0	0.0009225	NWMN_1188	NWMN_1188
0	0	0	0	0	0	0	0.011019	0	0	0	0	0	0	0	0	0.00091825	0	0.00091825	femA	NWMN_1286
0	0	0	0	0	0.021956	0	0	0	0	0	0	0	0	0.003653	0	0.00182967	0.00091325	0.000916417	nuc	NWMN_1236
0	0	0.010989	0	0	0	0	0	0	0	0	0	0	0	0	0	0.00091575	0	0.00091575	dnaB	NWMN_1578
0	0	0	0.010989	0	0	0	0	0	0	0	0	0	0	0	0	0.00091575	0	0.00091575	NWMN_2385	NWMN_2385
0	0	0	0	0	0	0	0.010959	0	0	0	0	0	0	0	0	0.00091325	0	0.00091325	vraG	NWMN_0631
0	0	0	0	0.010959	0	0	0	0	0	0	0	0	0	0	0	0.00091325	0	0.00091325	NWMN_1657	NWMN_1657
0	0	0	0	0	0	0	0	0.010929	0	0	0	0	0	0	0	0.00091075	0	0.00091075	rexB	NWMN_0837
0	0	0	0	0.010909	0	0	0	0	0	0	0	0	0	0	0	0.000909083	0	0.000909083	NWMN_1374	NWMN_1374
0	0	0	0	0	0	0	0	0.010899	0	0	0	0	0	0	0	0.00090825	0	0.00090825	ssl10	NWMN_0397
1.99369	1.9876	1.99771	1.98857	1.99435	1.99004	1.99291	2	1.99723	1.98476	1.98793	1.99028	1.99421	1.9971	1.98701	1.98643	1.99209	1.99119	0.000901583	NWMN_0896	NWMN_0896
0	0	0	0	0	0	0.010811	0	0	0	0	0	0	0	0	0	0.000900917	0	0.000900917	NWMN_0954	NWMN_0954
0	0	0	0	0	0	0.010811	0	0	0	0	0	0	0	0	0	0.000900917	0	0.000900917	hemD	NWMN_1563
0	0	0	0	0	0	0.010782	0	0	0	0	0	0	0	0	0	0.0008985	0	0.0008985	NWMN_0849	NWMN_0849
0	0	0	0	0.010782	0	0	0	0	0	0	0	0	0	0	0	0.0008985	0	0.0008985	hemE	NWMN_1725
0	0	0	0	0	0.004957	0	0	0	0	0.005822	0	0	0	0	0	0.00089825	0	0.00089825	NWMN_1418	NWMN_1418
0	0.010745	0	0	0	0	0	0	0	0	0	0	0	0	0	0	0.000895417	0	0.000895417	NWMN_1824	NWMN_1824
0	0	0	0.010695	0	0	0	0	0	0	0	0	0	0	0	0	0.00089125	0	0.00089125	NWMN_0572	NWMN_0572
0	0	0	0	0	0	0	0	0.010667	0	0	0	0	0	0	0	0.000888917	0	0.000888917	ispA	NWMN_1427
0	0	0.010667	0	0	0	0	0	0	0	0	0	0	0	0	0	0.000888917	0	0.000888917	NWMN_1528	NWMN_1528
0	0	0	0.010667	0	0	0	0	0	0	0	0	0	0	0	0	0.000888917	0	0.000888917	splD	NWMN_1703
0	0	0	0	0	0	0	0.010549	0	0	0	0	0	0	0	0	0.000879083	0	0.000879083	nifU	NWMN_0788
0	0	0	0	0	0	0	0	0.010526	0	0	0	0	0	0	0	0.000877167	0	0.000877167	ssl11nm	NWMN_0400
0	0	0	0	0.010526	0	0	0	0	0	0	0	0	0	0	0	0.000877167	0	0.000877167	NWMN_0569	NWMN_0569
0	0	0	0	0	0	0	0.010526	0	0	0	0	0	0	0	0	0.000877167	0	0.000877167	kdpE	NWMN_1984
0	0.010497	0	0	0	0	0	0	0	0	0	0	0	0	0	0	0.00087475	0	0.00087475	valS	NWMN_1558
0	0	0	0	0.010336	0	0	0	0	0	0	0	0	0	0	0	0.000861333	0	0.000861333	NWMN_1923	NWMN_1923
0	0	0	0	0	0	0	0	0.010309	0	0	0	0	0	0	0	0.000859083	0	0.000859083	NWMN_0231	NWMN_0231
0	0	0.010309	0	0	0	0	0	0	0	0	0	0	0	0	0	0.000859083	0	0.000859083	NWMN_0632	NWMN_0632
0	0	0	0	0	0	0	0	0.010309	0	0	0	0	0	0	0	0.000859083	0	0.000859083	NWMN_2002	NWMN_2002
0	0	0	0	0	0	0	0.010256	0	0	0	0	0	0	0	0	0.000854667	0	0.000854667	NWMN_0647	NWMN_0647
0	0	0	0.010256	0	0	0	0	0	0	0	0	0	0	0	0	0.000854667	0	0.000854667	NWMN_2218	NWMN_2218
0	0	0	0	0	0	0	0	0.010256	0	0	0	0	0	0	0	0.000854667	0	0.000854667	NWMN_2419	NWMN_2419
0	0	0	0	0	0	0	0.010204	0	0	0	0	0	0	0	0	0.000850333	0	0.000850333	glk	NWMN_1451
0	0	0	0	0	0	0	0	0.010204	0	0	0	0	0	0	0	0.000850333	0	0.000850333	NWMN_2230	NWMN_2230
0	0	0.009732	0	0.010989	0	0	0	0	0	0	0	0.003521	0	0	0	0.00172675	0.00088025	0.0008465	porA	NWMN_1198
0	0	0	0	0	0	0	0.010152	0	0	0	0	0	0	0	0	0.000846	0	0.000846	NWMN_0772	NWMN_0772
0	0	0	0.010142	0	0	0	0	0	0	0	0	0	0	0	0	0.000845167	0	0.000845167	NWMN_1816	NWMN_1816
0	0	0	0	0.010127	0	0	0	0	0	0	0	0	0	0	0	0.000843917	0	0.000843917	ribD	NWMN_1662
0	0	0	0	0	0	0	0.010101	0	0	0	0	0	0	0	0	0.00084175	0	0.00084175	rplB	NWMN_2149
0	0	0	0	0	0	0.010101	0	0	0	0	0	0	0	0	0	0.00084175	0	0.00084175	NWMN_2412	NWMN_2412
0	0	0	0	0	0	0	0.010076	0	0	0	0	0	0	0	0	0.000839667	0	0.000839667	NWMN_1081	NWMN_1081
0	0	0.01005	0	0	0	0	0	0	0	0	0	0	0	0	0	0.0008375	0	0.0008375	NWMN_0654	NWMN_0654
0	0	0	0.01005	0	0	0	0	0	0	0	0	0	0	0	0	0.0008375	0	0.0008375	ddl	NWMN_1987
0	0	0	0	0	0	0	0.01005	0	0	0	0	0	0	0	0	0.0008375	0	0.0008375	bioD	NWMN_2326
0	0	0	0.010025	0	0	0	0	0	0	0	0	0	0	0	0	0.000835417	0	0.000835417	NWMN_2018	NWMN_2018
0	0	0	0.01	0	0	0	0	0	0	0	0	0	0	0	0	0.000833333	0	0.000833333	lig	NWMN_1842
0	0	0.01	0	0	0	0	0	0	0	0	0	0	0	0	0	0.000833333	0	0.000833333	NWMN_1903	NWMN_1903
0	0	0	0.009975	0	0	0	0	0	0	0	0	0	0	0	0	0.00083125	0	0.00083125	fhuB	NWMN_0617
0	0	0	0.009926	0	0	0	0	0	0	0	0	0	0	0	0	0.000827167	0	0.000827167	NWMN_0999	NWMN_0999
0	0.006105	0	0	0	0	0	0	0	0	0	0.003756	0	0	0	0	0.00082175	0	0.00082175	aapA	NWMN_1589
0.005525	0	0	0	0	0.004306	0	0	0	0	0	0	0	0	0	0	0.00081925	0	0.00081925	NWMN_0912	NWMN_0912
0	0	0	0	0.009804	0	0	0	0	0	0	0	0	0	0	0	0.000817	0	0.000817	NWMN_2113	NWMN_2113
0	0	0.00978	0	0	0	0	0	0	0	0	0	0	0	0	0	0.000815	0	0.000815	NWMN_0794	NWMN_0794
0	0	0	0.009756	0	0	0	0	0	0	0	0	0	0	0	0	0.000813	0	0.000813	NWMN_1920	NWMN_1920
0.00452	0	0	0	0	0.005231	0	0	0	0	0	0	0	0	0	0	0.000812583	0	0.000812583	pgm	NWMN_0744
0	0	0	0	0.009732	0	0	0	0	0	0	0	0	0	0	0	0.000811	0	0.000811	NWMN_1117	NWMN_1117
0	0	0	0	0	0	0	0.009732	0	0	0	0	0	0	0	0	0.000811	0	0.000811	NWMN_1350	NWMN_1350
0	0	0	0.009709	0	0	0	0	0	0	0	0	0	0	0	0	0.000809083	0	0.000809083	NWMN_2313	NWMN_2313
0	0	0	0	0	0	0.009685	0	0	0	0	0	0	0	0	0	0.000807083	0	0.000807083	NWMN_2075	NWMN_2075
0	0	0	0	0	0	0.009662	0	0	0	0	0	0	0	0	0	0.000805167	0	0.000805167	rpsA	NWMN_1385
0	0	0	0	0	0	0	0.009662	0	0	0	0	0	0	0	0	0.000805167	0	0.000805167	NWMN_2090	NWMN_2090
0	0	0.009615	0	0	0	0	0	0	0	0	0	0	0	0	0	0.00080125	0	0.00080125	NWMN_1570	NWMN_1570
0	0	0	0	0	0.00418	0	0	0	0	0.005435	0	0	0	0	0	0.00080125	0	0.00080125	topA	NWMN_1160
0.009605	0	0	0	0	0	0	0	0	0	0	0	0	0	0	0	0.000800417	0	0.000800417	NWMN_1075	NWMN_1075
0	0	0	0	0.009592	0	0	0	0	0	0	0	0	0	0	0	0.000799333	0	0.000799333	NWMN_0714	NWMN_0714
0	0	0	0	0	0	0	0.009585	0	0	0	0	0	0	0	0	0.00079875	0	0.00079875	NWMN_1503	NWMN_1503
0	0	0	0	0.009569	0	0	0	0	0	0	0	0	0	0	0	0.000797417	0	0.000797417	NWMN_2044	NWMN_2044
0	0	0	0.009547	0	0	0	0	0	0	0	0	0	0	0	0	0.000795583	0	0.000795583	capD	NWMN_0515
0	0	0	0	0.009547	0	0	0	0	0	0	0	0	0	0	0	0.000795583	0	0.000795583	NWMN_0850	NWMN_0850
0	0	0	0	0	0	0	0.009547	0	0	0	0	0	0	0	0	0.000795583	0	0.000795583	NWMN_1085	NWMN_1085
0.004098	0.005415	0	0	0	0	0	0	0	0	0	0	0	0	0	0	0.00079275	0	0.00079275	ahpF	NWMN_0371
0	0	0	0	0.009501	0	0	0	0	0	0	0	0	0	0	0	0.00079175	0	0.00079175	NWMN_2328	NWMN_2328
0	0	0	0	0	0	0	0	0.009479	0	0	0	0	0	0	0	0.000789917	0	0.000789917	arcC	NWMN_1079
0	0	0	0	0	0	0.009456	0	0	0	0	0	0	0	0	0	0.000788	0	0.000788	NWMN_0249	NWMN_0249
0	0	0	0	0.00939	0	0	0	0	0	0	0	0	0	0	0	0.0007825	0	0.0007825	NWMN_0360	NWMN_0360
0	0	0	0.00939	0	0	0	0	0	0	0	0	0	0	0	0	0.0007825	0	0.0007825	lacR	NWMN_2100
0	0	0	0.009368	0	0	0	0	0	0	0	0	0	0	0	0	0.000780667	0	0.000780667	mnhF	NWMN_0598
0	0	0.009346	0	0	0	0	0	0	0	0	0	0	0	0	0	0.000778833	0	0.000778833	NWMN_1347	NWMN_1347
0	0	0	0	0	0	0	0	0.009324	0	0	0	0	0	0	0	0.000777	0	0.000777	thiI	NWMN_1609
0	0	0	0.009281	0	0	0	0	0	0	0	0	0	0	0	0	0.000773417	0	0.000773417	phoB	NWMN_2526
0	0	0.009259	0	0	0	0	0	0	0	0	0	0	0	0	0	0.000771583	0	0.000771583	NWMN_1871	NWMN_1871
0	0	0	0.009259	0	0	0	0	0	0	0	0	0	0	0	0	0.000771583	0	0.000771583	NWMN_2290	NWMN_2290
0	0	0	0	0	0	0.009238	0	0	0	0	0	0	0	0	0	0.000769833	0	0.000769833	NWMN_0122	NWMN_0122
0.004785	0	0	0	0	0.004412	0	0	0	0	0	0	0	0	0	0	0.000766417	0	0.000766417	NWMN_2422	NWMN_2422
0	0	0	0	0.009195	0	0	0	0	0	0	0	0	0	0	0	0.00076625	0	0.00076625	NWMN_0112	NWMN_0112
0	0	0	0	0	0	0.009195	0	0	0	0	0	0	0	0	0	0.00076625	0	0.00076625	NWMN_1889	NWMN_1889
0	0	0	0.009153	0	0	0	0	0	0	0	0	0	0	0	0	0.00076275	0	0.00076275	NWMN_0120	NWMN_0120
0	0	0	0	0	0	0	0	0.009112	0	0	0	0	0	0	0	0.000759333	0	0.000759333	NWMN_0503	NWMN_0503
0	0	0	0	0	0	0	0.009112	0	0	0	0	0	0	0	0	0.000759333	0	0.000759333	bioA	NWMN_2325
0	0	0	0	0	0	0.00905	0	0	0	0	0	0	0	0	0	0.000754167	0	0.000754167	NWMN_0861	NWMN_0861
0	0	0.008989	0	0	0	0	0	0	0	0	0	0	0	0	0	0.000749083	0	0.000749083	NWMN_0971	NWMN_0971
0	0	0.008969	0	0	0	0	0	0	0	0	0	0	0	0	0	0.000747417	0	0.000747417	saeR	NWMN_0675
0	0	0	0	0.008969	0	0	0	0	0	0	0	0	0	0	0	0.000747417	0	0.000747417	NWMN_0784	NWMN_0784
0	0	0	0	0.008909	0	0	0	0	0	0	0	0	0	0	0	0.000742417	0	0.000742417	hsdR	NWMN_0139
0	0	0	0	0	0	0	0.008869	0	0	0	0	0	0	0	0	0.000739083	0	0.000739083	NWMN_1828	NWMN_1828
0	0	0	0	0	0	0.00885	0	0	0	0	0	0	0	0	0	0.0007375	0	0.0007375	rplY	NWMN_0464
0	0	0	0	0	0	0.00883	0	0	0	0	0	0	0	0	0	0.000735833	0	0.000735833	fmtC	NWMN_1272
0	0	0	0	0	0	0	0	0.008791	0	0	0	0	0	0	0	0.000732583	0	0.000732583	NWMN_0693	NWMN_0693
0	0	0	0	0	0	0	0	0.008753	0	0	0	0	0	0	0	0.000729417	0	0.000729417	NWMN_0546	NWMN_0546
0	0	0	0	0	0	0	0	0.008734	0	0	0	0	0	0	0	0.000727833	0	0.000727833	adk	NWMN_2131
0	0	0.008696	0	0	0	0	0	0	0	0	0	0	0	0	0	0.000724667	0	0.000724667	glyS	NWMN_1468
0	0	0	0	0	0	0.008677	0	0	0	0	0	0	0	0	0	0.000723083	0	0.000723083	dltA	NWMN_0803
0	0	0.008639	0	0	0	0	0	0	0	0	0	0	0	0	0	0.000719917	0	0.000719917	mtlD	NWMN_2060
0	0	0	0	0	0	0	0.008639	0	0	0	0	0	0	0	0	0.000719917	0	0.000719917	NWMN_2483	NWMN_2483
0	0	0	0	0	0	0	0.008639	0	0	0	0	0	0	0	0	0.000719917	0	0.000719917	NWMN_2504	NWMN_2504
0	0	0	0	0.008621	0	0	0	0	0	0	0	0	0	0	0	0.000718417	0	0.000718417	NWMN_0460	NWMN_0460
0	0	0	0	0.008621	0	0	0	0	0	0	0	0	0	0	0	0.000718417	0	0.000718417	cysG	NWMN_2298
0	0	0	0.008602	0	0	0	0	0	0	0	0	0	0	0	0	0.000716833	0	0.000716833	lpl2nm	NWMN_0404
0	0	0	0	0.008602	0	0	0	0	0	0	0	0	0	0	0	0.000716833	0	0.000716833	dpi	NWMN_1976
0	0	0	0	0.008584	0	0	0	0	0	0	0	0	0	0	0	0.000715333	0	0.000715333	rpmH	NWMN_2614
0	0	0	0	0	0	0.008547	0	0	0	0	0	0	0	0	0	0.00071225	0	0.00071225	capH	NWMN_0102
0	0	0	0.008547	0	0	0	0	0	0	0	0	0	0	0	0	0.00071225	0	0.00071225	NWMN_0343	NWMN_0343
0	0	0	0	0	0	0	0.008547	0	0	0	0	0	0	0	0	0.00071225	0	0.00071225	hsdS	NWMN_0399
0	0	0	0	0	0	0.008547	0	0	0	0	0	0	0	0	0	0.00071225	0	0.00071225	NWMN_0657	NWMN_0657
0	0	0	0	0.008475	0	0	0	0	0	0	0	0	0	0	0	0.00070625	0	0.00070625	NWMN_0250	NWMN_0250
0	0	0	0	0.008475	0	0	0	0	0	0	0	0	0	0	0	0.00070625	0	0.00070625	NWMN_0576	NWMN_0576
0	0	0	0.008439	0	0	0	0	0	0	0	0	0	0	0	0	0.00070325	0	0.00070325	opp1A	NWMN_2364
0	0	0.008418	0	0	0	0	0	0	0	0	0	0	0	0	0	0.0007015	0	0.0007015	NWMN_2544	NWMN_2544
0	0	0	0	0.008403	0	0	0	0	0	0	0	0	0	0	0	0.00070025	0	0.00070025	NWMN_2211	NWMN_2211
0	0	0	0	0.008351	0	0	0	0	0	0	0	0	0	0	0	0.000695917	0	0.000695917	NWMN_0088	NWMN_0088
0	0	0	0	0	0	0	0.008351	0	0	0	0	0	0	0	0	0.000695917	0	0.000695917	lpl5nm	NWMN_0408
0	0	0.008333	0	0	0	0	0	0	0	0	0	0	0	0	0	0.000694417	0	0.000694417	NWMN_0688	NWMN_0688
0	0	0	0	0	0	0.008333	0	0	0	0	0	0	0	0	0	0.000694417	0	0.000694417	NWMN_1195	NWMN_1195
0	0	0	0	0	0	0	0.008333	0	0	0	0	0	0	0	0	0.000694417	0	0.000694417	NWMN_2379	NWMN_2379
0	0	0	0	0	0	0.008316	0	0	0	0	0	0	0	0	0	0.000693	0	0.000693	murA	NWMN_2004
0	0	0	0.00823	0	0	0	0	0	0	0	0	0	0	0	0	0.000685833	0	0.000685833	NWMN_2510	NWMN_2510
0	0	0.00818	0	0	0	0	0	0	0	0	0	0	0	0	0	0.000681667	0	0.000681667	NWMN_0084	NWMN_0084
0	0	0	0	0	0	0	0.008163	0	0	0	0	0	0	0	0	0.00068025	0	0.00068025	NWMN_0136	NWMN_0136
0	0	0.008163	0	0	0	0	0	0	0	0	0	0	0	0	0	0.00068025	0	0.00068025	NWMN_2285	NWMN_2285
0	0	0	0	0	0	0	0.008147	0	0	0	0	0	0	0	0	0.000678917	0	0.000678917	NWMN_0071	NWMN_0071
0	0	0	0	0	0	0	0.008147	0	0	0	0	0	0	0	0	0.000678917	0	0.000678917	rpi	NWMN_2237
0	0	0	0	0.008114	0	0	0	0	0	0	0	0	0	0	0	0.000676167	0	0.000676167	NWMN_2236	NWMN_2236
0	0	0	0	0.008114	0	0	0	0	0	0	0	0	0	0	0	0.000676167	0	0.000676167	NWMN_2454	NWMN_2454
0	0	0	0	0.008032	0	0	0	0	0	0	0	0	0	0	0	0.000669333	0	0.000669333	NWMN_0481	NWMN_0481
0	0	0	0	0.008016	0	0	0	0	0	0	0	0	0	0	0	0.000668	0	0.000668	argD	NWMN_0129
0	0	0	0	0.008016	0	0	0	0	0	0	0	0	0	0	0	0.000668	0	0.000668	NWMN_1849	NWMN_1849
0	0	0	0.008016	0	0	0	0	0	0	0	0	0	0	0	0	0.000668	0	0.000668	NWMN_2593	NWMN_2593
0	0	0.007968	0	0	0	0	0	0	0	0	0	0	0	0	0	0.000664	0	0.000664	sigB	NWMN_1970
0	0	0	0	0	0.004215	0	0	0	0	0	0.003735	0	0	0	0	0.0006625	0	0.0006625	purC	NWMN_0935
0	0	0	0	0	0	0	0	0.007905	0	0	0	0	0	0	0	0.00065875	0	0.00065875	NWMN_0036	NWMN_0036
0	0	0.007905	0	0	0	0	0	0	0	0	0	0	0	0	0	0.00065875	0	0.00065875	holB	NWMN_0448
0	0	0	0	0	0	0	0	0.00789	0	0	0	0	0	0	0	0.0006575	0	0.0006575	argJ	NWMN_0127
0	0	0	0	0.007843	0	0	0	0	0	0	0	0	0	0	0	0.000653583	0	0.000653583	NWMN_0227	NWMN_0227
0	0	0	0	0.007812	0	0	0	0	0	0	0	0	0	0	0	0.000651	0	0.000651	NWMN_0181	NWMN_0181
0	0	0	0	0	0	0.007782	0	0	0	0	0	0	0	0	0	0.0006485	0	0.0006485	NWMN_0134	NWMN_0134
0	0	0.007767	0	0	0	0	0	0	0	0	0	0	0	0	0	0.00064725	0	0.00064725	NWMN_2180	NWMN_2180
0.007752	0	0	0	0	0	0	0	0	0	0	0	0	0	0	0	0.000646	0	0.000646	sarT	NWMN_2393
0	0	0	0	0	0	0	0.007737	0	0	0	0	0	0	0	0	0.00064475	0	0.00064475	NWMN_2375	NWMN_2375
0	0	0.007737	0	0	0	0	0	0	0	0	0	0	0	0	0	0.00064475	0	0.00064475	NWMN_2596	NWMN_2596
0	0	0	0	0	0	0.007722	0	0	0	0	0	0	0	0	0	0.0006435	0	0.0006435	NWMN_2086	NWMN_2086
0	0	0.007707	0	0	0	0	0	0	0	0	0	0	0	0	0	0.00064225	0	0.00064225	prs	NWMN_0463
0	0	0	0	0.007634	0	0	0	0	0	0	0	0	0	0	0	0.000636167	0	0.000636167	NWMN_2471	NWMN_2471
0	0	0	0	0	0	0.007619	0	0	0	0	0	0	0	0	0	0.000634917	0	0.000634917	aur	NWMN_2536
0	0	0	0	0	0	0	0.007561	0	0	0	0	0	0	0	0	0.000630083	0	0.000630083	NWMN_2487	NWMN_2487
0	0	0.007547	0	0	0	0	0	0	0	0	0	0	0	0	0	0.000628917	0	0.000628917	NWMN_2217	NWMN_2217
0	0	0	0	0	0	0.007533	0	0	0	0	0	0	0	0	0	0.00062775	0	0.00062775	lctP	NWMN_0054
0	0	0.007505	0	0	0	0	0	0	0	0	0	0	0	0	0	0.000625417	0	0.000625417	NWMN_2384	NWMN_2384
0	0	0	0.007449	0	0	0	0	0	0	0	0	0	0	0	0	0.00062075	0	0.00062075	NWMN_0234	NWMN_0234
0	0	0.007449	0	0	0	0	0	0	0	0	0	0	0	0	0	0.00062075	0	0.00062075	opp1C	NWMN_2362
0	0	0.007435	0	0	0	0	0	0	0	0	0	0	0	0	0	0.000619583	0	0.000619583	hutI	NWMN_2231
0	0	0	0	0	0	0	0	0.007407	0	0	0	0	0	0	0	0.00061725	0	0.00061725	rplI	NWMN_0014
0	0	0	0	0	0	0	0	0.007407	0	0	0	0	0	0	0	0.00061725	0	0.00061725	NWMN_0294	NWMN_0294
0	0	0	0	0	0	0	0.00738	0	0	0	0	0	0	0	0	0.000615	0	0.000615	NWMN_2539	NWMN_2539
0	0	0	0	0.007339	0	0	0	0	0	0	0	0	0	0	0	0.000611583	0	0.000611583	NWMN_2411	NWMN_2411
0.003324	0	0	0	0	0	0.003968	0	0	0	0	0	0	0	0	0	0.000607667	0	0.000607667	NWMN_0738	NWMN_0738
0	0	0	0	0	0	0.007273	0	0	0	0	0	0	0	0	0	0.000606083	0	0.000606083	moeB	NWMN_2176
0	0	0.00726	0	0	0	0	0	0	0	0	0	0	0	0	0	0.000605	0	0.000605	NWMN_0305	NWMN_0305
0.007229	0	0	0	0	0	0	0	0	0	0	0	0	0	0	0	0.000602417	0	0.000602417	NWMN_1153	NWMN_1153
0	0	0	0	0	0	0	0.007194	0	0	0	0	0	0	0	0	0.0005995	0	0.0005995	NWMN_0079	NWMN_0079
0	0	0.007168	0	0	0	0	0	0	0	0	0	0	0	0	0	0.000597333	0	0.000597333	lgt	NWMN_0729
0	0	0	0	0.007156	0	0	0	0	0	0	0	0	0	0	0	0.000596333	0	0.000596333	ssl2nm	NWMN_0389
0	0	0.00713	0	0	0	0	0	0	0	0	0	0	0	0	0	0.000594167	0	0.000594167	NWMN_0327	NWMN_0327
0	0.007117	0	0	0	0	0	0	0	0	0	0	0	0	0	0	0.000593083	0	0.000593083	NWMN_1100	NWMN_1100
0	0	0.007117	0	0	0	0	0	0	0	0	0	0	0	0	0	0.000593083	0	0.000593083	NWMN_2292	NWMN_2292
0	0	0	0	0	0	0	0	0	0	0.007067	0	0	0	0	0	0.000588917	0	0.000588917	NWMN_0947	NWMN_0947
0.007018	0	0	0	0	0	0	0	0	0	0	0	0	0	0	0	0.000584833	0	0.000584833	NWMN_1382	NWMN_1382
0	0	0	0	0	0	0.006957	0	0	0	0	0	0	0	0	0	0.00057975	0	0.00057975	capP	NWMN_0110
0	0	0.006944	0	0	0	0	0	0	0	0	0	0	0	0	0	0.000578667	0	0.000578667	gidA	NWMN_2611
0	0	0	0	0	0	0.006908	0	0	0	0	0	0	0	0	0	0.000575667	0	0.000575667	NWMN_0221	NWMN_0221
0	0	0	0	0.006885	0	0	0	0	0	0	0	0	0	0	0	0.00057375	0	0.00057375	NWMN_2501	NWMN_2501
0.006869	0	0	0	0	0	0	0	0	0	0	0	0	0	0	0	0.000572417	0	0.000572417	NWMN_0041	NWMN_0041
0.006814	0	0	0	0	0	0	0	0	0	0	0	0	0	0	0	0.000567833	0	0.000567833	dapB	NWMN_1307
0	0	0	0	0.006812	0	0	0	0	0	0	0	0	0	0	0	0.000567667	0	0.000567667	hisD	NWMN_2576
0	0	0	0	0	0	0	0	0	0	0.006795	0	0	0	0	0	0.00056625	0	0.00056625	NWMN_1941	NWMN_1941
0	0	0.00678	0	0	0	0	0	0	0	0	0	0	0	0	0	0.000565	0	0.000565	ahpC	NWMN_0372
0	0	0	0.006745	0	0	0	0	0	0	0	0	0	0	0	0	0.000562083	0	0.000562083	rplJ	NWMN_0501
0	0.018293	0	0	0	0	0	0	0	0	0	0	0.003856	0	0	0	0.00152442	0.000964	0.000560417	obg	NWMN_1546
0	0	0	0.006723	0	0	0	0	0	0	0	0	0	0	0	0	0.00056025	0	0.00056025	geh	NWMN_0262
0	0	0.006723	0	0	0	0	0	0	0	0	0	0	0	0	0	0.00056025	0	0.00056025	NWMN_1898	NWMN_1898
0	0	0.006667	0	0	0	0	0	0	0	0	0	0	0	0	0	0.000555583	0	0.000555583	NWMN_2354	NWMN_2354
0.006601	0	0	0	0	0	0	0	0	0	0	0	0	0	0	0	0.000550083	0	0.000550083	NWMN_1396	NWMN_1396
0	0	0.006557	0	0	0	0	0	0	0	0	0	0	0	0	0	0.000546417	0	0.000546417	NWMN_0151	NWMN_0151
0	0	0.006536	0	0	0	0	0	0	0	0	0	0	0	0	0	0.000544667	0	0.000544667	NWMN_2541	NWMN_2541
0	0	0	0	0	0.006512	0	0	0	0	0	0	0	0	0	0	0.000542667	0	0.000542667	NWMN_1901	NWMN_1901
0	0	0.006504	0	0	0	0	0	0	0	0	0	0	0	0	0	0.000542	0	0.000542	NWMN_0601	NWMN_0601
0	0	0	0	0.006504	0	0	0	0	0	0	0	0	0	0	0	0.000542	0	0.000542	NWMN_2583	NWMN_2583
0	0	0	0	0.006483	0	0	0	0	0	0	0	0	0	0	0	0.00054025	0	0.00054025	NWMN_0258	NWMN_0258
0	0	0	0	0	0	0.006462	0	0	0	0	0	0	0	0	0	0.0005385	0	0.0005385	orfX	NWMN_0023
0.006431	0	0	0	0	0	0	0	0	0	0	0	0	0	0	0	0.000535917	0	0.000535917	NWMN_1390	NWMN_1390
0.006313	0	0	0	0	0	0	0	0	0	0	0	0	0	0	0	0.000526083	0	0.000526083	NWMN_1896	NWMN_1896
0	0	0.006299	0	0	0	0	0	0	0	0	0	0	0	0	0	0.000524917	0	0.000524917	NWMN_0125	NWMN_0125
0	0	0	0	0	0	0	0.006289	0	0	0	0	0	0	0	0	0.000524083	0	0.000524083	NWMN_0042	NWMN_0042
0.006289	0	0	0	0	0	0	0	0	0	0	0	0	0	0	0	0.000524083	0	0.000524083	NWMN_1732	NWMN_1732
0	0	0.006211	0	0	0	0	0	0	0	0	0	0	0	0	0	0.000517583	0	0.000517583	hutH	NWMN_0007
0	0.0062	0	0	0	0	0	0	0	0	0	0	0	0	0	0	0.000516667	0	0.000516667	NWMN_2370	NWMN_2370
0.006135	0	0	0	0	0	0	0	0	0	0	0	0	0	0	0	0.00051125	0	0.00051125	NWMN_0255	NWMN_0255
0.006116	0	0	0	0	0	0	0	0	0	0	0	0	0	0	0	0.000509667	0	0.000509667	NWMN_2452	NWMN_2452
0	0	0.006079	0	0	0	0	0	0	0	0	0	0	0	0	0	0.000506583	0	0.000506583	NWMN_0117	NWMN_0117
0	0.006036	0	0	0	0	0	0	0	0	0	0	0	0	0	0	0.000503	0	0.000503	ftsH	NWMN_0473
0	0	0	0	0	0	0.006006	0	0	0	0	0	0	0	0	0	0.0005005	0	0.0005005	NWMN_0215	NWMN_0215
0	0	0	0	0	0	0	0	0	0	0.005995	0	0	0	0	0	0.000499583	0	0.000499583	acuC	NWMN_1628
0	0	0.005882	0	0	0	0	0	0	0	0	0	0	0	0	0	0.000490167	0	0.000490167	vraS	NWMN_1823
0.005831	0	0	0	0	0	0	0	0	0	0	0	0	0	0	0	0.000485917	0	0.000485917	NWMN_0886	NWMN_0886
0	0	0	0	0	0	0.005739	0	0	0	0	0	0	0	0	0	0.00047825	0	0.00047825	NWMN_1812	NWMN_1812
0	0	0.01278	0	0	0	0	0	0	0	0.004306	0.022279	0	0.01122	0	0	0.00328042	0.002805	0.000475417	polA	NWMN_1583
0.005698	0	0	0	0	0	0	0	0	0	0	0	0	0	0	0	0.000474833	0	0.000474833	oppF	NWMN_0859
0	0	0	0.012048	0	0	0	0.015528	0	0	0	0	0.003247	0	0.004065	0	0.002298	0.001828	0.00047	lytN	NWMN_1157
0	0	0	0	0	0	0	0	0	0	0	0.005629	0	0	0	0	0.000469083	0	0.000469083	pbpC	NWMN_1455
0.005602	0	0	0	0	0	0	0	0	0	0	0	0	0	0	0	0.000466833	0	0.000466833	ahrC	NWMN_1426
0	0	0.005594	0	0	0	0	0	0	0	0	0	0	0	0	0	0.000466167	0	0.000466167	NWMN_2433	NWMN_2433
0.005548	0	0	0	0	0	0	0	0	0	0	0	0	0	0	0	0.000462333	0	0.000462333	tagH	NWMN_0607
0.00554	0	0	0	0	0	0	0	0	0	0	0	0	0	0	0	0.000461667	0	0.000461667	NWMN_1939	NWMN_1939
0	0.00553	0	0	0	0	0	0	0	0	0	0	0	0	0	0	0.000460833	0	0.000460833	ftsA	NWMN_1095
0.005525	0	0	0	0	0	0	0	0	0	0	0	0	0	0	0	0.000460417	0	0.000460417	mutL	NWMN_1205
0.005517	0	0	0	0	0	0	0	0	0	0	0	0	0	0	0	0.00045975	0	0.00045975	phdB	NWMN_0960
0.00551	0	0	0	0	0	0	0	0	0	0	0	0	0	0	0	0.000459167	0	0.000459167	lukF	NWMN_1927
0	0	0.005502	0	0	0	0	0	0	0	0	0	0	0	0	0	0.0004585	0	0.0004585	hisA	NWMN_2572
0.005488	0	0	0	0	0	0	0	0	0	0	0	0	0	0	0	0.000457333	0	0.000457333	nanE	NWMN_0260
0	0	0.005464	0	0	0	0	0	0	0	0	0	0	0	0	0	0.000455333	0	0.000455333	NWMN_0027	NWMN_0027
0.005464	0	0	0	0	0	0	0	0	0	0	0	0	0	0	0	0.000455333	0	0.000455333	NWMN_0770	NWMN_0770
0.005464	0	0	0	0	0	0	0	0	0	0	0	0	0	0	0	0.000455333	0	0.000455333	NWMN_0984	NWMN_0984
0	0	0	0	0	0	0	0	0	0	0.005423	0	0	0	0	0	0.000451917	0	0.000451917	tagA	NWMN_0606
0	0	0	0	0	0.00542	0	0	0	0	0	0	0	0	0	0	0.000451667	0	0.000451667	NWMN_0686	NWMN_0686
0.00542	0	0	0	0	0	0	0	0	0	0	0	0	0	0	0	0.000451667	0	0.000451667	rpsU	NWMN_1478
0	0	0.005384	0	0	0	0	0	0	0	0	0	0	0	0	0	0.000448667	0	0.000448667	moaB	NWMN_2175
0	0	0	0	0	0	0	0	0	0	0.005376	0	0	0	0	0	0.000448	0	0.000448	NWMN_1352	NWMN_1352
0	0	0	0	0	0	0	0	0	0	0.005362	0	0	0	0	0	0.000446833	0	0.000446833	hemL	NWMN_1561
0.005326	0	0	0	0	0	0	0	0	0	0	0	0	0	0	0	0.000443833	0	0.000443833	pepT	NWMN_0712
0	0	0	0	0	0	0	0	0	0	0.005326	0	0	0	0	0	0.000443833	0	0.000443833	NWMN_1080	NWMN_1080
0	0	0	0	0	0	0	0	0	0	0.005326	0	0	0	0	0	0.000443833	0	0.000443833	malA	NWMN_1414
0.005312	0	0	0	0	0	0	0	0	0	0	0	0	0	0	0	0.000442667	0	0.000442667	NWMN_1366	NWMN_1366
0	0.005236	0	0	0	0	0	0	0	0	0	0	0	0	0	0	0.000436333	0	0.000436333	NWMN_0914	NWMN_0914
0	0.005198	0	0	0	0	0	0	0	0	0	0	0	0	0	0	0.000433167	0	0.000433167	NWMN_1476	NWMN_1476
0	0	0	0	0	0	0	0	0	0	0	0.005181	0	0	0	0	0.00043175	0	0.00043175	NWMN_1234	NWMN_1234
0	0.005168	0	0	0	0	0	0	0	0	0	0	0	0	0	0	0.000430667	0	0.000430667	hepT	NWMN_1379
0	0	0	0.013774	0	0.004386	0	0	0	0	0	0	0.004332	0	0	0	0.00151333	0.001083	0.000430333	glmS	NWMN_2056
0	0	0	0.005161	0	0	0	0	0	0	0	0	0	0	0	0	0.000430083	0	0.000430083	NWMN_0022	NWMN_0022
0.005161	0	0	0	0	0	0	0	0	0	0	0	0	0	0	0	0.000430083	0	0.000430083	NWMN_1854	NWMN_1854
0	0.005148	0	0	0	0	0	0	0	0	0	0	0	0	0	0	0.000429	0	0.000429	NWMN_1446	NWMN_1446
0.005141	0	0	0	0	0	0	0	0	0	0	0	0	0	0	0	0.000428417	0	0.000428417	NWMN_0638	NWMN_0638
0.005135	0	0	0	0	0	0	0	0	0	0	0	0	0	0	0	0.000427917	0	0.000427917	pheT	NWMN_1050
0.005135	0	0	0	0	0	0	0	0	0	0	0	0	0	0	0	0.000427917	0	0.000427917	camS	NWMN_1841
0.005128	0	0	0	0	0	0	0	0	0	0	0	0	0	0	0	0.000427333	0	0.000427333	NWMN_tRNA26	NWMN_tRNA26
0.005038	0	0	0	0	0	0	0	0	0	0	0	0	0	0	0	0.000419833	0	0.000419833	NWMN_1998	NWMN_1998
0	0	0	0	0	0	0	0	0	0	0.005006	0	0	0	0	0	0.000417167	0	0.000417167	NWMN_0926	NWMN_0926
0	0.005006	0	0	0	0	0	0	0	0	0	0	0	0	0	0	0.000417167	0	0.000417167	NWMN_1684	NWMN_1684
0	0	0	0	0	0	0	0	0	0.004971	0	0	0	0	0	0	0.00041425	0	0.00041425	NWMN_0571	NWMN_0571
0	0	0	0	0	0	0	0	0	0.004946	0	0	0	0	0	0	0.000412167	0	0.000412167	NWMN_1271	NWMN_1271
0	0.004941	0	0	0	0	0	0	0	0	0	0	0	0	0	0	0.00041175	0	0.00041175	qoxA	NWMN_0930
0	0.004902	0	0	0	0	0	0	0	0	0	0	0	0	0	0	0.0004085	0	0.0004085	NWMN_1675	NWMN_1675
0.004878	0	0	0	0	0	0	0	0	0	0	0	0	0	0	0	0.0004065	0	0.0004065	NWMN_0512	NWMN_0512
0.004866	0	0	0	0	0	0	0	0	0	0	0	0	0	0	0	0.0004055	0	0.0004055	llm	NWMN_0716
0	0.004854	0	0	0	0	0	0	0	0	0	0	0	0	0	0	0.0004045	0	0.0004045	NWMN_2072	NWMN_2072
0	0.004837	0	0	0	0	0	0	0	0	0	0	0	0	0	0	0.000403083	0	0.000403083	clpX	NWMN_1568
0.004802	0	0	0	0	0	0	0	0	0	0	0	0	0	0	0	0.000400167	0	0.000400167	pryR	NWMN_1109
0	0.004795	0	0	0	0	0	0	0	0	0	0	0	0	0	0	0.000399583	0	0.000399583	NWMN_1029	NWMN_1029
0	0	0	0	0	0.004776	0	0	0	0	0	0	0	0	0	0	0.000398	0	0.000398	gapA	NWMN_0741
0	0	0	0	0	0	0	0	0	0	0.004773	0	0	0	0	0	0.00039775	0	0.00039775	marR	NWMN_1415
0.004768	0	0	0	0	0	0	0	0	0	0	0	0	0	0	0	0.000397333	0	0.000397333	NWMN_0474	NWMN_0474
0.004726	0	0	0	0	0	0	0	0	0	0	0	0	0	0	0	0.000393833	0	0.000393833	NWMN_2479	NWMN_2479
0	0	0	0	0	0	0	0.004711	0	0	0	0	0	0	0	0	0.000392583	0	0.000392583	int	NWMN_1814
0	0	0	0	0	0.0047	0	0	0	0	0	0	0	0	0	0	0.000391667	0	0.000391667	pyrE	NWMN_1116
0	0.004684	0	0	0	0	0	0	0	0	0	0	0	0	0	0	0.000390333	0	0.000390333	sbcD	NWMN_1257
0.004682	0	0	0	0	0	0	0	0	0	0	0	0	0	0	0	0.000390167	0	0.000390167	sbnA	NWMN_0060
0.004678	0	0	0	0	0	0	0	0	0	0	0	0	0	0	0	0.000389833	0	0.000389833	argS	NWMN_0579
0	0	0	0	0	0	0	0	0	0	0.004673	0	0	0	0	0	0.000389417	0	0.000389417	putP	NWMN_1840
0.004664	0	0	0	0	0	0	0	0	0	0	0	0	0	0	0	0.000388667	0	0.000388667	NWMN_0011	NWMN_0011
0	0	0	0	0	0	0	0	0	0	0.00466	0	0	0	0	0	0.000388333	0	0.000388333	NWMN_2103	NWMN_2103
0.004638	0	0	0	0	0	0	0	0	0	0	0	0	0	0	0	0.0003865	0	0.0003865	lpl3nm	NWMN_0406
0.004635	0	0	0	0	0	0	0	0	0	0	0	0	0	0	0	0.00038625	0	0.00038625	thiD	NWMN_1997
0.004624	0	0	0	0	0	0	0	0	0	0	0	0	0	0	0	0.000385333	0	0.000385333	NWMN_0035	NWMN_0035
0.004624	0	0	0	0	0	0	0	0	0	0	0	0	0	0	0	0.000385333	0	0.000385333	pgk	NWMN_0742
0.004614	0	0	0	0	0	0	0	0	0	0	0	0	0	0	0	0.0003845	0	0.0003845	mutS2	NWMN_1056
0.004598	0	0	0	0	0	0	0	0	0	0	0	0	0	0	0	0.000383167	0	0.000383167	NWMN_0159	NWMN_0159
0	0.004596	0	0	0	0	0	0	0	0	0	0	0	0	0	0	0.000383	0	0.000383	NWMN_0201	NWMN_0201
0	0	0	0	0	0.004584	0	0	0	0	0	0	0	0	0	0	0.000382	0	0.000382	dinP	NWMN_1833
0	0	0	0	0	0.004577	0	0	0	0	0	0	0	0	0	0	0.000381417	0	0.000381417	bsaG	NWMN_1709
0	0.004566	0	0	0	0	0	0	0	0	0	0	0	0	0	0	0.0003805	0	0.0003805	NWMN_1452	NWMN_1452
0	0.004561	0	0	0	0	0	0	0	0	0	0	0	0	0	0	0.000380083	0	0.000380083	pbp4	NWMN_0612
0.004556	0	0	0	0	0	0	0	0	0	0	0	0	0	0	0	0.000379667	0	0.000379667	NWMN_2079	NWMN_2079
0	0.00453	0	0	0	0	0	0	0	0	0	0	0	0	0	0	0.0003775	0	0.0003775	NWMN_1278	NWMN_1278
0	0.004505	0	0	0	0	0	0	0	0	0	0	0	0	0	0	0.000375417	0	0.000375417	oppC	NWMN_0857
0	0	0	0	0	0.004499	0	0	0	0	0	0	0	0	0	0	0.000374917	0	0.000374917	recN	NWMN_1425
0.004484	0	0	0	0	0	0	0	0	0	0	0	0	0	0	0	0.000373667	0	0.000373667	NWMN_0748	NWMN_0748
0	0.004484	0	0	0	0	0	0	0	0	0	0	0	0	0	0	0.000373667	0	0.000373667	NWMN_1619	NWMN_1619
0	0	0	0	0	0	0	0	0	0.004484	0	0	0	0	0	0	0.000373667	0	0.000373667	NWMN_2037	NWMN_2037
0	0	0	0	0	0.004474	0	0	0	0	0	0	0	0	0	0	0.000372833	0	0.000372833	fumC	NWMN_1743
0.004464	0	0	0	0	0	0	0	0	0	0	0	0	0	0	0	0.000372	0	0.000372	plsX	NWMN_1139
0	0	0	0	0	0.004464	0	0	0	0	0	0	0	0	0	0	0.000372	0	0.000372	rplU	NWMN_1549
0	0	0	0	0	0	0	0	0	0	0.004449	0	0	0	0	0	0.00037075	0	0.00037075	NWMN_0946	NWMN_0946
0	0.004435	0	0	0	0	0	0	0	0	0	0	0	0	0	0	0.000369583	0	0.000369583	NWMN_1747	NWMN_1747
0	0.004415	0	0	0	0	0	0	0	0	0	0	0	0	0	0	0.000367917	0	0.000367917	NWMN_1226	NWMN_1226
0.0044	0	0	0	0	0	0	0	0	0	0	0	0	0	0	0	0.000366667	0	0.000366667	NWMN_0678	NWMN_0678
0	0	0	0	0	0.004398	0	0	0	0	0	0	0	0	0	0	0.0003665	0	0.0003665	NWMN_0704	NWMN_0704
0.004386	0	0	0	0	0	0	0	0	0	0	0	0	0	0	0	0.0003655	0	0.0003655	NWMN_2416	NWMN_2416
0.004376	0	0	0	0	0	0	0	0	0	0	0	0	0	0	0	0.000364667	0	0.000364667	mvaS	NWMN_2446
0	0.004372	0	0	0	0	0	0	0	0	0	0	0	0	0	0	0.000364333	0	0.000364333	lukD	NWMN_1718
0.004362	0	0	0	0	0	0	0	0	0	0	0	0	0	0	0	0.0003635	0	0.0003635	agrB	NWMN_1943
0	0	0	0	0	0	0	0	0	0	0.004329	0	0	0	0	0	0.00036075	0	0.00036075	isdA	NWMN_1041
0	0.004324	0	0	0	0	0	0	0	0	0	0	0	0	0	0	0.000360333	0	0.000360333	NWMN_1864	NWMN_1864
0	0.004304	0	0	0	0	0	0	0	0	0	0	0	0	0	0	0.000358667	0	0.000358667	NWMN_0217	NWMN_0217
0	0	0	0	0	0.004296	0	0	0	0	0	0	0	0	0	0	0.000358	0	0.000358	folC	NWMN_1557
0	0	0	0	0	0.004289	0	0	0	0	0	0	0	0	0	0	0.000357417	0	0.000357417	NWMN_0050	NWMN_0050
0.004287	0	0	0	0	0	0	0	0	0	0	0	0	0	0	0	0.00035725	0	0.00035725	bioW	NWMN_2322
0.00426	0	0	0	0	0	0	0	0	0	0	0	0	0	0	0	0.000355	0	0.000355	NWMN_0475	NWMN_0475
0	0	0	0	0	0.004251	0	0	0	0	0	0	0	0	0	0	0.00035425	0	0.00035425	NWMN_0782	NWMN_0782
0	0.004246	0	0	0	0	0	0	0	0	0	0	0	0	0	0	0.000353833	0	0.000353833	NWMN_0811	NWMN_0811
0	0.004246	0	0	0	0	0	0	0	0	0	0	0	0	0	0	0.000353833	0	0.000353833	lukE	NWMN_1719
0.004237	0	0	0	0	0	0	0	0	0	0	0	0	0	0	0	0.000353083	0	0.000353083	NWMN_2272	NWMN_2272
0	0	0	0	0	0.004227	0	0	0	0	0	0	0	0	0	0	0.00035225	0	0.00035225	NWMN_2423	NWMN_2423
0	0	0	0	0	0.004224	0	0	0	0	0	0	0	0	0	0	0.000352	0	0.000352	NWMN_0885	NWMN_0885
0	0	0	0	0	0	0	0	0	0	0.004215	0	0	0	0	0	0.00035125	0	0.00035125	NWMN_0633	NWMN_0633
0	0	0	0	0	0.004215	0	0	0	0	0	0	0	0	0	0	0.00035125	0	0.00035125	NWMN_0764	NWMN_0764
0.004215	0	0	0	0	0	0	0	0	0	0	0	0	0	0	0	0.00035125	0	0.00035125	NWMN_2505	NWMN_2505
0	0.004202	0	0	0	0	0	0	0	0	0	0	0	0	0	0	0.000350167	0	0.000350167	NWMN_1754	NWMN_1754
0	0	0	0	0	0	0	0	0	0.004181	0	0	0	0	0	0	0.000348417	0	0.000348417	gnd	NWMN_1417
0.032768	0	0	0	0	0	0	0.049313	0.009456	0	0	0	0.029119	0	0	0	0.00762808	0.00727975	0.000348333	NWMN_0223	NWMN_0223
0	0	0	0	0	0	0	0	0	0	0.004167	0	0	0	0	0	0.00034725	0	0.00034725	NWMN_0009	NWMN_0009
0.004162	0	0	0	0	0	0	0	0	0	0	0	0	0	0	0	0.000346833	0	0.000346833	rlp	NWMN_0146
0.004154	0	0	0	0	0	0	0	0	0	0	0	0	0	0	0	0.000346167	0	0.000346167	NWMN_0212	NWMN_0212
0.004146	0	0	0	0	0	0	0	0	0	0	0	0	0	0	0	0.0003455	0	0.0003455	NWMN_0289	NWMN_0289
0	0	0	0	0	0.004082	0	0	0	0	0	0	0	0	0	0	0.000340167	0	0.000340167	srtB	NWMN_1046
0	0	0	0	0	0.004077	0	0	0	0	0	0	0	0	0	0	0.00033975	0	0.00033975	NWMN_2091	NWMN_2091
0	0	0	0	0	0	0	0	0	0	0	0.004065	0	0	0	0	0.00033875	0	0.00033875	gmk	NWMN_1120
0.004057	0	0	0	0	0	0	0	0	0	0	0	0	0	0	0	0.000338083	0	0.000338083	rpoA	NWMN_2126
0	0.004049	0	0	0	0	0	0	0	0	0	0	0	0	0	0	0.000337417	0	0.000337417	cysS	NWMN_0492
0	0.004044	0	0	0	0	0	0	0	0	0	0	0	0	0	0	0.000337	0	0.000337	NWMN_1857	NWMN_1857
0	0.014232	0	0	0	0	0	0	0	0	0	0	0.003401	0	0	0	0.001186	0.00085025	0.00033575	NWMN_1780	NWMN_1780
0.004004	0	0	0	0	0	0	0	0	0	0	0	0	0	0	0	0.000333667	0	0.000333667	NWMN_2274	NWMN_2274
0.003992	0	0	0	0	0	0	0	0	0	0	0	0	0	0	0	0.000332667	0	0.000332667	NWMN_2492	NWMN_2492
0	0	0	0	0	0.003984	0	0	0	0	0	0	0	0	0	0	0.000332	0	0.000332	htrA	NWMN_0892
0	0.003971	0	0	0	0	0	0	0	0	0	0	0	0	0	0	0.000330917	0	0.000330917	sirB	NWMN_0058
0.003968	0	0	0	0	0	0	0	0	0	0	0	0	0	0	0	0.000330667	0	0.000330667	NWMN_0130	NWMN_0130
0	0.003949	0	0	0	0	0	0	0	0	0	0	0	0	0	0	0.000329083	0	0.000329083	NWMN_0650	NWMN_0650
0	0	0	0	0	0	0	0	0	0	0.003949	0	0	0	0	0	0.000329083	0	0.000329083	NWMN_2005	NWMN_2005
0	0	0	0	0	0.003941	0	0	0	0	0	0	0	0	0	0	0.000328417	0	0.000328417	purH	NWMN_0941
0	0.004646	0	0.012987	0	0	0	0.0125	0	0	0	0	0	0	0	0.008734	0.00251108	0.0021835	0.000327583	NWMN_1932	NWMN_1932
0	0.003925	0	0	0	0	0	0	0	0	0	0	0	0	0	0	0.000327083	0	0.000327083	NWMN_0237	NWMN_0237
0	0	0	0	0	0.003906	0	0	0	0	0	0	0	0	0	0	0.0003255	0	0.0003255	leuB	NWMN_1964
0	0.003906	0	0	0	0	0	0	0	0	0	0	0	0	0	0	0.0003255	0	0.0003255	NWMN_2367	NWMN_2367
0	0.003899	0	0	0	0	0	0	0	0	0	0	0	0	0	0	0.000324917	0	0.000324917	NWMN_2229	NWMN_2229
0	0.003895	0	0	0	0	0	0	0	0	0	0	0	0	0	0	0.000324583	0	0.000324583	fadE	NWMN_0170
0.003887	0	0	0	0	0	0	0	0	0	0	0	0	0	0	0	0.000323917	0	0.000323917	NWMN_0332	NWMN_0332
0	0	0	0	0	0	0	0	0	0	0.003887	0	0	0	0	0	0.000323917	0	0.000323917	NWMN_0489	NWMN_0489
0	0.00388	0	0	0	0	0	0	0	0	0	0	0	0	0	0	0.000323333	0	0.000323333	metH	NWMN_0349
0	0.003872	0	0	0	0	0	0	0	0	0	0	0	0	0	0	0.000322667	0	0.000322667	NWMN_0834	NWMN_0834
0	0	0	0	0	0.003849	0	0	0	0	0	0	0	0	0	0	0.00032075	0	0.00032075	NWMN_1815	NWMN_1815
0	0	0	0	0	0	0	0	0	0	0.003846	0	0	0	0	0	0.0003205	0	0.0003205	NWMN_0073	NWMN_0073
0	0.003846	0	0	0	0	0	0	0	0	0	0	0	0	0	0	0.0003205	0	0.0003205	NWMN_1054	NWMN_1054
0	0.003846	0	0	0	0	0	0	0	0	0	0	0	0	0	0	0.0003205	0	0.0003205	NWMN_2198	NWMN_2198
0.003839	0	0	0	0	0	0	0	0	0	0	0	0	0	0	0	0.000319917	0	0.000319917	ssl1nm	NWMN_0388
0	0.003839	0	0	0	0	0	0	0	0	0	0	0	0	0	0	0.000319917	0	0.000319917	modA	NWMN_2179
0	0	0	0	0	0.003834	0	0	0	0	0	0	0	0	0	0	0.0003195	0	0.0003195	NWMN_2521	NWMN_2521
0	0	0	0	0	0	0	0	0	0.00382	0	0	0	0	0	0	0.000318333	0	0.000318333	mnhE	NWMN_0818
0	0	0	0	0	0.003817	0	0	0	0	0	0	0	0	0	0	0.000318083	0	0.000318083	NWMN_2058	NWMN_2058
0	0	0	0	0	0.003812	0	0	0	0	0	0	0	0	0	0	0.000317667	0	0.000317667	NWMN_2373	NWMN_2373
0	0	0	0	0	0	0	0	0	0.003754	0	0	0	0	0	0	0.000312833	0	0.000312833	NWMN_2327	NWMN_2327
0	0.003745	0	0	0	0	0	0	0	0	0	0	0	0	0	0	0.000312083	0	0.000312083	NWMN_2078	NWMN_2078
0	0	0	0	0	0	0	0	0	0	0	0.003731	0	0	0	0	0.000310917	0	0.000310917	rplM	NWMN_2120
0	0	0	0	0	0	0	0	0	0	0.003711	0	0	0	0	0	0.00030925	0	0.00030925	NWMN_2278	NWMN_2278
0	0.003687	0	0	0	0	0	0	0	0	0	0	0	0	0	0	0.00030725	0	0.00030725	NWMN_0020	NWMN_0020
0.003676	0	0	0	0	0	0	0	0	0	0	0	0	0	0	0	0.000306333	0	0.000306333	NWMN_0446	NWMN_0446
0	0	0	0	0	0	0	0	0	0.003636	0	0	0	0	0	0	0.000303	0	0.000303	NWMN_1740	NWMN_1740
0	0	0	0	0	0	0	0	0	0	0	0.003618	0	0	0	0	0.0003015	0	0.0003015	lacE	NWMN_2094
0	0	0	0	0	0	0	0	0	0.00361	0	0	0	0	0	0	0.000300833	0	0.000300833	NWMN_0865	NWMN_0865
0	0	0	0	0	0	0	0	0	0.003597	0	0	0	0	0	0	0.00029975	0	0.00029975	NWMN_0687	NWMN_0687
0	0.003551	0	0	0	0	0	0	0	0	0	0	0	0	0	0	0.000295917	0	0.000295917	sbnI	NWMN_0068
0.003546	0	0	0	0	0	0	0	0	0	0	0	0	0	0	0	0.0002955	0	0.0002955	NWMN_0222	NWMN_0222
0	0	0	0	0	0	0	0	0	0	0	0.003514	0	0	0	0	0.000292833	0	0.000292833	NWMN_1891	NWMN_1891
0.003493	0	0	0	0	0	0	0	0	0	0	0	0	0	0	0	0.000291083	0	0.000291083	apbA	NWMN_2342
0	0	0	0	0	0.003492	0	0	0	0	0	0	0	0	0	0	0.000291	0	0.000291	NWMN_0175	NWMN_0175
0	0	0	0	0	0	0	0	0	0.003484	0	0	0	0	0	0	0.000290333	0	0.000290333	NWMN_1443	NWMN_1443
0	0	0	0	0	0	0	0	0	0	0	0.003482	0	0	0	0	0.000290167	0	0.000290167	leuA	NWMN_1963
0	0	0	0	0	0	0	0	0	0	0	0.003417	0	0	0	0	0.00028475	0	0.00028475	NWMN_2277	NWMN_2277
0	0	0	0	0	0.003404	0	0	0	0	0	0	0	0	0	0	0.000283667	0	0.000283667	icaA	NWMN_2565
0	0	0	0	0	0	0	0	0	0	0.003387	0	0	0	0	0	0.00028225	0	0.00028225	fadD	NWMN_0169
0	0	0	0	0	0	0	0	0	0	0.003309	0	0	0	0	0	0.00027575	0	0.00027575	NWMN_0213	NWMN_0213
0	0	0	0	0	0	0	0	0	0	0	0.003264	0	0	0	0	0.000272	0	0.000272	capE	NWMN_0099
0	0	0	0.012821	0.012085	0.006711	0	0	0	0	0	0	0	0.009464	0	0	0.00263475	0.002366	0.00026875	NWMN_1457	NWMN_1457
0	0.003222	0	0	0	0	0	0	0	0	0	0	0	0	0	0	0.0002685	0	0.0002685	NWMN_2486	NWMN_2486
0	0	0	0	0	0	0	0	0	0	0	0.002999	0	0	0	0	0.000249917	0	0.000249917	NWMN_0030	NWMN_0030
0.002985	0	0	0	0	0	0	0	0	0	0	0	0	0	0	0	0.00024875	0	0.00024875	NWMN_0285	NWMN_0285
0	0	0	0	0	0.002964	0	0	0	0	0	0	0	0	0	0	0.000247	0	0.000247	NWMN_0026	NWMN_0026
0	0	0	0	0	0	0	0	0	0	0	0.002952	0	0	0	0	0.000246	0	0.000246	NWMN_0126	NWMN_0126
0	0	0	0	0	0	0	0	0	0	0	0.002934	0	0	0	0	0.0002445	0	0.0002445	sdhB	NWMN_2430
0	0	0	0	0	0	0	0	0	0	0	0.002606	0	0	0	0	0.000217167	0	0.000217167	capF	NWMN_0100
1	1.00601	0.996689	0.996047	0.996951	0.998753	1	1	0.996622	0.999029	0.995845	0.995829	0.999065	0.99495	0.999106	1	0.998482	0.99828	0.000201333	bsaC	NWMN_1714
0.035765	0	0	0	0	0	0	0	0	0	0	0	0	0.011305	0	0	0.00298042	0.00282625	0.000154167	mnhD	NWMN_0596
0	0	0	0	0	0	0	0.008753	0.01108	0	0	0	0	0	0	0.006024	0.00165275	0.001506	0.00014675	NWMN_1184	NWMN_1184
0.033722	0.071215	0	0	0	0.041276	0	0.04	0	0.057689	0.028972	0.027338	0.028432	0	0.071073	0	0.0250177	0.0248762	0.000141417	NWMN_2164	NWMN_2164
0	0.00404	0.005731	0	0	0	0	0	0	0	0	0	0.002726	0	0	0	0.00081425	0.0006815	0.00013275	atpD	NWMN_2007
0.01781	0.037714	0	0	0.034826	0.018847	0	0.028169	0	0	0	0	0.022158	0	0	0.023256	0.0114472	0.0113535	9.36667e-05	NWMN_2560	NWMN_2560
0.051233	0.007498	0	0	0	0	0	0	0	0	0	0	0	0	0.019231	0	0.00489425	0.00480775	8.65e-05	gatA	NWMN_1838
0	0.00381	0	0	0.00939	0	0	0	0	0	0	0	0.004292	0	0	0	0.0011	0.001073	2.7e-05	purL	NWMN_0937
0.004233	0	0.007273	0	0	0	0	0	0	0	0	0	0.00374	0	0	0	0.000958833	0.000935	2.38333e-05	ptsG	NWMN_2437
0	0	0	0	0	0	0	0	0.010959	0	0	0	0.003931	0	0	0	0.00091325	0.00098275	-6.95e-05	sirA	NWMN_0059
0.046717	0.045409	0	0	0	0.039514	0	0	0	0	0	0	0.044444	0	0	0	0.01097	0.011111	-0.000141	NWMN_2206	NWMN_2206
0.118115	0.08897	0	0	0.055288	0.08128	0	0	0	0	0	0.020958	0.082967	0.039258	0	0	0.0303842	0.0305563	-0.000172	rpoE	NWMN_2032
0.02375	0	0	0	0	0	0	0	0	0	0	0	0.003826	0.00492	0	0	0.00197917	0.0021865	-0.000207333	NWMN_0854	NWMN_0854
0	0	0	0	0.010336	0.00402	0	0	0	0	0	0	0	0.005618	0	0	0.00119633	0.0014045	-0.000208167	NWMN_1130	NWMN_1130
0	0	0	0	0	0	0.007394	0	0	0	0	0	0.003365	0	0	0	0.000616167	0.00084125	-0.000225083	NWMN_2410	NWMN_2410
0.00607	0	0.010025	0	0	0	0	0	0	0	0	0	0	0.006279	0	0	0.00134125	0.00156975	-0.0002285	NWMN_1447	NWMN_1447
0	0	0	0	0	0.017833	0	0	0	0.01513	0	0	0	0	0.011905	0	0.00274692	0.00297625	-0.000229333	NWMN_0753	NWMN_0753
0	0	0	0	0	0.018634	0	0	0	0	0	0	0	0	0	0.00713	0.00155283	0.0017825	-0.000229667	NWMN_1930	NWMN_1930
0	0.008178	0	0	0	0	0	0	0	0	0	0	0.003704	0	0	0	0.0006815	0.000926	-0.0002445	NWMN_1123	NWMN_1123
0.00495	0	0	0	0	0	0.01039	0	0	0	0	0	0	0.006211	0	0	0.00127833	0.00155275	-0.000274417	NWMN_1293	NWMN_1293
1.00132	0.997451	0.99435	1	0.996262	0.997771	0.998255	0.989474	0.998217	0.999334	0.995823	0.996403	0.996953	0.995294	0.997104	1	0.997055	0.997338	-0.000282417	NWMN_2284	NWMN_2284
2.99649	2.98832	2.99086	2.99227	2.98993	2.98949	2.99119	2.99451	2.9894	2.99021	2.98865	2.99236	2.98443	2.98541	2.9924	3.00357	2.99114	2.99145	-0.00031075	fus	NWMN_0509
0.996032	1.00141	0.997664	0.994135	0.991254	0.993457	0.997573	1	1	0.994604	0.994595	0.998219	0.994966	0.997191	0.997442	0.998051	0.996579	0.996913	-0.000333917	NWMN_1487	NWMN_1487
0	0	0	0	0	0.022254	0	0	0.007843	0	0	0	0.005984	0.005388	0	0	0.00250808	0.002843	-0.000334917	NWMN_0123	NWMN_0123
0	0	0	0	0	0	0	0.010471	0	0	0	0	0	0.004884	0	0	0.000872583	0.001221	-0.000348417	NWMN_0801	NWMN_0801
0	0.004374	0	0	0.006993	0	0	0	0	0	0	0	0	0.005208	0	0	0.00094725	0.001302	-0.00035475	NWMN_0177	NWMN_0177
0.005831	0	0	0	0	0	0	0	0	0	0	0	0.00365	0	0	0	0.000485917	0.0009125	-0.000426583	ezrA	NWMN_1611
0.005658	0	0	0	0	0	0	0	0	0	0	0	0	0	0.003633	0	0.0004715	0.00090825	-0.00043675	NWMN_0698	NWMN_0698
0	0	0	0	0	0.017679	0	0.037946	0	0	0	0	0.020423	0	0	0	0.00463542	0.00510575	-0.000470333	NWMN_0259	NWMN_0259
0	0	0.007797	0	0	0	0	0	0	0	0	0	0	0.00454	0	0	0.00064975	0.001135	-0.00048525	adhE	NWMN_0094
0	0.003779	0.006042	0	0	0	0	0	0	0	0	0	0	0.005236	0	0	0.000818417	0.001309	-0.000490583	vicK	NWMN_0018
0	0	0	0	0.010638	0	0	0	0	0	0	0	0	0.00551	0	0	0.0008865	0.0013775	-0.000491	pdhD	NWMN_0962
0	0	0	0	0	0	0	0.008457	0	0	0	0	0	0.004872	0	0	0.00070475	0.001218	-0.00051325	NWMN_0076	NWMN_0076
0.998516	1	0.993994	0.996587	0.997268	0.995215	1	1	1	0.999823	0.994878	0.995064	0.999106	0.996435	0.996991	1	0.997612	0.998133	-0.000520917	tsf	NWMN_1167
0	0	0	0.012903	0	0	0	0	0	0	0	0	0	0.006547	0	0	0.00107525	0.00163675	-0.0005615	NWMN_1327	NWMN_1327
0	0	0.009852	0	0	0	0	0	0	0	0	0	0	0	0	0.005556	0.000821	0.001389	-0.000568	NWMN_0413	NWMN_0413
0	0	0.04914	0	0.009592	0	0	0	0	0.004363	0	0	0	0.023309	0	0	0.00525792	0.00582725	-0.000569333	ileS	NWMN_1103
0	0	0.008791	0	0	0	0	0	0	0	0	0	0	0.005249	0	0	0.000732583	0.00131225	-0.000579667	alsS	NWMN_2111
0	0	0	0	0	0	0.010336	0	0	0	0	0	0	0.00578	0	0	0.000861333	0.001445	-0.000583667	NWMN_0869	NWMN_0869
0.992979	0.990045	0.994186	1	0.995736	0.998295	0.995943	0.995624	1	0.996897	0.996154	1	0.996366	0.995128	0.998261	0.997886	0.996322	0.99691	-0.000588667	ksgA	NWMN_0456
0	0	0	0	0	0	0	0.007619	0	0	0	0	0	0.004963	0	0	0.000634917	0.00124075	-0.000605833	NWMN_2481	NWMN_2481
0	0	0	0	0	0	0	0	0	0.004896	0	0	0	0.004124	0	0	0.000408	0.001031	-0.000623	NWMN_2545	NWMN_2545
0	0	0	0.010929	0.010526	0	0	0	0	0	0	0	0.003342	0.006309	0	0	0.00178792	0.00241275	-0.000624833	NWMN_0480	NWMN_0480
0	0	0	0	0	0	0	0	0	0	0.003361	0	0.003695	0	0	0	0.000280083	0.00092375	-0.000643667	NWMN_2523	NWMN_2523
0.006431	0	0	0	0	0	0	0	0	0	0	0	0.004739	0	0	0	0.000535917	0.00118475	-0.000648833	NWMN_1261	NWMN_1261
0.004329	0	0	0	0	0	0	0	0	0	0	0	0	0	0.004068	0	0.00036075	0.001017	-0.00065625	scrB	NWMN_1948
0.031686	0	0	0	0	0.028244	0	0	0	0	0	0	0.022727	0	0	0	0.00499417	0.00568175	-0.000687583	NWMN_1852	NWMN_1852
0	0	0	0	0	0	0	0	0.00818	0	0	0	0	0.005502	0	0	0.000681667	0.0013755	-0.000693833	NWMN_0163	NWMN_0163
0	0	0	0	0.01	0	0	0	0	0	0	0	0	0.006135	0	0	0.000833333	0.00153375	-0.000700417	NWMN_1968	NWMN_1968
0	0	0	0	0	0	0	0	0	0	0	0	0.00282	0	0	0	0	0.000705	-0.000705	NWMN_0296	NWMN_0296
0	0	0	0	0	0	0.006849	0	0	0	0	0	0	0.005115	0	0	0.00057075	0.00127875	-0.000708	NWMN_0153	NWMN_0153
0	0	0	0	0	0	0	0	0	0	0	0	0.002902	0	0	0	0	0.0007255	-0.0007255	NWMN_2104	NWMN_2104
0	0	0	0	0	0	0	0	0	0	0	0.003791	0.004197	0	0	0	0.000315917	0.00104925	-0.000733333	NWMN_1515	NWMN_1515
0	0	0	0	0	0	0	0.007018	0	0	0	0	0.005366	0	0	0	0.000584833	0.0013415	-0.000756667	NWMN_0228	NWMN_0228
0	0	0	0	0	0	0	0	0	0	0	0	0.003034	0	0	0	0	0.0007585	-0.0007585	NWMN_2203	NWMN_2203
0	0	0	0	0	0	0	0	0	0	0	0	0.003064	0	0	0	0	0.000766	-0.000766	NWMN_0883	NWMN_0883
0	0	0	0	0	0	0	0.006472	0	0	0	0	0	0.005222	0	0	0.000539333	0.0013055	-0.000766167	NWMN_2577	NWMN_2577
0.003639	0	0	0	0	0	0	0	0	0	0	0	0	0	0.004299	0	0.00030325	0.00107475	-0.0007715	NWMN_2589	NWMN_2589
0	0	0	0	0	0	0	0	0	0	0	0	0.003181	0	0	0	0	0.00079525	-0.00079525	NWMN_2280	NWMN_2280
0	0	0	0	0	0	0	0	0	0	0	0	0.003201	0	0	0	0	0.00080025	-0.00080025	NWMN_0648	NWMN_0648
0	0	0	0	0	0	0	0	0	0	0	0	0.003253	0	0	0	0	0.00081325	-0.00081325	NWMN_2459	NWMN_2459
0	0	0.006908	0	0.007042	0	0	0	0	0	0	0.002458	0	0	0	0.008734	0.00136733	0.0021835	-0.000816167	NWMN_2540	NWMN_2540
0	0	0	0	0	0	0	0	0	0	0	0	0.003292	0	0	0	0	0.000823	-0.000823	NWMN_1899	NWMN_1899
4.98082	4.98665	4.98747	4.98934	4.97844	4.98791	4.9848	4.98464	4.98106	4.9884	4.98861	4.99301	4.98664	4.98476	4.97984	4.99581	4.98593	4.98677	-0.000835083	NWMN_2338	NWMN_2338
0	0	0	0	0	0	0	0	0	0	0	0	0.003425	0	0	0	0	0.00085625	-0.00085625	NWMN_1952	NWMN_1952
0	0	0	0	0.011111	0	0	0	0	0	0	0	0	0.007143	0	0	0.000925917	0.00178575	-0.000859833	NWMN_1461	NWMN_1461
0	0.005474	0	0	0	0	0	0	0	0	0	0	0	0.005277	0	0	0.000456167	0.00131925	-0.000863083	NWMN_0085	NWMN_0085
0	0.004825	0	0.012862	0	0	0	0	0	0	0	0	0.003679	0.005674	0	0	0.00147392	0.00233825	-0.000864333	ebh1	NWMN_1345
0	0	0	0.011211	0	0	0	0	0	0	0	0	0	0	0	0.00726	0.00093425	0.001815	-0.00088075	NWMN_0267	NWMN_0267
0	0	0	0	0	0	0	0	0	0	0	0	0	0	0.003597	0	0	0.00089925	-0.00089925	NWMN_0691	NWMN_0691
5.97023	5.9671	5.97426	5.9617	5.97411	6.00356	5.9809	5.96291	5.98321	5.97418	5.97975	5.9828	5.97523	5.97165	5.98505	5.97662	5.97623	5.97714	-0.000912917	NWMN_2306	NWMN_2306
0	0	0	0	0	0	0	0	0	0	0	0	0.003658	0	0	0	0	0.0009145	-0.0009145	tufA	NWMN_0510
0	0	0	0	0	0	0	0	0	0	0	0	0.003685	0	0	0	0	0.00092125	-0.00092125	argH	NWMN_0831
0	0	0	0	0	0.002826	0	0	0	0	0	0	0	0.004657	0	0	0.0002355	0.00116425	-0.00092875	srtA	NWMN_2426
0.025756	0	0	0	0	0.023274	0	0	0	0	0	0	0.020073	0	0	0	0.00408583	0.00501825	-0.000932417	dnaB	NWMN_0015
0.994589	0.995383	0.996226	1	0.997845	0.999244	1	1	0.99389	0.998425	0.997988	0.99564	0.996559	0.998705	0.998214	1	0.997436	0.99837	-0.000933667	NWMN_0513	NWMN_0513
0	0	0	0	0	0.005338	0	0	0	0	0	0	0	0.005525	0	0	0.000444833	0.00138125	-0.000936417	thiM	NWMN_1996
0	0	0	0	0	0.006105	0.005284	0	0	0	0	0	0	0	0	0.00759	0.000949083	0.0018975	-0.000948417	trmE	NWMN_2612
0	0	0.010554	0	0	0	0	0	0	0	0	0	0	0	0	0.007353	0.0008795	0.00183825	-0.00095875	NWMN_2051	NWMN_2051
0	0	0	0	0	0	0	0	0	0	0	0	0.00385	0	0	0	0	0.0009625	-0.0009625	NWMN_2045	NWMN_2045
0	0	0	0	0	0	0	0	0	0	0	0	0	0	0.003861	0	0	0.00096525	-0.00096525	NWMN_1518	NWMN_1518
0	0	0	0	0	0	0	0	0	0	0	0	0	0	0.004023	0	0	0.00100575	-0.00100575	mnhA	NWMN_0593
0	0	0	0	0	0	0	0	0	0	0	0	0	0	0.004028	0	0	0.001007	-0.001007	NWMN_1470	NWMN_1470
0	0	0	0	0	0	0	0.010899	0	0	0	0	0	0	0	0.007752	0.00090825	0.001938	-0.00102975	eta	NWMN_1082
0	0	0	0	0	0	0	0	0	0	0	0.006598	0	0.006349	0	0	0.000549833	0.00158725	-0.00103742	memD	NWMN_0913
0	0	0	0	0	0	0	0	0	0	0	0	0.004234	0	0	0	0	0.0010585	-0.0010585	srrB	NWMN_1399
0.005051	0	0	0	0	0	0	0	0	0	0	0	0	0.005944	0	0	0.000420917	0.001486	-0.00106508	NWMN_0486	NWMN_0486
0	0	0	0.012308	0	0	0	0	0	0	0	0	0	0	0	0.008368	0.00102567	0.002092	-0.00106633	mnhD	NWMN_0819
0	0	0	0	0	0	0	0	0	0	0	0	0	0.0044	0	0	0	0.0011	-0.0011	NWMN_2054	NWMN_2054
0	0.004771	0	0	0.007874	0	0	0	0	0.043375	0.040755	0.036593	0	0	0.04886	0	0.011114	0.012215	-0.001101	NWMN_2337	NWMN_2337
0	0	0	0	0	0	0	0	0	0	0	0	0.00441	0	0	0	0	0.0011025	-0.0011025	NWMN_1323	NWMN_1323
0	0	0	0	0	0.004561	0	0	0	0	0	0	0	0.006051	0	0	0.000380083	0.00151275	-0.00113267	NWMN_1667	NWMN_1667
0	0	0	0	0	0	0	0	0	0	0	0	0	0.004545	0	0	0	0.00113625	-0.00113625	NWMN_0643	NWMN_0643
0	0.022801	0	0	0	0	0	0	0	0	0.034091	0	0	0	0.023529	0	0.004741	0.00588225	-0.00114125	NWMN_0173	NWMN_0173
0	0.004619	0	0	0	0	0	0	0	0	0	0	0	0.006107	0	0	0.000384917	0.00152675	-0.00114183	citC	NWMN_1587
0	0	0	0	0	0	0	0	0	0	0	0	0	0.004571	0	0	0	0.00114275	-0.00114275	metE	NWMN_0348
0	0	0	0	0	0	0	0	0	0	0	0	0.004575	0	0	0	0	0.00114375	-0.00114375	NWMN_0570	NWMN_0570
0	0	0	0	0	0	0	0	0	0	0	0	0.004591	0	0	0	0	0.00114775	-0.00114775	NWMN_0329	NWMN_0329
0	0	0	0	0	0	0	0	0	0	0	0	0.0046	0	0	0	0	0.00115	-0.00115	NWMN_0552	NWMN_0552
0	0	0	0	0	0	0	0	0	0	0	0	0	0.004603	0	0	0	0.00115075	-0.00115075	NWMN_0186	NWMN_0186
0	0	0	0	0	0	0	0	0	0	0	0	0	0	0.004604	0	0	0.001151	-0.001151	NWMN_0781	NWMN_0781
0	0	0	0	0	0	0	0	0	0	0	0	0.004613	0	0	0	0	0.00115325	-0.00115325	NWMN_0045	NWMN_0045
0	0	0	0	0	0	0	0	0	0	0	0	0	0	0.004625	0	0	0.00115625	-0.00115625	NWMN_1879	NWMN_1879
0	0	0	0.010989	0	0	0	0	0	0	0	0	0	0	0	0.008351	0.00091575	0.00208775	-0.001172	prfB	NWMN_0723
0	0	0	0	0	0	0	0	0	0	0	0	0	0.004689	0	0	0	0.00117225	-0.00117225	NWMN_0185	NWMN_0185
0	0	0	0	0.009662	0	0	0	0	0	0	0	0	0	0	0.007952	0.000805167	0.001988	-0.00118283	hisC	NWMN_0692
0	0	0	0	0	0	0	0	0	0	0	0	0	0.004734	0	0	0	0.0011835	-0.0011835	NWMN_1224	NWMN_1224
0	0	0	0	0	0	0	0	0	0	0	0	0	0.004739	0	0	0	0.00118475	-0.00118475	NWMN_2377	NWMN_2377
0	0	0.007339	0	0	0	0	0	0	0	0	0	0	0	0	0.007273	0.000611583	0.00181825	-0.00120667	sbi	NWMN_2317
0	0	0	0	0	0	0	0	0	0	0	0	0	0.004848	0	0	0	0.001212	-0.001212	NWMN_0147	NWMN_0147
0	0	0	0	0.007722	0	0	0	0	0	0	0	0	0	0	0.007435	0.0006435	0.00185875	-0.00121525	norA	NWMN_0664
0	0	0	0	0	0	0	0	0	0	0	0	0.004864	0	0	0	0	0.001216	-0.001216	NWMN_0901	NWMN_0901
0	0	0	0	0	0	0	0	0	0	0	0	0.004864	0	0	0	0	0.001216	-0.001216	NWMN_2339	NWMN_2339
0	0	0	0	0	0	0	0	0	0	0	0	0.004884	0	0	0	0	0.001221	-0.001221	NWMN_1730	NWMN_1730
0.006787	0	0	0	0	0	0.008	0	0	0	0	0	0	0.009841	0	0	0.00123225	0.00246025	-0.001228	NWMN_0154	NWMN_0154
0	0	0	0	0	0	0	0	0	0	0	0	0.004975	0	0	0	0	0.00124375	-0.00124375	trpE	NWMN_1279
0	0	0	0	0	0	0	0	0	0	0	0	0	0.005	0	0	0	0.00125	-0.00125	ureE	NWMN_2191
0	0	0	0	0	0	0	0	0	0	0	0	0	0.005013	0	0	0	0.00125325	-0.00125325	pbpA	NWMN_1091
0	0	0	0	0	0	0	0	0	0	0	0	0	0.005019	0	0	0	0.00125475	-0.00125475	NWMN_2542	NWMN_2542
0	0	0	0	0	0	0	0	0	0	0	0	0	0.005038	0	0	0	0.0012595	-0.0012595	NWMN_0718	NWMN_0718
0	0	0	0	0	0	0	0	0	0	0	0	0.005063	0	0	0	0	0.00126575	-0.00126575	NWMN_1869	NWMN_1869
0	0.004472	0	0	0	0	0	0	0	0	0	0	0	0.006568	0	0	0.000372667	0.001642	-0.00126933	int	NWMN_0992
0	0	0	0	0	0	0	0	0	0	0	0	0	0.005141	0	0	0	0.00128525	-0.00128525	manA1	NWMN_2047
0	0	0	0	0	0	0	0	0	0	0	0	0	0.005148	0	0	0	0.001287	-0.001287	mruD	NWMN_1093
0	0	0	0	0	0	0	0	0	0	0	0	0	0.005148	0	0	0	0.001287	-0.001287	NWMN_2049	NWMN_2049
1.94213	1.95464	1.95059	1.93263	1.94789	1.94482	1.96648	1.94096	1.9448	1.97622	1.96971	1.97397	1.95307	1.95028	1.96934	1.94741	1.95374	1.95502	-0.00128758	NWMN_1214	NWMN_1214
0	0	0	0	0	0	0	0	0	0	0	0	0	0.005155	0	0	0	0.00128875	-0.00128875	NWMN_0074	NWMN_0074
0	0	0	0	0	0	0	0	0	0	0	0	0	0.005155	0	0	0	0.00128875	-0.00128875	NWMN_0659	NWMN_0659
0	0	0	0	0	0	0	0.008677	0	0	0	0	0	0	0	0.008081	0.000723083	0.00202025	-0.00129717	NWMN_0619	NWMN_0619
0	0	0	0	0	0	0	0	0	0	0	0	0	0.005222	0	0	0	0.0013055	-0.0013055	NWMN_2068	NWMN_2068
0	0	0	0	0	0	0	0	0	0	0	0	0	0.005236	0	0	0	0.001309	-0.001309	NWMN_0746	NWMN_0746
0	0	0	0	0	0	0	0	0	0	0	0	0	0.005284	0	0	0	0.001321	-0.001321	rbsU	NWMN_0204
0	0	0	0	0	0	0	0	0	0	0	0	0	0.005291	0	0	0	0.00132275	-0.00132275	gltC	NWMN_0435
0	0	0	0	0	0	0	0	0	0	0	0	0	0.005291	0	0	0	0.00132275	-0.00132275	purN	NWMN_0940
0	0	0	0	0	0	0	0	0	0	0	0	0	0.005305	0	0	0	0.00132625	-0.00132625	NWMN_1039	NWMN_1039
0	0	0	0	0	0	0	0	0	0	0	0	0	0.005319	0	0	0	0.00132975	-0.00132975	NWMN_0813	NWMN_0813
0	0	0	0	0	0	0	0	0	0	0	0	0	0.005376	0	0	0	0.001344	-0.001344	NWMN_0695	NWMN_0695
0	0	0.006814	0	0	0	0	0	0	0	0	0	0	0	0	0.007648	0.000567833	0.001912	-0.00134417	NWMN_0184	NWMN_0184
0	0	0	0	0	0	0	0	0	0	0	0	0	0.005384	0	0	0	0.001346	-0.001346	NWMN_0519	NWMN_0519
0	0	0	0	0	0	0	0	0	0	0	0	0	0.005398	0	0	0	0.0013495	-0.0013495	ipdC	NWMN_0132
0	0	0	0	0	0	0	0	0	0	0	0	0	0.005476	0	0	0	0.001369	-0.001369	NWMN_0337	NWMN_0337
0	0	0	0	0	0	0	0	0	0	0	0	0	0.005479	0	0	0	0.00136975	-0.00136975	hlgA	NWMN_2318
0	0	0	0	0	0	0	0	0	0	0	0	0	0.005479	0	0	0	0.00136975	-0.00136975	NWMN_2435	NWMN_2435
0	0	0	0	0	0	0	0	0	0	0	0	0	0.005502	0	0	0	0.0013755	-0.0013755	ssl8nm	NWMN_0395
0	0	0	0	0	0	0	0	0	0	0	0	0	0.005502	0	0	0	0.0013755	-0.0013755	NWMN_1438	NWMN_1438
0	0	0	0	0	0	0	0	0	0	0	0	0	0.005525	0	0	0	0.00138125	-0.00138125	NWMN_2246	NWMN_2246
0	0	0	0	0	0	0	0	0	0	0	0	0	0.005556	0	0	0	0.001389	-0.001389	murG	NWMN_0887
0	0	0	0	0	0	0	0	0	0	0	0	0	0.00561	0	0	0	0.0014025	-0.0014025	NWMN_0352	NWMN_0352
0	0	0	0	0	0	0	0	0	0	0	0	0	0.005666	0	0	0	0.0014165	-0.0014165	NWMN_2353	NWMN_2353
0	0	0	0	0	0	0.009434	0	0	0	0	0	0	0	0	0.00883	0.000786167	0.0022075	-0.00142133	atpB	NWMN_2013
0	0	0	0	0	0	0	0	0	0	0	0	0	0.005698	0	0	0	0.0014245	-0.0014245	NWMN_0518	NWMN_0518
0	0	0	0	0	0	0	0	0	0	0	0	0	0.00576	0	0	0	0.00144	-0.00144	NWMN_0319	NWMN_0319
0	0	0	0	0	0	0	0	0	0	0	0	0	0.005797	0	0	0	0.00144925	-0.00144925	NWMN_0052	NWMN_0052
0	0	0	0	0	0	0	0	0	0	0	0	0	0.005831	0	0	0	0.00145775	-0.00145775	radA	NWMN_0488
0	0	0	0	0	0.003731	0	0	0	0	0	0	0.007092	0	0	0	0.000310917	0.001773	-0.00146208	NWMN_1890	NWMN_1890
0	0	0	0	0	0	0	0	0	0	0	0	0	0.005857	0	0	0	0.00146425	-0.00146425	NWMN_1761	NWMN_1761
0	0	0	0	0	0	0	0	0	0	0	0	0	0.005882	0	0	0	0.0014705	-0.0014705	NWMN_0663	NWMN_0663
0	0	0	0	0	0	0	0	0	0	0	0	0	0.005882	0	0	0	0.0014705	-0.0014705	sbcC	NWMN_1258
0	0	0	0	0	0	0	0	0	0	0.004053	0	0	0	0	0.007233	0.00033775	0.00180825	-0.0014705	NWMN_2108	NWMN_2108
0	0	0	0	0	0	0	0	0	0	0	0	0	0.005917	0	0	0	0.00147925	-0.00147925	NWMN_0369	NWMN_0369
0	0	0	0	0	0	0	0	0	0	0	0	0	0.005944	0	0	0	0.001486	-0.001486	NWMN_2579	NWMN_2579
0	0	0	0	0	0	0	0	0	0	0	0	0	0.005961	0	0	0	0.00149025	-0.00149025	NWMN_0759	NWMN_0759
0	0	0	0	0	0	0	0	0	0	0	0	0	0.00597	0	0	0	0.0014925	-0.0014925	NWMN_0378	NWMN_0378
0	0	0	0	0	0	0	0	0	0	0	0	0	0.005997	0	0	0	0.00149925	-0.00149925	recQ	NWMN_0689
0	0	0	0	0	0	0	0	0	0	0	0	0	0.006024	0	0	0	0.001506	-0.001506	dnaJ	NWMN_1482
0	0	0	0	0	0	0	0	0	0	0	0	0	0.006033	0	0	0	0.00150825	-0.00150825	NWMN_0711	NWMN_0711
0	0	0	0	0	0	0	0	0	0	0	0	0	0.006144	0	0	0	0.001536	-0.001536	NWMN_1319	NWMN_1319
0.064267	0.055391	0	0	0	0.059981	0	0	0	0	0	0	0.066045	0	0	0	0.0149699	0.0165113	-0.00154133	NWMN_tRNA07	NWMN_tRNA07
0	0	0	0	0	0	0	0	0	0	0	0	0	0	0	0.00626	0	0.001565	-0.001565	capK	NWMN_0105
0	0	0	0	0	0	0	0	0	0	0	0	0	0.00626	0	0	0	0.001565	-0.001565	NWMN_1763	NWMN_1763
0	0.043504	0	0	0	0.081803	0	0	0	0	0.004452	0	0.049579	0	0	0	0.0108133	0.0123947	-0.0015815	NWMN_1028	NWMN_1028
0	0	0	0	0	0	0	0	0	0	0	0	0	0.006329	0	0	0	0.00158225	-0.00158225	NWMN_1369	NWMN_1369
0	0.004598	0	0	0	0	0	0	0	0	0	0	0	0.007911	0	0	0.000383167	0.00197775	-0.00159458	hemH	NWMN_1724
0	0	0	0	0	0	0	0	0	0	0	0	0	0.00638	0	0	0	0.001595	-0.001595	NWMN_2264	NWMN_2264
0	0	0	0	0.008949	0	0	0	0	0	0	0	0	0	0	0.009381	0.00074575	0.00234525	-0.0015995	poxB	NWMN_2438
0	0	0	0	0	0	0	0	0	0	0	0	0.006446	0	0	0	0	0.0016115	-0.0016115	NWMN_0944	NWMN_0944
0	0	0	0	0	0	0	0	0	0	0	0	0	0	0	0.006494	0	0.0016235	-0.0016235	argR	NWMN_2535
0	0	0	0	0	0	0	0	0	0	0	0	0	0.006536	0	0	0	0.001634	-0.001634	NWMN_0423	NWMN_0423
0	0	0	0	0	0	0	0	0	0	0	0	0	0	0	0.0067	0	0.001675	-0.001675	capG	NWMN_0101
0	0	0	0	0	0	0	0	0	0	0	0	0	0	0	0.006711	0	0.00167775	-0.00167775	NWMN_0232	NWMN_0232
0	0	0	0	0	0	0	0	0	0	0	0	0	0.006711	0	0	0	0.00167775	-0.00167775	phoR	NWMN_1585
0	0	0	0	0	0	0	0	0	0	0	0	0	0.00672	0	0	0	0.00168	-0.00168	clpB	NWMN_0844
0	0	0	0	0	0	0	0	0	0	0	0	0	0	0	0.006757	0	0.00168925	-0.00168925	NWMN_0560	NWMN_0560
0	0	0	0	0	0	0	0	0	0	0	0	0	0.00678	0	0	0	0.001695	-0.001695	NWMN_2050	NWMN_2050
0	0	0	0	0	0	0	0	0	0	0	0	0	0	0	0.006814	0	0.0017035	-0.0017035	capB	NWMN_0096
0	0	0	0	0	0	0	0	0	0	0	0	0	0	0	0.006814	0	0.0017035	-0.0017035	NWMN_0547	NWMN_0547
0	0	0	0	0	0	0	0	0	0	0	0	0	0	0	0.006897	0	0.00172425	-0.00172425	nirB	NWMN_2300
0	0	0	0	0	0	0	0	0	0	0	0	0	0.006908	0	0	0	0.001727	-0.001727	truA	NWMN_2121
0	0	0	0	0	0	0	0	0	0	0	0	0	0	0	0.006993	0	0.00174825	-0.00174825	NWMN_0143	NWMN_0143
0	0	0	0	0	0	0	0	0	0	0	0	0	0	0	0.007042	0	0.0017605	-0.0017605	sirC	NWMN_0057
0	0	0	0	0	0	0	0	0	0	0	0	0	0	0	0.007055	0	0.00176375	-0.00176375	sarR	NWMN_2195
0	0	0	0	0	0	0	0	0	0	0	0	0.007077	0	0	0	0	0.00176925	-0.00176925	NWMN_0314	NWMN_0314
0	0	0	0	0	0	0	0	0	0	0	0	0	0.00708	0	0	0	0.00177	-0.00177	dfrA	NWMN_1337
0	0	0	0	0	0	0	0	0	0	0	0	0	0	0	0.007105	0	0.00177625	-0.00177625	vicR	NWMN_0017
0	0	0	0	0	0	0	0	0	0	0	0	0	0.007133	0	0	0	0.00178325	-0.00178325	NWMN_0613	NWMN_0613
0	0	0	0	0	0	0	0	0	0	0	0	0	0.007168	0	0	0	0.001792	-0.001792	NWMN_1524	NWMN_1524
0	0	0	0	0	0	0	0	0	0	0	0	0	0	0	0.007181	0	0.00179525	-0.00179525	NWMN_2547	NWMN_2547
0	0	0	0	0	0	0	0	0	0	0	0	0	0	0	0.00722	0	0.001805	-0.001805	NWMN_2455	NWMN_2455
0	0	0	0	0	0	0	0	0	0	0	0	0	0.007257	0	0	0	0.00181425	-0.00181425	NWMN_0894	NWMN_0894
0	0	0	0	0	0	0	0	0	0	0	0	0	0	0	0.007313	0	0.00182825	-0.00182825	NWMN_0884	NWMN_0884
0	0	0	0	0	0	0	0	0.037225	0	0	0	0.019729	0	0	0	0.00310208	0.00493225	-0.00183017	NWMN_0623	NWMN_0623
0	0	0	0	0	0	0	0	0	0	0	0	0	0	0	0.007326	0	0.0018315	-0.0018315	NWMN_2033	NWMN_2033
0	0	0	0	0	0	0	0	0	0	0	0	0	0	0	0.007339	0	0.00183475	-0.00183475	NWMN_0158	NWMN_0158
0	0	0	0	0	0	0	0	0	0	0	0	0	0.007364	0	0	0	0.001841	-0.001841	pfk	NWMN_1593
0	0	0	0	0	0	0	0	0	0	0	0	0	0	0	0.007421	0	0.00185525	-0.00185525	NWMN_1136	NWMN_1136
0	0	0	0	0	0	0	0	0	0	0	0	0	0	0	0.007435	0	0.00185875	-0.00185875	NWMN_0717	NWMN_0717
0	0	0	0	0	0	0	0	0	0	0	0	0	0.007472	0	0	0	0.001868	-0.001868	NWMN_1105	NWMN_1105
0	0	0	0	0	0	0	0	0	0	0	0	0	0	0	0.007491	0	0.00187275	-0.00187275	NWMN_1481	NWMN_1481
0	0	0	0	0	0	0	0	0	0	0	0	0	0	0	0.007505	0	0.00187625	-0.00187625	NWMN_0673	NWMN_0673
0	0	0	0	0	0	0	0	0	0	0	0	0	0	0	0.007505	0	0.00187625	-0.00187625	NWMN_2457	NWMN_2457
0.004228	0	0	0	0	0	0	0	0	0	0	0	0	0	0	0.008949	0.000352333	0.00223725	-0.00188492	rpsC	NWMN_2146
0	0	0	0	0	0	0	0	0	0	0	0	0	0	0	0.00759	0	0.0018975	-0.0018975	NWMN_0725	NWMN_0725
0	0	0	0	0	0	0	0	0	0	0	0	0	0	0	0.00759	0	0.0018975	-0.0018975	NWMN_0870	NWMN_0870
0	0	0	0	0	0	0	0	0	0	0.004646	0	0	0	0	0.009153	0.000387167	0.00228825	-0.00190108	NWMN_1411	NWMN_1411
0	0	0	0	0	0	0	0	0	0	0	0	0	0	0	0.007605	0	0.00190125	-0.00190125	capA	NWMN_2563
0	0	0	0	0	0	0	0	0	0	0	0	0	0	0	0.007634	0	0.0019085	-0.0019085	NWMN_0583	NWMN_0583
0	0	0	0	0	0	0	0	0	0.00364	0	0	0	0	0	0.008869	0.000303333	0.00221725	-0.00191392	NWMN_1250	NWMN_1250
0	0	0	0	0	0.004215	0	0	0	0	0	0	0	0	0	0.00907	0.00035125	0.0022675	-0.00191625	NWMN_1748	NWMN_1748
0	0	0	0	0	0	0	0	0	0	0	0	0	0	0	0.007692	0	0.001923	-0.001923	nrdF	NWMN_0701
0	0	0	0	0	0	0	0	0	0	0	0	0	0	0	0.007874	0	0.0019685	-0.0019685	NWMN_1900	NWMN_1900
0	0	0	0	0	0	0	0	0	0.031002	0.032258	0	0	0	0.028998	0	0.00527167	0.0072495	-0.00197783	sdhA	NWMN_2429
0	0	0	0	0	0	0	0	0	0	0	0	0	0	0	0.008	0	0.002	-0.002	NWMN_1395	NWMN_1395
0	0	0	0	0	0	0	0	0	0	0	0	0	0	0	0.008065	0	0.00201625	-0.00201625	NWMN_0300	NWMN_0300
2.989	2.99184	2.9918	2.99201	2.98605	2.98336	2.99138	2.9862	2.99025	2.98894	2.98402	2.99022	2.99552	2.99261	2.99078	2.98424	2.98876	2.99079	-0.00203217	uvrB	NWMN_0726
3.98374	3.98555	3.997	3.97402	3.9875	3.97593	3.97877	3.97753	3.97261	3.98368	3.98427	3.98533	3.98215	3.98978	3.97903	3.98583	3.98216	3.9842	-0.00203908	NWMN_1256	NWMN_1256
0	0	0	0	0	0	0	0.057743	0	0	0	0	0	0	0.027591	0	0.00481192	0.00689775	-0.00208583	NWMN_1931	NWMN_1931
0	0	0	0	0	0	0	0.00759	0	0	0.023549	0	0.018769	0	0	0	0.00259492	0.00469225	-0.00209733	sbnF	NWMN_0065
0	0	0	0	0	0	0	0	0	0.049563	0	0.03479	0	0	0.036534	0	0.00702942	0.0091335	-0.00210408	NWMN_tRNA42	NWMN_tRNA42
0	0	0	0	0	0	0	0	0	0	0	0	0	0	0	0.008493	0	0.00212325	-0.00212325	comEC	NWMN_1490
0	0	0	0	0.012085	0	0	0	0	0	0	0	0.003521	0	0	0.00905	0.00100708	0.00314275	-0.00213567	NWMN_1750	NWMN_1750
0	0	0	0	0	0	0	0	0	0	0	0	0	0	0	0.008547	0	0.00213675	-0.00213675	thrB	NWMN_1242
0	0	0	0	0	0	0	0	0	0	0	0	0	0	0	0.008565	0	0.00214125	-0.00214125	NWMN_1372	NWMN_1372
0	0	0	0	0	0	0	0	0	0	0	0	0	0	0	0.008696	0	0.002174	-0.002174	NWMN_1077	NWMN_1077
0	0	0	0	0	0	0	0	0	0	0	0	0	0	0	0.008753	0	0.00218825	-0.00218825	NWMN_0731	NWMN_0731
0	0	0	0	0	0	0	0	0	0	0	0	0	0.008963	0	0	0	0.00224075	-0.00224075	NWMN_2224	NWMN_2224
0.032448	0.004115	0	0	0	0	0	0	0.043732	0	0	0	0.021505	0.005236	0	0.009009	0.00669125	0.0089375	-0.00224625	uvrA	NWMN_0727
0	0	0	0	0	0.020486	0	0	0	0	0	0	0.015873	0	0	0	0.00170717	0.00396825	-0.00226108	NWMN_2114	NWMN_2114
0.025641	0	0	0.059666	0	0	0	0	0	0	0	0	0.037538	0	0	0	0.00710892	0.0093845	-0.00227558	NWMN_0983	NWMN_0983
0	0	0	0	0	0	0	0	0	0	0	0	0	0	0	0.009368	0	0.002342	-0.002342	NWMN_1228	NWMN_1228
0	0.025532	0	0	0	0	0	0	0	0.025436	0	0	0	0.026376	0	0	0.00424733	0.006594	-0.00234667	NWMN_1947	NWMN_1947
0.021295	0.020552	0.02847	0	0	0.026618	0	0	0	0	0	0	0	0.041775	0	0	0.00807792	0.0104437	-0.00236583	NWMN_0049	NWMN_0049
0	0	0	0	0	0	0	0	0	0	0	0	0	0	0	0.009524	0	0.002381	-0.002381	ald	NWMN_1603
0	0	0	0.009281	0	0	0	0	0	0	0	0	0.003735	0	0	0.008949	0.000773417	0.003171	-0.00239758	NWMN_0419	NWMN_0419
0	0	0	0	0	0	0	0	0	0	0	0	0	0	0	0.009615	0	0.00240375	-0.00240375	fbp	NWMN_2414
0	0	0	0	0	0	0	0	0	0	0	0	0	0	0	0.009685	0	0.00242125	-0.00242125	fhs	NWMN_1625
0	0.00381	0	0	0	0	0	0	0	0	0	0	0.003465	0	0	0.007491	0.0003175	0.002739	-0.0024215	gltB	NWMN_0436
1.98774	1.98107	1.98358	1.97654	1.97101	1.9831	1.98942	1.98265	1.98978	1.98186	1.97948	1.98447	1.98792	1.98592	1.98958	1.97654	1.98256	1.98499	-0.00242892	NWMN_2314	NWMN_2314
0	0	0	0	0	0	0	0	0	0	0	0	0	0	0	0.010101	0	0.00252525	-0.00252525	lysC	NWMN_1304
0	0	0	0	0	0	0	0	0	0	0	0	0	0	0	0.010331	0	0.00258275	-0.00258275	NWMN_1128	NWMN_1128
0	0	0	0	0	0	0	0	0	0	0	0	0.004918	0	0	0.005579	0	0.00262425	-0.00262425	NWMN_2520	NWMN_2520
0	0	0	0	0	0	0	0	0	0	0	0	0	0	0	0.010846	0	0.0027115	-0.0027115	NWMN_0247	NWMN_0247
0.006054	0	0	0	0	0	0	0.034325	0	0	0	0	0	0	0	0.024482	0.00336492	0.0061205	-0.00275558	fadB	NWMN_0168
0.080117	0.079615	0.035654	0	0	0.033923	0.048729	0	0.047521	0.057586	0.06392	0.04527	0.031535	0.03132	0.025594	0.086753	0.0410279	0.0438005	-0.00277258	NWMN_1034	NWMN_1034
0	0	0	0	0	0	0	0	0	0	0	0	0	0	0	0.011161	0	0.00279025	-0.00279025	mraW	NWMN_1089
0	0	0	0	0	0	0	0	0	0	0	0	0.003785	0	0	0.007477	0	0.0028155	-0.0028155	pepS	NWMN_1817
0	0	0	0	0	0	0	0	0	0	0	0	0	0.011282	0	0	0	0.0028205	-0.0028205	NWMN_0191	NWMN_0191
0	0	0	0	0	0	0	0	0	0	0	0	0	0	0	0.011364	0	0.002841	-0.002841	sarU	NWMN_2394
0.044617	0	0	0	0	0.047936	0	0	0	0.031479	0	0.026181	0	0.06156	0	0	0.0125177	0.01539	-0.00287225	lip	NWMN_2569
0.004624	0	0	0	0	0	0	0	0	0	0	0	0.004371	0	0	0.008753	0.000385333	0.003281	-0.00289567	NWMN_2089	NWMN_2089
0	0	0	0	0.00823	0	0	0	0	0	0	0	0.014349	0	0	0	0.000685833	0.00358725	-0.00290142	NWMN_2408	NWMN_2408
0	0	0	0	0	0	0	0	0	0	0	0	0	0	0	0.01199	0	0.0029975	-0.0029975	narH	NWMN_2296
0	0	0	0	0	0	0	0	0	0	0	0	0	0.004884	0	0.00713	0	0.0030035	-0.0030035	NWMN_0182	NWMN_0182
0	0	0	0	0	0	0	0	0	0	0	0	0	0	0	0.01227	0	0.0030675	-0.0030675	NWMN_1598	NWMN_1598
0	0	0	0	0	0	0	0	0	0	0	0	0.014055	0	0	0	0	0.00351375	-0.00351375	gpmA	NWMN_2315
0	0	0	0	0	0	0	0	0	0	0	0	0	0.00607	0	0.008065	0	0.00353375	-0.00353375	NWMN_0662	NWMN_0662
0	0	0	0	0.052693	0.121134	0	0	0	0	0	0	0.0375	0	0.034743	0	0.0144856	0.0180608	-0.00357517	ssl3nm	NWMN_0390
0	0	0	0	0	0	0	0	0	0	0	0	0	0.006623	0	0.007874	0	0.00362425	-0.00362425	NWMN_2158	NWMN_2158
0	0	0	0	0	0	0	0	0	0	0	0	0	0.005479	0	0.009029	0	0.003627	-0.003627	NWMN_1767	NWMN_1767
0	0	0	0	0	0	0	0	0	0	0	0	0.006061	0	0	0.008457	0	0.0036295	-0.0036295	ctsR	NWMN_0484
0.997118	1	0.992126	0.987013	0.99697	0.996602	1	1.00887	0.992806	0.996334	0.995283	0.995146	1.00489	0.998425	0.9973	1	0.996523	1.00015	-0.00363075	NWMN_0906	NWMN_0906
0	0	0	0.059113	0	0	0	0	0	0	0	0	0.034338	0	0	0	0.00492608	0.0085845	-0.00365842	NWMN_2460	NWMN_2460
0.00565	0.034667	0	0	0	0	0	0	0	0	0	0	0.02812	0	0	0	0.00335975	0.00703	-0.00367025	NWMN_1449	NWMN_1449
0	0	0	0	0	0	0	0	0	0	0	0	0.015759	0	0	0	0	0.00393975	-0.00393975	guaA	NWMN_0381
1.96111	1.96343	1.96785	1.9385	1.93687	1.95867	1.96882	1.9655	1.95113	1.95888	1.95891	1.96974	1.96649	1.96607	1.9559	1.96047	1.95828	1.96223	-0.00394808	lpl4nm	NWMN_0407
0	0.019246	0	0.039046	0	0	0	0	0	0.020235	0.031471	0	0.025902	0.026573	0	0	0.0091665	0.0131188	-0.00395225	vraE	NWMN_2599
0.004303	0	0	0	0	0	0	0	0	0.031414	0	0	0	0	0.027839	0	0.00297642	0.00695975	-0.00398333	NWMN_2525	NWMN_2525
0	0	0	0	0	0.049789	0	0	0	0	0	0	0	0.032609	0	0	0.00414908	0.00815225	-0.00400317	kdpD	NWMN_1983
0	0	0	0	0	0	0	0.010526	0	0	0	0	0	0	0.019547	0	0.000877167	0.00488675	-0.00400958	NWMN_0580	NWMN_0580
0	0	0	0	0	0	0	0	0	0	0	0	0	0	0.016095	0	0	0.00402375	-0.00402375	prfA	NWMN_2022
0	0	0	0	0	0	0	0	0	0	0	0	0	0.005658	0	0.010444	0	0.0040255	-0.0040255	pckA	NWMN_1681
0	0	0	0	0.008565	0	0.008621	0	0	0	0.074114	0	0	0	0.046661	0	0.00760833	0.0116653	-0.00405692	NWMN_2162	NWMN_2162
0	0	0	0	0	0	0.008666	0.008584	0	0	0	0	0.02209	0	0	0	0.0014375	0.0055225	-0.004085	NWMN_1921	NWMN_1921
0	0	0.03675	0	0.008791	0	0	0	0	0	0	0	0.02484	0.007643	0	0	0.00379508	0.00812075	-0.00432567	NWMN_2349	NWMN_2349
0	0.069775	0	0	0	0.040637	0	0	0	0	0.022201	0	0.061689	0	0	0	0.0110511	0.0154223	-0.00437117	NWMN_0382	NWMN_0382
0	0	0	0	0	0	0.00885	0	0	0.018437	0	0	0	0	0	0.027634	0.00227392	0.0069085	-0.00463458	lpl9nm	NWMN_0412
0	0	0	0	0	0	0	0	0.007246	0	0	0	0.015482	0.005674	0	0	0.000603833	0.005289	-0.00468517	NWMN_0179	NWMN_0179
0	0	0	0	0	0	0	0	0	0	0	0	0.018765	0	0	0	0	0.00469125	-0.00469125	NWMN_0956	NWMN_0956
0	0	0	0	0	0	0	0	0	0	0	0	0.019122	0	0	0	0	0.0047805	-0.0047805	dltB	NWMN_0804
0	0	0	0	0	0	0	0	0	0	0	0	0	0	0.019197	0	0	0.00479925	-0.00479925	topB	NWMN_2156
0.00626	0.009346	0	0	0	0	0	0	0	0	0.004762	0	0.02014	0.006144	0	0	0.00169733	0.006571	-0.00487367	bsaB	NWMN_1715
0	0	0	0.056818	0	0	0	0	0.043702	0	0	0	0	0.053254	0	0	0.00837667	0.0133135	-0.00493683	NWMN_1200	NWMN_1200
0.004353	0	0	0	0	0	0	0	0	0	0	0	0.021324	0	0	0	0.00036275	0.005331	-0.00496825	ndhF	NWMN_0418
0	0	0	0	0	0	0	0	0	0	0	0	0.019888	0	0	0	0	0.004972	-0.004972	NWMN_0245	NWMN_0245
0	0	0	0	0	0	0	0	0	0	0	0	0.020067	0	0	0	0	0.00501675	-0.00501675	NWMN_2550	NWMN_2550
0	0	0	0	0.007547	0.003906	0	0.00905	0.008264	0	0.003559	0	0	0.005487	0.025402	0	0.00269383	0.00772225	-0.00502842	NWMN_2386	NWMN_2386
0	0	0.007477	0	0	0.04103	0	0	0	0	0	0	0.0364	0	0	0	0.00404225	0.0091	-0.00505775	NWMN_0792	NWMN_0792
0	0	0.033803	0	0	0	0	0	0	0	0	0	0.031553	0	0	0	0.00281692	0.00788825	-0.00507133	leuS	NWMN_1651
0.037303	0.030881	0	0	0	0	0	0	0	0	0	0	0.034175	0	0	0.00885	0.005682	0.0107562	-0.00507425	lysS	NWMN_0479
0	0	0	0	0	0	0	0	0	0	0	0	0	0.0054	0	0.014956	0	0.005089	-0.005089	lpl8nm	NWMN_0411
0	0	0.00659	0	0	0	0	0	0	0	0	0	0	0.023143	0	0	0.000549167	0.00578575	-0.00523658	NWMN_2578	NWMN_2578
0	0	0	0	0	0	0	0	0	0	0	0	0.020973	0	0	0	0	0.00524325	-0.00524325	NWMN_0890	NWMN_0890
0	0	0	0	0	0	0	0	0	0	0	0	0	0	0.020973	0	0	0.00524325	-0.00524325	folD	NWMN_0932
0	0	0	0.045213	0	0	0	0	0	0	0	0	0	0.036193	0	0	0.00376775	0.00904825	-0.0052805	entB	NWMN_0131
0	0	0	0	0	0	0	0	0	0	0	0	0.021233	0	0	0	0	0.00530825	-0.00530825	trmU	NWMN_1523
0	0.004459	0.00823	0	0	0	0	0	0	0	0	0	0.025681	0	0	0	0.00105742	0.00642025	-0.00536283	NWMN_0911	NWMN_0911
0.005875	0	0	0	0	0	0	0	0	0	0	0	0.024078	0	0	0	0.000489583	0.0060195	-0.00552992	gatB	NWMN_1837
0.046455	0	0	0	0.008	0.083007	0	0	0	0	0	0	0.067942	0	0	0	0.0114552	0.0169855	-0.00553033	NWMN_1631	NWMN_1631
0	0	0	0	0	0	0	0	0	0	0	0	0.0224	0	0	0	0	0.0056	-0.0056	NWMN_0757	NWMN_0757
0	0	0	0	0	0	0	0	0	0	0	0	0.022628	0	0	0	0	0.005657	-0.005657	phdA	NWMN_0959
0	0	0	0	0	0	0	0	0	0	0	0	0.022746	0	0	0	0	0.0056865	-0.0056865	NWMN_1516	NWMN_1516
0	0	0	0	0	0	0	0	0	0	0	0	0	0.02371	0	0	0	0.0059275	-0.0059275	NWMN_1314	NWMN_1314
0.0366	0.036664	0	0.008696	0	0.039669	0.017171	0	0	0	0	0	0.02844	0.034615	0	0.00789	0.0115667	0.0177363	-0.00616958	mqo	NWMN_2267
0	0	0	0	0	0	0.019043	0	0	0	0	0	0.023438	0	0	0.007722	0.00158692	0.00779	-0.00620308	NWMN_0559	NWMN_0559
0.022368	0	0	0	0	0	0	0	0	0	0	0	0	0	0	0.032338	0.001864	0.0080845	-0.0062205	eno	NWMN_0745
0	0	0	0	0	0	0	0	0	0	0	0	0.025392	0	0	0	0	0.006348	-0.006348	NWMN_2451	NWMN_2451
0	0	0	0	0	0.049947	0	0	0	0.047619	0	0	0	0	0.058957	0	0.0081305	0.0147393	-0.00660875	NWMN_tRNA35	NWMN_tRNA35
0.006237	0	0	0	0	0	0	0	0	0	0	0	0.028676	0	0	0	0.00051975	0.007169	-0.00664925	leuC	NWMN_1965
1.98458	1.97634	1.97962	1.97626	1.97439	1.98444	2.01771	1.99246	1.9838	1.90182	1.93851	1.93206	1.97817	2.02353	1.93072	1.9749	1.97017	1.97683	-0.0066645	rpsE	NWMN_2135
0	0	0	0	0	0	0	0	0	0	0	0	0.021837	0.004896	0	0	0	0.00668325	-0.00668325	lipA	NWMN_0796
0	0	0	0	0	0	0	0	0	0	0	0	0	0	0	0.026978	0	0.0067445	-0.0067445	NWMN_2092	NWMN_2092
0	0	0	0	0	0	0	0	0	0	0	0	0.027273	0	0	0	0	0.00681825	-0.00681825	NWMN_0635	NWMN_0635
0	0	0	0.014925	0	0	0	0	0	0	0	0	0	0	0	0.032258	0.00124375	0.0080645	-0.00682075	trpD	NWMN_1281
0	0	0	0	0	0	0	0	0	0	0	0	0	0	0.02746	0	0	0.006865	-0.006865	NWMN_2331	NWMN_2331
0	0.005051	0	0	0	0	0	0	0	0	0	0	0.025769	0	0.003922	0	0.000420917	0.00742275	-0.00700183	NWMN_1368	NWMN_1368
0	0	0	0.079848	0	0	0	0	0	0	0	0	0.017766	0.037398	0	0	0.006654	0.013791	-0.007137	NWMN_1186	NWMN_1186
0	0	0	0	0	0.024125	0	0	0.037838	0	0	0	0.028078	0	0.021631	0	0.00516358	0.0124273	-0.00726367	NWMN_2035	NWMN_2035
0	0	0	0	0	0	0	0	0	0	0	0	0.029234	0	0	0	0	0.0073085	-0.0073085	NWMN_1245	NWMN_1245
0	0	0	0	0	0	0	0	0	0	0	0	0.032038	0	0	0	0	0.0080095	-0.0080095	pbuX	NWMN_0379
0	0	0	0	0	0	0	0	0	0	0	0	0	0.032138	0	0	0	0.0080345	-0.0080345	NWMN_2262	NWMN_2262
0	0	0	0	0.011594	0	0.011396	0	0	0	0	0	0	0	0	0.039848	0.00191583	0.009962	-0.00804617	NWMN_0868	NWMN_0868
0	0	0	0	0	0	0	0	0	0	0.004854	0	0	0	0.033943	0	0.0004045	0.00848575	-0.00808125	katA	NWMN_1246
0.004184	0	0	0	0	0	0	0	0	0	0	0	0	0	0.03379	0	0.000348667	0.0084475	-0.00809883	NWMN_2357	NWMN_2357
4.98558	4.98115	4.98405	4.97166	4.98437	4.98977	4.96426	4.9695	4.98467	4.98705	4.98218	4.98426	4.99252	4.9956	4.9867	4.98154	4.98071	4.98909	-0.00838217	NWMN_1101	NWMN_1101
0	0	0	0	0	0	0	0	0	0	0	0	0	0.033898	0	0	0	0.0084745	-0.0084745	tgt	NWMN_1541
0	0.021985	0	0	0	0	0	0	0	0	0	0	0	0.041627	0	0	0.00183208	0.0104067	-0.00857467	NWMN_2543	NWMN_2543
0.005472	0	0	0	0	0	0	0	0	0	0	0.031732	0	0.006173	0.040995	0	0.00310033	0.011792	-0.00869167	parE	NWMN_1267
0	0	0	0	0	0	0	0	0	0	0	0	0	0	0	0.036	0	0.009	-0.009	NWMN_0994	NWMN_0994
0	0	0	0	0	0	0	0	0	0	0	0	0	0.027818	0.008961	0	0	0.00919475	-0.00919475	NWMN_2088	NWMN_2088
0	0	0	0	0	0	0	0	0	0	0	0	0	0	0	0.037267	0	0.00931675	-0.00931675	accC	NWMN_1507
1.79467	1.78587	1.75582	1.8481	1.75953	1.7913	1.76753	1.81737	1.80409	1.8062	1.8138	1.83119	1.80889	1.82497	1.81327	1.78273	1.79796	1.80747	-0.00950975	pgsA	NWMN_1192
0	0	0	0	0	0	0	0	0	0	0	0	0	0.03871	0	0	0	0.0096775	-0.0096775	NWMN_0116	NWMN_0116
0.025437	0	0	0.010753	0	0	0	0	0	0.032937	0.004896	0	0.030054	0	0.035205	0	0.00616858	0.0163147	-0.0101462	ebh2	NWMN_1344
0	0	0	0	0	0	0	0	0	0	0	0	0.041031	0	0	0	0	0.0102577	-0.0102577	NWMN_rRNA01	NWMN_rRNA01
0	0	0	0	0	0	0	0	0	0	0	0	0	0.041474	0	0	0	0.0103685	-0.0103685	fnbB	NWMN_2397
0	0	0	0	0	0	0	0	0	0	0	0	0.042625	0	0	0	0	0.0106563	-0.0106563	NWMN_tRNA04	NWMN_tRNA04
0.005038	0	0	0	0.01752	0.020057	0	0	0	0	0	0	0	0.026235	0.00402	0.029478	0.00355125	0.0149333	-0.011382	pycA	NWMN_0979
0	0	0	0	0	0	0	0	0.063492	0	0	0	0.030207	0	0.037037	0	0.005291	0.016811	-0.01152	NWMN_1402	NWMN_1402
0	0	0	0	0	0	0	0	0	0	0	0	0	0	0.046285	0	0	0.0115712	-0.0115712	atpF	NWMN_2011
0	0.057252	0	0	0	0	0	0	0	0	0	0	0.065903	0	0	0	0.004771	0.0164758	-0.0117047	NWMN_rRNA05	NWMN_rRNA05
0	0	0	0	0	0.004296	0	0	0	0	0	0	0.05259	0	0	0	0.000358	0.0131475	-0.0127895	menC	NWMN_1685
0	0	0	0	0	0.064622	0	0	0	0	0	0	0.073022	0	0	0	0.00538517	0.0182555	-0.0128703	NWMN_0374	NWMN_0374
0.096296	0.090286	0	0	0	0.093401	0	0	0.104377	0	0	0	0.081103	0.101142	0	0	0.03203	0.0455612	-0.0135312	NWMN_tRNA41	NWMN_tRNA41
0.892178	0.70048	0.086247	0.135371	0.197483	0.645748	0.087413	0.19093	0.295135	0.258714	0	0	0.907955	0.310818	0	0	0.290808	0.304693	-0.013885	NWMN_0310	NWMN_0310
0	0	0	0	0	0	0	0	0	0	0	0	0.050678	0.006154	0	0	0	0.014208	-0.014208	NWMN_0602	NWMN_0602
0.318182	0.375	0	0	0	0.309091	0.352941	0	0	0.337209	0.382353	0.478261	0.358025	0.307692	0.253333	0	0.212753	0.229762	-0.0170094	NWMN_1035	NWMN_1035
0.171641	0.29497	0.225267	0.068143	0.092105	0.259673	0.139026	0.190026	0.180233	0.54616	0.381479	0.405612	0.308315	0.164282	0.426664	0.159542	0.246195	0.264701	-0.0185062	coa	NWMN_0166
0.081681	0.112226	0.086895	0	0.007326	0.121737	0.009346	0.053073	0.046771	0	0.030644	0	0.138418	0.086436	0.035415	0	0.0458083	0.0650673	-0.019259	NWMN_0253	NWMN_0253
0	0	0	0	0	0	0	0	0	0	0	0	0.017857	0	0	0.06812	0	0.0214942	-0.0214942	NWMN_1978	NWMN_1978
0	0	0	0	0	0	0	0	0	0	0	0	0	0	0.052819	0.036563	0	0.0223455	-0.0223455	saeS	NWMN_0674
0.368698	0.352136	0.210023	0.217922	0.090717	0.563598	0.143745	0.188707	0.182201	0.304264	0.210422	0.133751	0.358942	0.33585	0.25044	0.145679	0.247182	0.272728	-0.0255458	sdrH	NWMN_1940
0.273254	0.217203	0.066456	0.279613	0.076687	0.1164	0	0.103203	0.094637	0.036045	0	0	0.269523	0.221219	0	0.058008	0.105292	0.137188	-0.031896	dnaE	NWMN_1597
4.74196	4.79818	4.74557	4.76196	4.76962	4.76858	4.70956	4.82143	4.74374	4.85288	4.81943	4.83358	4.76886	4.80907	4.8565	4.82121	4.78054	4.81391	-0.0333684	lexA	NWMN_1251
0.004094	0.043662	0.155422	0	0	0.033049	0.100946	0.060932	0	0	0	0	0.100482	0.042969	0	0.128048	0.0331754	0.0678747	-0.0346993	pflB	NWMN_0162
0.329966	0.407907	0	0	0.188148	0.435327	0.24642	0.190556	0.185982	0.045187	0	0.059259	0.433187	0.312554	0	0.091314	0.174063	0.209264	-0.0352011	trxB	NWMN_0732
0	0.100589	0	0	0	0.052574	0	0	0	0	0	0	0.100442	0.104838	0	0	0.0127636	0.05132	-0.0385564	mvaK1	NWMN_0553
0.243543	0.14861	0	0.181482	0.296675	0.160058	0	0.184773	0	0	0.035461	0	0.369144	0.102479	0.045531	0.132385	0.104217	0.162385	-0.0581679	NWMN_2082	NWMN_2082
0.213042	0.400056	0.104876	0.294992	0.173682	0.459396	0.056763	0.069794	0.10443	0.141039	0.098744	0.202153	0.538642	0.264282	0.147285	0.090925	0.193247	0.260284	-0.0670362	spa	NWMN_0055
0.325378	0.360387	0	0.224635	0.272421	0.377567	0.279683	0.094017	0	1.57749	1.35445	1.16539	0.51224	0.246358	1.52233	0	0.502619	0.570232	-0.067613	sdrC	NWMN_0523
10.8178	11.7991	10.8421	11.7484	10.8359	11.7638	10.8085	10.7624	10.7939	10.72	11.7411	11.7354	11.7529	10.8205	11.7342	10.755	11.1974	11.2656	-0.0682758	NWMN_1410	NWMN_1410
0.146893	0	0	0	0	0.161968	0	0	0	0	0	0	0.376525	0.106481	0	0	0.0257384	0.120751	-0.0950131	tnp	NWMN_2066
0.175687	0.445636	0.104377	0	0	0.326492	0	0.188853	0	1.65628	1.24076	1.31585	0.503166	0.209386	1.43509	0.056757	0.454495	0.551099	-0.0966043	clfA	NWMN_0756
0	0	0	0	0	0.150215	0	0.184783	0	0	0	0	0.311054	0.265432	0	0	0.0279165	0.144122	-0.116205	NWMN_1752	NWMN_1752
1.33436	1.12656	1.04618	1.69272	0.973696	1.13299	1.55326	1.53603	0.991178	1.20089	1.25589	1.03812	1.45391	1.52704	1.24016	1.65157	1.24016	1.46817	-0.228015	NWMN_0309	NWMN_0309
1.49214	2.25026	0.893532	0.30994	0.295534	1.82839	0.7499	0.742669	0.271401	4.66188	3.69565	4.53924	2.19551	1.45723	3.95953	0.706143	1.81088	2.0796	-0.268725	clfB	NWMN_2529
0.548248	0.790431	0.123867	0.120755	0.127857	0.542344	0.716024	0.385088	0.101083	2.23552	2.21792	2.32318	1.06966	0.583	2.28328	0.699179	0.852693	1.15878	-0.306087	sdrE	NWMN_0525

## Sheet: Table S5 - NWM aVAF HighT 120
Table S5. aVAF for population-level analysis of Newman (NWM) passaged under high thymidine conditions at 120h.
Experimental conditions												Control conditions
N1-1S-120	N1-4S-120	N1-16S-120	N2-1S-120	N2-4S-120	N2-16S-120	N3-1S-120	N3-4S-120	N3-16S-120	N4-1S-120	N4-4S-120	N4-16S-120	N1-WT-120	N2-WT-120	N4-WT-120	New-Parent-0	Average experiemental aVAF	Average control aVAF	Δ Average aVAF	Gene Name	Gene ID
Rep 1, 1 μg/mL thymidine + SXT	Rep 1, 4 μg/mL thymidine + SXT	Rep 1, 16 μg/mL thymidine + SXT	Rep 2, 1 μg/mL thymidine + SXT	Rep 2, 4 μg/mL thymidine + SXT	Rep 2, 16 μg/mL thymidine + SXT	Rep 3, 1 μg/mL thymidine + SXT	Rep 3, 4 μg/mL thymidine + SXT	Rep 3, 16 μg/mL thymidine + SXT	Rep 4, 1 μg/mL thymidine + SXT	Rep 4, 4 μg/mL thymidine + SXT	Rep 4, 16 μg/mL thymidine + SXT	Rep 1, No thymidine or SXT	Rep 2, No thymidine or SXT	Rep 4, No thymidine or SXT	NWM WT strain (parent)
0	0.979592	0.598924	0.84198	0.813479	0.560997	0.200608	0.280755	0.612242	0.295727	0.200723	0.006808	0	0	0	0	0.44932	0	0.44932	thyA	NWMN_1338
0	0.744525	0.260921	0	0.625698	0.41108	0	0.190722	0.1337	0	0.173566	0.619279	0	0	0	0	0.263291	0	0.263291	NWMN_0083	NWMN_0083
0.341112	0.187244	0.162745	0.203093	0.356279	0.144295	0.308318	0.376916	0.114315	2.87189	1.712	1.66837	0.264992	0.377661	1.30475	0	0.703882	0.486851	0.21703	sdrC	NWMN_0523
0.993902	0	0	0	0	0	0	0.794937	0	0	0.786085	0	0	0	0	0	0.214577	0	0.214577	dfrA	NWMN_1337
14.4237	14.2457	13.5968	14.1077	14.0861	14.0901	14.8144	14.2323	14.1636	15.6433	13.965	14.9241	14.6377	15.1133	14.0907	13.1062	14.3577	14.237	0.120755	NWMN_0090	NWMN_0090
1.50933	1.7269	2.45309	1.75921	1.74105	1.50156	1.55491	1.969	1.45238	1.53176	1.26076	1.36804	1.55631	1.54382	1.4035	1.65157	1.65233	1.5388	0.113532	NWMN_0309	NWMN_0309
2.97915	2.97991	2.98035	2.98092	2.97694	2.98355	2.97726	3.69038	2.97321	2.96841	2.96215	2.94477	2.97277	2.9659	2.96128	2.96969	3.03308	2.96741	0.0656721	hemY	NWMN_1723
0.143494	0.099138	0	0.070009	0.098746	0.082759	0	0.215181	0	1.19774	0.592569	0.73326	0	0	0.86609	0.099715	0.269408	0.241451	0.0279569	sdrD	NWMN_0524
0	0	0	0	0	0	0.251748	0	0	0	0	0	0	0	0	0	0.020979	0	0.020979	NWMN_2020	NWMN_2020
0.048485	0.059649	0.080402	0	0.044818	0	0	0.052239	0	0	0.031812	0	0.039506	0	0	0	0.0264504	0.0098765	0.0165739	NWMN_1402	NWMN_1402
0	0	0	0	0.023859	0.163112	0	0	0	0	0	0	0	0	0	0	0.0155809	0	0.0155809	NWMN_0079	NWMN_0079
0.052013	0	0.06263	0.132044	0	0.164336	0	0	0.089059	0	0	0	0	0.108634	0	0	0.0416735	0.0271585	0.014515	secA	NWMN_0722
0	0	0	0	0	0.145402	0	0	0	0	0	0	0	0	0	0	0.0121168	0	0.0121168	mvaK1	NWMN_0553
0	0	0	0	0	0	0	0	0.117333	0	0.01548	0	0	0	0	0	0.0110678	0	0.0110678	NWMN_1037	NWMN_1037
0	0	0	0	0	0.007505	0	0.051756	0.071138	0	0	0	0	0	0	0	0.0108666	0	0.0108666	NWMN_0303	NWMN_0303
1.7967	1.76631	1.84203	1.82437	1.83844	1.7791	1.7927	1.78731	1.79608	1.81349	1.81071	1.82752	1.77528	1.79094	1.83723	1.78273	1.80623	1.79654	0.00968508	pgsA	NWMN_1192
0	0	0	0.033628	0	0	0	0	0.006483	0.018394	0	0.045625	0	0	0	0	0.0086775	0	0.0086775	dnaB	NWMN_0015
0	0.035907	0	0	0	0	0.06338	0	0	0	0	0	0	0	0	0	0.00827392	0	0.00827392	engG	NWMN_1384
0.006135	0.005038	0.03574	0.006957	0	0	0	0	0	0.040938	0	0	0	0	0	0	0.00790067	0	0.00790067	NWMN_0218	NWMN_0218
0	0	0	0	0.032564	0.052036	0	0	0	0	0	0	0	0	0	0	0.00705	0	0.00705	NWMN_0029	NWMN_0029
0	0	0	0	0	0	0.037815	0.009091	0	0.06137	0.053808	0.052565	0	0.043438	0	0	0.0178874	0.0108595	0.00702792	NWMN_2162	NWMN_2162
0.994592	0.988937	0.978243	0.986517	0.981623	0.985915	0.979849	0.987903	0.995381	0.968432	0.975319	0.974527	0.975528	0.980903	0.97	0.978261	0.983103	0.976173	0.00693017	ampA	NWMN_0812
0	0	0	0	0	0	0.008114	0	0	0	0.037404	0.034931	0	0	0	0	0.00670408	0	0.00670408	atpF	NWMN_2011
0	0.004505	0.0272	0.043379	0.004158	0	0	0	0	0	0	0	0	0	0	0	0.0066035	0	0.0066035	rpoB	NWMN_0504
0.00759	0	0	0.010336	0	0.012158	0	0.018735	0	0.030066	0	0	0	0	0	0	0.00657375	0	0.00657375	katA	NWMN_1246
0	0.058824	0	0	0	0	0	0	0	0	0	0.031225	0.004211	0	0	0	0.00750408	0.00105275	0.00645133	parE	NWMN_1267
0	0	0.076923	0	0	0	0	0	0	0	0	0	0	0	0	0	0.00641025	0	0.00641025	NWMN_0091	NWMN_0091
0	0	0	0.052023	0	0	0	0	0	0	0.021438	0	0	0	0	0	0.00612175	0	0.00612175	NWMN_0092	NWMN_0092
0	0	0	0	0	0	0	0	0	0.023279	0.025591	0.024377	0	0	0	0	0.00610392	0	0.00610392	NWMN_2525	NWMN_2525
0	0	0	0.047393	0.025723	0	0	0	0	0	0	0	0	0	0	0	0.006093	0	0.006093	NWMN_1200	NWMN_1200
0	0	0	0	0	0	0	0.032316	0.037567	0	0	0	0	0	0	0	0.00582358	0	0.00582358	NWMN_0241	NWMN_0241
0.007207	0	0.005525	0	0.006873	0.047619	0	0	0	0	0	0	0	0	0	0	0.005602	0	0.005602	dltD	NWMN_0806
0	0	0	0	0	0	0	0	0	0.032425	0	0.033333	0	0	0	0	0.00547983	0	0.00547983	NWMN_tRNA03	NWMN_tRNA03
0	0	0	0	0	0.048632	0	0	0	0.01666	0	0	0	0	0	0	0.005441	0	0.005441	NWMN_1186	NWMN_1186
0	0	0	0	0	0	0	0	0	0.027613	0	0.036568	0	0	0	0	0.00534842	0	0.00534842	NWMN_0923	NWMN_0923
0	0	0	0	0	0	0.031148	0	0	0	0.032377	0	0	0	0	0	0.00529375	0	0.00529375	int	NWMN_0263
0	0.043118	0.006814	0	0	0	0	0.008264	0	0	0	0.032193	0	0	0	0.009009	0.00753242	0.00225225	0.00528017	uvrA	NWMN_0727
0	0	0	0.063158	0	0	0	0	0	0	0	0	0	0	0	0	0.00526317	0	0.00526317	NWMN_1259	NWMN_1259
0	0	0	0	0	0.061702	0	0	0	0	0	0	0	0	0	0	0.00514183	0	0.00514183	NWMN_0421	NWMN_0421
0	0	0	0	0	0	0.057592	0	0	0	0	0	0	0	0	0	0.00479933	0	0.00479933	NWMN_1172	NWMN_1172
1.94791	1.96477	1.96281	1.95873	1.97861	1.95893	1.95358	1.95876	1.95445	1.97514	1.97395	1.97388	1.95908	1.94876	1.96633	1.96047	1.96346	1.95866	0.00479892	lpl4nm	NWMN_0407
0	0	0	0	0	0.057325	0	0	0	0	0	0	0	0	0	0	0.00477708	0	0.00477708	NWMN_2102	NWMN_2102
0	0	0	0.057195	0	0	0	0	0	0	0	0	0	0	0	0	0.00476625	0	0.00476625	NWMN_0019	NWMN_0019
0	0	0	0.046189	0	0	0	0.009153	0	0	0	0	0	0	0	0	0.00461183	0	0.00461183	oppD	NWMN_0858
0	0	0	0	0	0	0	0	0	0	0	0.053644	0	0	0	0	0.00447033	0	0.00447033	NWMN_rRNA10	NWMN_rRNA10
0	0	0	0	0	0	0.012618	0	0.040134	0	0	0	0	0	0	0	0.004396	0	0.004396	pfk	NWMN_1593
0	0	0	0	0	0	0	0	0.052023	0	0	0	0	0	0	0	0.00433525	0	0.00433525	NWMN_0794	NWMN_0794
0.00534	0	0	0	0	0	0	0	0	0.029041	0	0.017186	0	0	0	0	0.00429725	0	0.00429725	NWMN_2550	NWMN_2550
0	0	0	0	0	0	0	0	0	0.024033	0.027165	0	0	0	0	0	0.0042665	0	0.0042665	fmtC	NWMN_1272
0.034557	0.006601	0	0	0	0	0	0	0.009709	0	0	0	0	0	0	0	0.00423892	0	0.00423892	pgm	NWMN_0744
0	0	0	0	0.005442	0	0.030075	0	0	0	0.034589	0	0	0	0	0.0067	0.00584217	0.001675	0.00416717	capG	NWMN_0101
0	0	0	0	0.005398	0	0	0	0.008214	0.042439	0	0.045222	0	0	0.017196	0	0.00843942	0.004299	0.00414042	NWMN_2386	NWMN_2386
0	0	0	0	0	0	0.041894	0	0.007394	0	0	0	0	0	0	0	0.00410733	0	0.00410733	NWMN_0256	NWMN_0256
0	0	0	0	0.011387	0	0	0	0	0.037449	0	0	0	0	0	0	0.00406967	0	0.00406967	sufB	NWMN_0789
0	0	0.030249	0.010417	0.007605	0	0	0	0	0	0	0	0	0	0	0	0.00402258	0	0.00402258	NWMN_1640	NWMN_1640
0	0	0	0	0	0.04814	0	0	0	0	0	0	0	0	0	0	0.00401167	0	0.00401167	pabC	NWMN_0684
0	0	0	0	0	0	0.047417	0	0	0	0	0	0	0	0	0	0.00395142	0	0.00395142	agrC	NWMN_1945
0	0	0	0	0.0067	0	0	0.00759	0	0.032345	0	0	0	0	0	0	0.00388625	0	0.00388625	NWMN_0749	NWMN_0749
0	0	0	0	0	0.005714	0.056042	0	0.006421	0	0	0	0	0	0	0.007181	0.00568142	0.00179525	0.00388617	NWMN_2547	NWMN_2547
0	0	0	0	0.005222	0	0	0.040757	0	0	0	0	0	0	0	0	0.00383158	0	0.00383158	NWMN_0753	NWMN_0753
0	0	0	0	0.006024	0	0	0	0	0.017624	0	0.021533	0	0	0	0	0.00376508	0	0.00376508	NWMN_2467	NWMN_2467
0	0	0	0	0.006173	0	0	0	0.038031	0	0	0	0	0	0	0	0.00368367	0	0.00368367	NWMN_1931	NWMN_1931
0	0	0	0	0	0.043887	0	0	0	0	0	0	0	0	0	0	0.00365725	0	0.00365725	NWMN_0949	NWMN_0949
2.94469	2.94277	2.94369	2.95574	2.95452	2.93898	2.92749	2.97404	2.9514	2.95829	2.96551	2.95549	2.94553	2.94962	2.96294	2.93153	2.95105	2.94741	0.00364508	tkt	NWMN_1254
0	0	0	0	0	0	0	0	0	0	0	0.043282	0	0	0	0	0.00360683	0	0.00360683	NWMN_1745	NWMN_1745
0	0.003731	0	0.032067	0.006386	0	0	0	0	0	0	0	0	0	0	0	0.00351533	0	0.00351533	NWMN_0302	NWMN_0302
0	0	0	0.007286	0	0	0	0.034707	0	0	0	0	0	0	0	0	0.00349942	0	0.00349942	metS	NWMN_0453
0	0	0	0	0	0	0	0	0	0	0	0.041787	0	0	0	0	0.00348225	0	0.00348225	NWMN_tRNA04	NWMN_tRNA04
0	0	0.008457	0	0	0.012232	0	0	0	0	0.020833	0	0	0	0	0	0.00346017	0	0.00346017	NWMN_1321	NWMN_1321
0	0	0.040426	0	0	0	0	0	0	0	0	0	0	0	0	0	0.00336883	0	0.00336883	NWMN_2109	NWMN_2109
0	0.005155	0	0	0	0	0.034296	0	0	0	0	0	0	0	0	0	0.00328758	0	0.00328758	NWMN_0140	NWMN_0140
0.013453	0	0.02275	0	0.006339	0.091975	0.010499	0.00738	0	0	0	0	0.03409	0.003717	0	0	0.0126997	0.00945175	0.00324792	ebh1	NWMN_1345
0	0	0	0.03858	0	0	0	0	0	0	0	0	0	0	0	0	0.003215	0	0.003215	NWMN_0234	NWMN_0234
0	0.038305	0	0	0	0	0	0	0	0	0	0	0	0	0	0	0.00319208	0	0.00319208	NWMN_1766	NWMN_1766
0	0	0.025743	0	0	0	0	0	0	0.012473	0	0	0	0	0	0	0.00318467	0	0.00318467	NWMN_0480	NWMN_0480
0.038095	0	0	0	0	0	0	0	0	0	0	0	0	0	0	0	0.00317458	0	0.00317458	NWMN_0602	NWMN_0602
0	0	0	0	0	0	0.043321	0.034161	0	0	0	0	0.006452	0.006865	0	0	0.00645683	0.00332925	0.00312758	NWMN_1327	NWMN_1327
0	0	0.0375	0	0	0	0	0	0	0	0	0	0	0	0	0	0.003125	0	0.003125	NWMN_2000	NWMN_2000
2.99386	3	2.99444	2.99622	2.99323	2.98403	2.96606	2.98897	2.99752	2.98662	2.98555	2.99183	2.983	2.9898	2.98997	2.98424	2.98986	2.98675	0.0031105	uvrB	NWMN_0726
0	0	0	0	0	0	0	0	0	0.016	0	0.021226	0	0	0	0	0.00310217	0	0.00310217	capP	NWMN_0110
0	0	0	0	0	0	0	0	0	0.014536	0.022342	0	0	0	0	0	0.00307317	0	0.00307317	NWMN_1693	NWMN_1693
0	0	0	0	0.032454	0	0	0	0	0	0	0.003953	0	0	0	0	0.00303392	0	0.00303392	NWMN_1887	NWMN_1887
0.035901	0	0	0	0	0	0	0	0	0	0	0	0	0	0	0	0.00299175	0	0.00299175	purQ	NWMN_0936
0	0	0	0	0	0	0	0	0	0	0	0.03589	0	0	0	0	0.00299083	0	0.00299083	NWMN_0871	NWMN_0871
0	0	0	0	0	0	0	0	0	0	0.035135	0	0	0	0	0	0.00292792	0	0.00292792	opp1D	NWMN_2361
0	0	0	0	0	0	0	0	0	0.034614	0	0	0	0	0	0	0.0028845	0	0.0028845	NWMN_2391	NWMN_2391
0	0	0	0	0	0	0	0.008439	0	0	0	0.025532	0	0	0	0	0.00283092	0	0.00283092	lacE	NWMN_2094
0	0	0	0	0	0	0	0	0	0.033912	0	0	0	0	0	0	0.002826	0	0.002826	NWMN_tRNA45	NWMN_tRNA45
0	0	0	0	0	0	0	0	0.03352	0	0	0	0	0	0	0	0.00279333	0	0.00279333	clpB	NWMN_0844
0	0	0	0	0	0	0.033408	0	0	0	0	0	0	0	0	0	0.002784	0	0.002784	NWMN_1874	NWMN_1874
0.298659	0.281809	0.11072	0.282017	0.242472	0.321166	0.219082	0.239559	0.284399	0.577192	0.386153	0.316076	0.283512	0.361858	0.384291	0.145679	0.296609	0.293835	0.00277367	sdrH	NWMN_1940
0.033264	0	0	0	0	0	0	0	0	0	0	0	0	0	0	0	0.002772	0	0.002772	infC	NWMN_1574
0	0	0	0	0	0	0	0	0.033186	0	0	0	0	0	0	0	0.0027655	0	0.0027655	NWMN_1895	NWMN_1895
1.98828	1.98763	1.98781	2.03018	1.97274	1.98002	2.04608	1.96711	1.99005	1.94214	1.90885	1.92427	1.98147	1.99679	1.94429	1.9749	1.9771	1.97436	0.00273242	rpsE	NWMN_2135
0	0	0	0	0.032258	0	0	0	0	0	0	0	0	0	0	0	0.00268817	0	0.00268817	nusG	NWMN_0498
0.998302	0.996774	1	0.997333	0.996721	1.00866	0.997041	0.997653	0.994236	1.01636	0.998198	0.997017	0.997564	0.997312	0.995795	0.998051	0.999858	0.997181	0.00267792	NWMN_1487	NWMN_1487
0	0	0	0	0	0	0.01173	0.008529	0.011834	0	0	0	0	0	0	0	0.00267442	0	0.00267442	NWMN_1529	NWMN_1529
0.012024	0	0	0	0	0	0	0	0	0.019911	0	0	0	0	0	0	0.00266125	0	0.00266125	NWMN_1505	NWMN_1505
0.007005	0	0	0.024782	0	0	0	0	0	0	0	0	0	0	0	0	0.00264892	0	0.00264892	sodA	NWMN_1456
0	0	0	0	0	0	0	0.006838	0	0.024769	0	0	0	0	0	0	0.00263392	0	0.00263392	NWMN_1886	NWMN_1886
0	0	0	0	0	0	0	0.031553	0	0	0	0	0	0	0	0	0.00262942	0	0.00262942	NWMN_1570	NWMN_1570
0	0.00441	0	0	0	0	0.027027	0	0	0	0	0	0	0	0	0	0.00261975	0	0.00261975	crtM	NWMN_2462
0.006897	0.004396	0	0	0	0	0	0	0	0.019886	0	0	0	0	0	0	0.00259825	0	0.00259825	narG	NWMN_2297
0	0	0	0	0	0	0	0	0	0	0.022576	0.021143	0	0.004195	0	0	0.00364325	0.00104875	0.0025945	lpl7nm	NWMN_0410
0	0	0	0	0	0	0	0.031075	0	0	0	0	0	0	0	0	0.00258958	0	0.00258958	pepF	NWMN_1295
0	0.005666	0	0	0.005882	0	0	0	0	0	0.019169	0	0	0	0	0	0.00255975	0	0.00255975	NWMN_2090	NWMN_2090
0	0.030657	0	0	0	0	0	0	0	0	0	0	0	0	0	0	0.00255475	0	0.00255475	NWMN_0489	NWMN_0489
0	0	0	0	0	0	0	0	0	0.026601	0	0.004006	0	0	0	0	0.00255058	0	0.00255058	malA	NWMN_1414
0	0	0	0	0.005698	0	0	0	0	0.024799	0	0	0	0	0	0	0.00254142	0	0.00254142	NWMN_0572	NWMN_0572
0	0	0	0	0	0	0	0	0	0	0	0.029888	0	0	0	0	0.00249067	0	0.00249067	NWMN_2474	NWMN_2474
0	0	0	0	0.029781	0	0	0	0	0	0	0	0	0	0	0	0.00248175	0	0.00248175	pyrAA	NWMN_1113
0	0	0.012404	0	0	0.009501	0	0.007767	0	0	0	0	0	0	0	0	0.00247267	0	0.00247267	NWMN_2272	NWMN_2272
0.004667	0	0	0	0	0	0	0	0	0	0	0.024725	0	0	0	0	0.00244933	0	0.00244933	NWMN_0254	NWMN_0254
0	0	0.029361	0	0	0	0	0	0	0	0	0	0	0	0	0	0.00244675	0	0.00244675	NWMN_1777	NWMN_1777
0	0	0	0	0	0	0	0	0	0.022182	0.031194	0	0	0	0	0.008065	0.004448	0.00201625	0.00243175	NWMN_0300	NWMN_0300
0	0	0	0	0	0	0.023065	0	0	0	0.005994	0	0	0	0	0	0.00242158	0	0.00242158	maeB	NWMN_1596
0	0.023593	0	0.005128	0	0	0	0	0	0	0	0	0	0	0	0	0.00239342	0	0.00239342	hisF	NWMN_2571
0	0.007194	0	0	0	0	0	0	0.021509	0	0	0	0	0	0	0	0.00239192	0	0.00239192	uvrC	NWMN_1058
0	0	0	0	0	0.007477	0	0	0	0	0.021183	0	0	0	0	0	0.00238833	0	0.00238833	NWMN_0187	NWMN_0187
0	0	0	0	0	0	0	0	0	0.010828	0	0.017765	0	0	0	0	0.00238275	0	0.00238275	llm	NWMN_0716
0	0	0	0	0	0	0	0	0	0.028537	0	0	0	0	0	0	0.00237808	0	0.00237808	NWMN_2551	NWMN_2551
0	0	0	0	0	0	0	0	0.039275	0	0	0	0.003653	0	0	0	0.00327292	0.00091325	0.00235967	trpG	NWMN_1280
3.9849	3.98605	3.9834	3.97846	3.97926	3.98836	3.99358	3.97819	3.98271	3.98478	3.982	3.98515	3.97823	3.98424	3.97791	3.98583	3.9839	3.98155	0.00235042	NWMN_1256	NWMN_1256
0.028195	0	0	0	0	0	0	0	0	0	0	0	0	0	0	0	0.00234958	0	0.00234958	NWMN_2412	NWMN_2412
0	0	0	0	0	0	0	0.028	0	0	0	0	0	0	0	0	0.00233333	0	0.00233333	NWMN_2286	NWMN_2286
0	0.006838	0	0	0	0.010152	0	0	0.010899	0	0	0	0	0	0	0	0.00232408	0	0.00232408	miaB	NWMN_1201
0.052009	0	0	0	0	0	0	0	0	0	0	0	0	0	0	0.008081	0.00433408	0.00202025	0.00231383	holA	NWMN_1489
1.99661	1.99668	1.99321	2	1.99091	1.98974	1.98654	1.99082	1.98957	1.99322	1.98719	1.98918	1.99058	1.99456	1.98708	1.98643	1.99197	1.98966	0.0023105	NWMN_0896	NWMN_0896
0	0.027613	0	0	0	0	0	0	0	0	0	0	0	0	0	0	0.00230108	0	0.00230108	NWMN_1757	NWMN_1757
0	0	0	0	0	0	0	0	0	0	0	0.027327	0	0	0	0	0.00227725	0	0.00227725	ebpS	NWMN_1389
0.004779	0	0	0	0	0	0.010899	0	0.011494	0	0	0	0	0	0	0	0.00226433	0	0.00226433	NWMN_1954	NWMN_1954
0	0	0	0	0	0	0.026786	0	0	0	0	0	0	0	0	0	0.00223217	0	0.00223217	clpC	NWMN_2448
0	0	0	0	0.006309	0.011876	0	0	0	0	0.008503	0	0	0	0	0	0.002224	0	0.002224	ftsQ	NWMN_1094
0	0	0	0	0.026578	0	0	0	0	0	0	0	0	0	0	0	0.00221483	0	0.00221483	fmhC	NWMN_1158
0.038961	0	0	0	0	0	0	0	0	0	0	0	0.004154	0	0	0	0.00324675	0.0010385	0.00220825	agrB	NWMN_1943
0	0	0	0	0	0	0	0	0	0.026326	0	0	0	0	0	0	0.00219383	0	0.00219383	NWMN_1692	NWMN_1692
0.026273	0	0	0	0	0	0	0	0	0	0	0	0	0	0	0	0.00218942	0	0.00218942	NWMN_1855	NWMN_1855
0.026157	0	0	0	0	0	0	0	0	0	0	0	0	0	0	0	0.00217975	0	0.00217975	proS	NWMN_1173
0	0	0.004837	0	0	0	0.009091	0.007561	0	0.001546	0	0.003075	0	0	0	0	0.00217583	0	0.00217583	glcA	NWMN_0133
0	0	0	0	0	0.009132	0	0	0	0.016831	0	0	0	0	0	0	0.00216358	0	0.00216358	NWMN_0879	NWMN_0879
0.007421	0	0	0.01476	0	0	0	0	0.011561	0.047703	0	0.02626	0	0.027263	0	0	0.00897542	0.00681575	0.00215967	ebh2	NWMN_1344
0	0.025915	0	0	0	0	0	0	0	0	0	0	0	0	0	0	0.00215958	0	0.00215958	NWMN_1956	NWMN_1956
0	0	0.019676	0	0	0	0	0	0.006182	0	0	0	0	0	0	0	0.00215483	0	0.00215483	NWMN_0020	NWMN_0020
0	0.006051	0	0	0.010655	0.009091	0	0	0	0	0	0	0	0	0	0	0.00214975	0	0.00214975	NWMN_0592	NWMN_0592
4.99247	4.98859	4.99472	4.98825	4.98429	4.98514	4.97543	4.9899	5.00004	4.97856	4.98467	4.98546	4.98235	4.98082	4.98164	4.99581	4.98729	4.98516	0.00213658	NWMN_2338	NWMN_2338
0	0	0	0	0	0	0	0	0	0.02547	0	0	0	0	0	0	0.0021225	0	0.0021225	fadA	NWMN_0167
0	0	0	0	0	0	0.025424	0	0	0	0	0	0	0	0	0	0.00211867	0	0.00211867	NWMN_0433	NWMN_0433
0.006878	0	0	0	0	0	0	0	0	0.017702	0	0	0	0	0	0	0.00204833	0	0.00204833	NWMN_2433	NWMN_2433
0	0	0	0	0	0	0	0	0	0	0	0.024514	0	0	0	0	0.00204283	0	0.00204283	NWMN_0944	NWMN_0944
0.009419	0.005952	0	0	0	0	0	0	0.008791	0	0	0	0	0	0	0	0.0020135	0	0.0020135	NWMN_0791	NWMN_0791
0.00738	0	0	0	0.013836	0	0	0	0	0.002768	0	0	0	0	0	0	0.00199867	0	0.00199867	NWMN_1263	NWMN_1263
0.023847	0	0	0	0	0	0	0	0	0	0	0	0	0	0	0	0.00198725	0	0.00198725	NWMN_0373	NWMN_0373
0	0	0.023843	0	0	0	0	0	0	0	0	0	0	0	0	0	0.00198692	0	0.00198692	NWMN_0012	NWMN_0012
0.00713	0	0	0	0	0	0	0	0	0	0.029753	0	0.004391	0	0	0	0.00307358	0.00109775	0.00197583	NWMN_0160	NWMN_0160
0.006957	0	0	0	0	0	0.016627	0	0	0	0	0	0	0	0	0	0.00196533	0	0.00196533	moaA	NWMN_2168
0	0.006504	0.006319	0	0	0	0	0	0.010582	0	0	0	0	0	0	0	0.00195042	0	0.00195042	NWMN_1624	NWMN_1624
0.007143	0	0	0	0.010482	0	0.019737	0	0	0	0	0	0.004657	0	0	0	0.0031135	0.00116425	0.00194925	NWMN_1457	NWMN_1457
0	0	0	0	0	0	0	0	0	0.023235	0	0	0	0	0	0	0.00193625	0	0.00193625	NWMN_2076	NWMN_2076
0	0.006612	0.006601	0	0.005721	0.008929	0	0	0.00995	0	0	0	0	0	0.004905	0	0.00315108	0.00122625	0.00192483	NWMN_2058	NWMN_2058
0	0	0.01084	0	0	0	0	0	0.012012	0	0	0	0	0	0	0	0.00190433	0	0.00190433	cinA	NWMN_1193
0.006515	0	0	0	0	0	0.008316	0.007937	0	0	0	0	0	0	0	0	0.00189733	0	0.00189733	metE	NWMN_0348
0	0	0	0	0	0.022729	0	0	0	0	0	0	0	0	0	0	0.00189408	0	0.00189408	NWMN_1608	NWMN_1608
0	0.022631	0	0	0	0	0	0	0	0	0	0	0	0	0	0	0.00188592	0	0.00188592	fmhA	NWMN_2310
0	0	0	0	0	0	0.010811	0.011561	0	0	0	0	0	0	0	0	0.00186433	0	0.00186433	ezrA	NWMN_1611
0	0.009174	0	0	0	0	0	0	0.013029	0	0	0	0	0	0	0	0.00185025	0	0.00185025	NWMN_1419	NWMN_1419
0.997992	0.993631	0.997579	0.994012	0.994361	0.996764	1	0.995316	1	0.997353	0.997059	0.998348	0.992814	0.998148	0.996263	0.992958	0.996868	0.995046	0.00182217	NWMN_1655	NWMN_1655
0	0	0.00905	0.009901	0	0	0	0	0	0.002784	0	0	0	0	0	0	0.00181125	0	0.00181125	NWMN_1503	NWMN_1503
0	0	0	0	0	0	0	0.009412	0.012195	0	0	0	0	0	0	0	0.00180058	0	0.00180058	NWMN_0849	NWMN_0849
0	0	0	0	0	0.01039	0	0	0.011111	0	0	0	0	0	0	0	0.00179175	0	0.00179175	metL	NWMN_1240
0	0.007207	0	0	0	0	0	0	0.014151	0	0	0	0	0	0	0	0.00177983	0	0.00177983	pheT	NWMN_1050
0	0	0	0	0	0	0	0.010256	0.010899	0	0	0	0	0	0	0	0.00176292	0	0.00176292	NWMN_1398	NWMN_1398
0	0	0	0	0	0	0	0	0	0.021093	0	0	0	0	0	0	0.00175775	0	0.00175775	gatB	NWMN_1837
0	0.011904	0	0	0	0	0	0	0.009132	0	0	0	0	0	0	0	0.001753	0	0.001753	lukF	NWMN_1927
0.007168	0	0	0	0.006553	0	0	0.007233	0	0	0	0	0	0	0	0	0.00174617	0	0.00174617	atpC	NWMN_2006
0	0	0.00442	0	0	0	0.009302	0.007005	0	0	0	0	0	0	0	0	0.00172725	0	0.00172725	NWMN_2546	NWMN_2546
0	0	0	0	0	0	0	0	0.009975	0.010719	0	0	0	0	0	0	0.0017245	0	0.0017245	NWMN_0237	NWMN_0237
0	0	0	0	0	0	0	0	0	0	0.020532	0	0	0	0	0	0.001711	0	0.001711	NWMN_2088	NWMN_2088
0.008889	0	0.011594	0	0	0	0	0	0	0	0	0	0	0	0	0	0.00170692	0	0.00170692	recN	NWMN_1425
0	0.020336	0	0	0	0	0	0	0	0	0	0	0	0	0	0	0.00169467	0	0.00169467	NWMN_2597	NWMN_2597
0.006116	0	0	0.005891	0	0	0.00823	0	0	0	0	0	0	0	0	0	0.00168642	0	0.00168642	NWMN_0521	NWMN_0521
0.006803	0.006908	0	0	0.006515	0	0	0	0	0	0	0	0	0	0	0	0.0016855	0	0.0016855	NWMN_0860	NWMN_0860
0	0	0.006221	0	0	0	0	0	0	0.013929	0	0	0	0	0	0	0.00167917	0	0.00167917	NWMN_2180	NWMN_2180
0	0.013069	0	0	0	0.006494	0	0	0	0	0	0	0	0	0	0	0.00163025	0	0.00163025	hsdR	NWMN_0139
0	0	0.004706	0	0	0	0.00722	0	0.007619	0	0	0	0	0	0	0	0.00162875	0	0.00162875	rbsU	NWMN_0204
0	0	0.005556	0	0.005161	0.008811	0	0	0	0	0	0	0	0	0	0	0.00162733	0	0.00162733	NWMN_0620	NWMN_0620
0	0	0	0	0	0	0.007143	0	0	0.012298	0	0	0	0	0	0	0.00162008	0	0.00162008	bglA	NWMN_0200
0.007313	0.005797	0.006329	0	0	0	0	0	0	0	0	0	0	0	0	0	0.00161992	0	0.00161992	fhuG	NWMN_0618
0	0	0.007605	0	0	0	0.011765	0	0	0	0	0	0	0	0	0	0.00161417	0	0.00161417	NWMN_0851	NWMN_0851
0	0	0.00418	0.006088	0	0.014384	0	0.00624	0	0	0	0	0.003842	0	0	0	0.00257433	0.0009605	0.00161383	NWMN_0123	NWMN_0123
0	0.009415	0	0	0	0.008	0	0	0	0.001809	0	0	0	0	0	0	0.001602	0	0.001602	NWMN_2349	NWMN_2349
0.006969	0.012245	0	0	0	0	0	0	0	0	0	0	0	0	0	0	0.00160117	0	0.00160117	NWMN_1188	NWMN_1188
0	0	0.00659	0	0	0.012461	0	0	0	0	0	0	0	0	0	0	0.00158758	0	0.00158758	NWMN_1758	NWMN_1758
0	0	0	0	0	0.020953	0	0	0.011461	0	0	0	0.004479	0	0	0	0.00270117	0.00111975	0.00158142	glpD	NWMN_1209
0.005658	0	0	0	0	0	0.006656	0.00641	0	0	0	0	0	0	0	0	0.00156033	0	0.00156033	gltC	NWMN_0435
0	0	0	0	0.005128	0	0	0	0	0.013558	0	0	0	0	0	0	0.00155717	0	0.00155717	NWMN_2259	NWMN_2259
0	0	0.008214	0	0	0	0	0	0.010417	0	0	0	0	0	0	0	0.00155258	0	0.00155258	NWMN_1929	NWMN_1929
0	0	0	0	0	0	0	0	0	0	0	0.018505	0	0	0	0	0.00154208	0	0.00154208	NWMN_0847	NWMN_0847
0	0	0	0	0	0	0.01005	0.008439	0	0	0	0	0	0	0	0	0.00154075	0	0.00154075	NWMN_2123	NWMN_2123
0	0	0	0	0	0	0	0	0	0.018396	0	0	0	0	0	0	0.001533	0	0.001533	NWMN_0911	NWMN_0911
0	0	0	0	0	0	0	0	0	0	0	0.018182	0	0	0	0	0.00151517	0	0.00151517	NWMN_1343	NWMN_1343
0.006981	0	0.007859	0	0	0	0	0	0	0	0	0.003327	0	0	0	0	0.00151392	0	0.00151392	alsS	NWMN_2111
0	0	0	0	0.007018	0	0	0	0.011142	0	0	0	0	0	0	0	0.00151333	0	0.00151333	fmt	NWMN_1126
0	0	0	0	0.007648	0	0	0	0.01039	0	0	0	0	0	0	0	0.00150317	0	0.00150317	NWMN_1413	NWMN_1413
0.007812	0.010081	0	0	0	0	0	0	0	0	0	0	0	0	0	0	0.00149108	0	0.00149108	rsbW	NWMN_1971
0	0	0	0	0.006645	0	0	0	0.011236	0	0	0	0	0	0	0	0.00149008	0	0.00149008	NWMN_1340	NWMN_1340
0	0	0.006633	0	0	0	0	0	0	0.020408	0	0	0	0	0.003096	0	0.00225342	0.000774	0.00147942	mfd	NWMN_0466
0	0	0.011561	0	0.006033	0	0	0	0	0	0	0	0	0	0	0	0.00146617	0	0.00146617	hisS	NWMN_1533
0	0.006504	0.005517	0	0	0	0.005517	0	0	0	0	0	0	0	0	0	0.0014615	0	0.0014615	fmtB	NWMN_2061
0	0	0	0	0	0.00789	0.009592	0	0	0	0	0	0	0	0	0	0.00145683	0	0.00145683	NWMN_0562	NWMN_0562
0	0	0	0	0	0	0	0	0	0.017481	0	0	0	0	0	0	0.00145675	0	0.00145675	sdhB	NWMN_2430
0	0	0	0	0	0	0	0	0	0.017344	0	0	0	0	0	0	0.00144533	0	0.00144533	NWMN_2335	NWMN_2335
0	0.008562	0	0	0.006547	0	0	0	0	0.002197	0	0	0	0	0	0	0.00144217	0	0.00144217	NWMN_0687	NWMN_0687
0	0	0	0	0	0.008993	0.008247	0	0	0	0	0	0	0	0	0	0.00143667	0	0.00143667	leuC	NWMN_1965
0	0	0	0	0	0	0	0	0	0.017236	0	0	0	0	0	0	0.00143633	0	0.00143633	NWMN_1835	NWMN_1835
0	0.017217	0	0	0	0	0	0	0	0	0	0	0	0	0	0	0.00143475	0	0.00143475	NWMN_1191	NWMN_1191
0	0	0	0.009191	0	0	0	0	0.007984	0	0	0	0	0	0	0	0.00143125	0	0.00143125	NWMN_0343	NWMN_0343
0	0	0	0	0	0	0.017136	0	0	0	0	0	0	0	0	0	0.001428	0	0.001428	clpC	NWMN_0487
0	0	0	0	0	0.008584	0.008493	0	0	0	0	0	0	0	0	0	0.00142308	0	0.00142308	rplV	NWMN_2147
0	0	0	0	0	0	0	0	0	0.017048	0	0	0	0	0	0	0.00142067	0	0.00142067	cysG	NWMN_2517
0	0	0.004343	0	0	0	0	0.005952	0.006711	0	0	0	0	0	0	0	0.00141717	0	0.00141717	NWMN_2541	NWMN_2541
0	0	0.009153	0	0	0	0	0.007812	0	0	0	0	0	0	0	0	0.00141375	0	0.00141375	NWMN_2522	NWMN_2522
0	0.007533	0	0	0	0	0.009639	0	0	0.020244	0	0	0.006831	0	0	0	0.003118	0.00170775	0.00141025	atl	NWMN_0922
0	0	0	0	0	0	0	0	0	0.016852	0	0	0	0	0	0	0.00140433	0	0.00140433	thrC	NWMN_1241
0.007812	0	0.008993	0	0	0	0	0	0	0	0	0	0	0	0	0	0.00140042	0	0.00140042	NWMN_1408	NWMN_1408
0	0	0	0	0	0	0	0.040404	0	0	0	0	0	0	0	0.007874	0.003367	0.0019685	0.0013985	NWMN_2158	NWMN_2158
0	0.00641	0	0	0	0.010256	0	0	0	0	0	0	0	0	0	0	0.00138883	0	0.00138883	potA	NWMN_0965
0	0.005964	0	0	0	0	0	0	0.00813	0.002491	0	0	0	0	0	0	0.00138208	0	0.00138208	NWMN_2422	NWMN_2422
0	0.012812	0	0	0	0	0	0	0	0	0	0.003397	0	0	0	0	0.00135075	0	0.00135075	vraG	NWMN_0631
0.005362	0	0.00318	0.005618	0	0	0	0.01158	0	0.011902	0	0	0.007151	0	0	0	0.00313683	0.00178775	0.00134908	NWMN_2553	NWMN_2553
0.016126	0	0	0	0	0	0	0	0	0	0	0	0	0	0	0	0.00134383	0	0.00134383	queA	NWMN_1542
0	0	0	0.008386	0	0	0	0	0.007737	0	0	0	0	0	0	0	0.00134358	0	0.00134358	ilvB	NWMN_1961
0	0	0	0	0	0	0	0	0	0.01608	0	0	0	0	0	0	0.00134	0	0.00134	NWMN_0627	NWMN_0627
0	0	0	0	0	0	0	0.015957	0	0	0	0	0	0	0	0	0.00132975	0	0.00132975	pbpA	NWMN_1091
0	0	0.018561	0	0	0	0	0	0	0.008868	0	0	0.003842	0	0	0	0.00228575	0.0009605	0.00132525	NWMN_0024	NWMN_0024
0	0	0.009474	0.006329	0	0	0	0	0	0	0	0	0	0	0	0	0.00131692	0	0.00131692	NWMN_0482	NWMN_0482
0	0	0	0	0	0	0	0	0	0.015789	0	0	0	0	0	0	0.00131575	0	0.00131575	NWMN_1388	NWMN_1388
0	0	0.007326	0	0.008333	0	0	0	0	0	0	0	0	0	0	0	0.00130492	0	0.00130492	hemC	NWMN_1564
0	0	0	0	0	0	0	0	0	0	0	0.015625	0	0	0	0	0.00130208	0	0.00130208	NWMN_2477	NWMN_2477
0	0	0	0	0	0	0.012158	0	0	0	0	0.003344	0	0	0	0	0.00129183	0	0.00129183	isdF	NWMN_1045
0.006525	0	0	0.00885	0	0	0	0	0	0	0	0	0	0	0	0	0.00128125	0	0.00128125	NWMN_2073	NWMN_2073
0.007788	0.007576	0	0	0	0	0	0	0	0	0	0	0	0	0	0	0.00128033	0	0.00128033	NWMN_1751	NWMN_1751
0	0	0	0	0	0.007435	0.007921	0	0	0	0	0	0	0	0	0	0.00127967	0	0.00127967	nhaC	NWMN_2200
0	0.00426	0.003587	0	0	0.007449	0	0	0	0	0	0	0	0	0	0	0.00127467	0	0.00127467	gidA	NWMN_2611
0	0	0	0	0	0	0.015164	0	0	0	0	0	0	0	0	0	0.00126367	0	0.00126367	NWMN_1912	NWMN_1912
0	0	0.015141	0	0	0	0	0	0	0	0	0	0	0	0	0	0.00126175	0	0.00126175	ftsZ	NWMN_1096
0	0	0	0	0	0	0	0	0	0.015009	0	0	0	0	0	0	0.00125075	0	0.00125075	dnaD	NWMN_1364
0.005789	0	0	0	0	0.00907	0	0	0	0	0	0	0	0	0	0	0.00123825	0	0.00123825	NWMN_2407	NWMN_2407
0	0	0	0.00883	0.006024	0	0	0	0	0	0	0	0	0	0	0	0.00123783	0	0.00123783	NWMN_0809	NWMN_0809
0	0	0	0	0	0	0	0	0	0.014809	0	0	0	0	0	0	0.00123408	0	0.00123408	leuS	NWMN_1651
0	0	0.006472	0	0	0	0	0.008316	0	0	0	0	0	0	0	0	0.00123233	0	0.00123233	lacD	NWMN_2096
0.007273	0.007477	0	0	0	0	0	0	0	0	0	0	0	0	0	0	0.00122917	0	0.00122917	valS	NWMN_1558
0	0.006299	0	0	0	0	0	0	0.008439	0	0	0	0	0	0	0	0.00122817	0	0.00122817	NWMN_2210	NWMN_2210
0	0	0.014599	0	0	0	0	0	0	0	0	0	0	0	0	0	0.00121658	0	0.00121658	NWMN_1696	NWMN_1696
0	0	0	0	0	0.01444	0	0	0	0	0	0	0	0	0	0	0.00120333	0	0.00120333	dapB	NWMN_1307
1.9858	1.98414	1.97847	1.98303	1.97468	1.98314	1.98638	1.97913	1.98033	1.98743	1.98693	1.98229	1.97831	1.98372	1.98721	1.97654	1.98265	1.98145	0.00119967	NWMN_2314	NWMN_2314
0	0	0	0	0	0	0	0	0	0.014259	0	0	0	0	0	0	0.00118825	0	0.00118825	NWMN_2117	NWMN_2117
0	0	0	0	0	0	0	0	0	0.014072	0	0	0	0	0	0	0.00117267	0	0.00117267	NWMN_1854	NWMN_1854
0.008097	0	0.005952	0	0	0	0	0	0	0	0	0	0	0	0	0	0.00117075	0	0.00117075	bioX	NWMN_2321
0	0	0.014004	0	0	0	0	0	0	0	0	0	0	0	0	0	0.001167	0	0.001167	NWMN_1947	NWMN_1947
0	0	0.007407	0	0	0	0	0.00659	0	0	0	0	0	0	0	0	0.00116642	0	0.00116642	NWMN_1064	NWMN_1064
0	0	0.006339	0	0	0	0	0.007576	0	0	0	0	0	0	0	0	0.00115958	0	0.00115958	NWMN_1988	NWMN_1988
0	0	0	0	0	0	0	0.013841	0	0	0	0	0	0	0	0	0.00115342	0	0.00115342	NWMN_1463	NWMN_1463
0.007477	0	0.006299	0	0	0	0	0	0	0	0	0	0	0	0	0	0.001148	0	0.001148	kdpD	NWMN_1983
0	0	0	0.008163	0.00561	0	0	0	0	0	0	0	0	0	0	0	0.00114775	0	0.00114775	NWMN_2055	NWMN_2055
0	0	0	0.006885	0	0	0	0.006849	0	0	0	0	0	0	0	0	0.0011445	0	0.0011445	NWMN_1780	NWMN_1780
0	0	0	0	0	0	0.00713	0	0.006494	0	0	0	0	0	0	0	0.00113533	0	0.00113533	NWMN_0958	NWMN_0958
0	0	0.005961	0	0	0	0	0	0.007634	0	0	0	0	0	0	0	0.00113292	0	0.00113292	NWMN_1815	NWMN_1815
0	0	0	0	0	0	0	0	0	0.013472	0	0	0	0	0	0	0.00112267	0	0.00112267	NWMN_1225	NWMN_1225
0	0	0	0	0.005891	0	0	0.007561	0	0	0	0	0	0	0	0	0.001121	0	0.001121	NWMN_1298	NWMN_1298
0	0	0.005517	0	0	0	0	0	0.007905	0	0	0	0	0	0	0	0.0011185	0	0.0011185	mvaS	NWMN_2446
0	0	0	0.005857	0	0.007561	0	0	0	0	0	0	0	0	0	0	0.00111817	0	0.00111817	icaA	NWMN_2565
0	0	0	0	0	0	0	0.013391	0	0	0	0	0	0	0	0	0.00111592	0	0.00111592	opuCA	NWMN_2347
0.006279	0	0.006993	0	0	0	0	0	0	0	0	0	0	0	0	0	0.001106	0	0.001106	NWMN_2340	NWMN_2340
0	0	0	0	0	0	0	0	0.013201	0	0	0	0	0	0	0	0.00110008	0	0.00110008	NWMN_1618	NWMN_1618
0	0	0	0	0	0.013158	0	0	0	0	0	0	0	0	0	0	0.0010965	0	0.0010965	sspB	NWMN_0917
0.004994	0	0	0	0	0	0.008097	0	0	0	0	0	0	0	0	0	0.00109092	0	0.00109092	opp1A	NWMN_2364
0.996894	0.992669	0.993344	0.994059	0.998742	0.993378	0.993348	1	0.992958	0.994192	0.995392	0.992337	0.992798	0.994475	0.993355	0.994129	0.994776	0.993689	0.00108683	NWMN_1950	NWMN_1950
0.012945	0	0	0	0	0	0	0	0	0	0	0	0	0	0	0	0.00107875	0	0.00107875	pcrA	NWMN_1843
0	0	0	0	0.004779	0	0	0.00813	0	0	0	0	0	0	0	0	0.00107575	0	0.00107575	ssl9nm	NWMN_0396
0	0	0	0	0	0	0	0.010025	0	0.002867	0	0	0	0	0	0	0.00107433	0	0.00107433	lytN	NWMN_1157
0	0	0	0	0	0	0.012887	0	0	0	0	0	0	0	0	0	0.00107392	0	0.00107392	NWMN_0827	NWMN_0827
0	0	0	0.01269	0	0	0	0	0	0	0	0	0	0	0	0	0.0010575	0	0.0010575	NWMN_1890	NWMN_1890
0	0	0	0	0	0	0	0	0	0.012485	0	0	0	0	0	0	0.00104042	0	0.00104042	NWMN_2468	NWMN_2468
0	0	0	0	0	0	0	0.009009	0	0.018699	0	0	0.005089	0	0	0	0.002309	0.00127225	0.00103675	NWMN_1320	NWMN_1320
0	0	0	0	0	0	0	0	0.012384	0	0	0	0	0	0	0	0.001032	0	0.001032	hepT	NWMN_1379
0.00722	0.005155	0	0	0	0	0	0	0	0	0	0	0	0	0	0	0.00103125	0	0.00103125	topB	NWMN_2156
0.006667	0	0	0	0	0	0	0.005634	0	0	0	0	0	0	0	0	0.00102508	0	0.00102508	gltX	NWMN_0490
0	0	0	0	0	0	0	0	0.01227	0	0	0	0	0	0	0	0.0010225	0	0.0010225	NWMN_1434	NWMN_1434
0	0.01227	0	0	0	0	0	0	0	0	0	0	0	0	0	0	0.0010225	0	0.0010225	NWMN_1584	NWMN_1584
0.007168	0.004957	0	0	0	0	0	0	0	0	0	0	0	0	0	0	0.00101042	0	0.00101042	NWMN_2080	NWMN_2080
0.012121	0	0	0	0	0	0	0	0	0	0	0	0	0	0	0	0.00101008	0	0.00101008	NWMN_1086	NWMN_1086
0	0	0	0	0	0	0	0	0.012121	0	0	0	0	0	0	0	0.00101008	0	0.00101008	ndk	NWMN_1378
0	0	0	0	0.00554	0	0.006579	0	0	0	0	0	0	0	0	0	0.00100992	0	0.00100992	NWMN_0164	NWMN_0164
0	0	0	0	0	0	0	0	0.012085	0	0	0	0	0	0	0	0.00100708	0	0.00100708	hemB	NWMN_1562
0	0	0	0	0	0	0	0	0.011976	0	0	0	0	0	0	0	0.000998	0	0.000998	NWMN_0768	NWMN_0768
0	0	0	0	0	0	0	0	0.01194	0	0	0	0	0	0	0	0.000995	0	0.000995	pykA	NWMN_1592
0	0	0.004831	0	0	0.007055	0	0	0	0	0	0	0	0	0	0	0.0009905	0	0.0009905	NWMN_2359	NWMN_2359
0.007648	0	0	0	0.004193	0	0	0	0	0	0	0	0	0	0	0	0.00098675	0	0.00098675	capI	NWMN_0103
0	0	0	0.006981	0.00486	0	0	0	0	0	0	0	0	0	0	0	0.00098675	0	0.00098675	hutG	NWMN_2235
0	0	0	0.011834	0	0	0	0	0	0	0	0	0	0	0	0	0.000986167	0	0.000986167	thiI	NWMN_1609
0.006981	0	0	0	0.004796	0	0	0	0	0	0	0	0	0	0	0	0.000981417	0	0.000981417	NWMN_2276	NWMN_2276
0.007949	0	0	0	0.00381	0	0	0	0	0	0	0	0	0	0	0	0.000979917	0	0.000979917	nrdD	NWMN_2515
0	0	0	0	0	0	0	0	0	0.011732	0	0	0	0	0	0	0.000977667	0	0.000977667	NWMN_0872	NWMN_0872
0	0.00444	0	0.00726	0	0	0	0	0	0	0	0	0	0	0	0	0.000975	0	0.000975	NWMN_2357	NWMN_2357
0	0	0	0	0	0	0.011662	0	0	0	0	0	0	0	0	0	0.000971833	0	0.000971833	hemA	NWMN_1566
0	0	0	0	0	0	0	0	0.011594	0	0	0	0	0	0	0	0.000966167	0	0.000966167	ahrC	NWMN_1426
0	0	0.005051	0.006536	0	0	0	0	0	0	0	0	0	0	0	0	0.000965583	0	0.000965583	NWMN_2459	NWMN_2459
0.00551	0	0	0.006061	0	0	0	0	0	0	0	0	0	0	0	0	0.00096425	0	0.00096425	NWMN_2343	NWMN_2343
0	0	0	0	0.004619	0	0	0	0.006885	0	0	0	0	0	0	0	0.000958667	0	0.000958667	NWMN_0147	NWMN_0147
0	0	0.011504	0	0	0	0	0	0	0	0	0	0	0	0	0	0.000958667	0	0.000958667	NWMN_0813	NWMN_0813
0	0	0	0.011494	0	0	0	0	0	0	0	0	0	0	0	0	0.000957833	0	0.000957833	NWMN_0762	NWMN_0762
0	0	0	0	0	0	0	0	0.011461	0	0	0	0	0	0	0	0.000955083	0	0.000955083	NWMN_0660	NWMN_0660
0	0.004115	0	0	0	0	0	0	0.007339	0	0	0	0	0	0	0	0.0009545	0	0.0009545	NWMN_2518	NWMN_2518
0	0	0	0	0	0	0.011396	0	0	0	0	0	0	0	0	0	0.000949667	0	0.000949667	aapA	NWMN_1589
0	0	0	0	0	0	0	0	0.011364	0	0	0	0	0	0	0	0.000947	0	0.000947	NWMN_0865	NWMN_0865
0	0	0.004124	0	0	0	0	0	0.007143	0	0	0	0	0	0	0	0.000938917	0	0.000938917	NWMN_0116	NWMN_0116
0	0	0.006231	0	0.005249	0	0.007752	0.014488	0	0	0	0	0	0	0	0.007491	0.00281	0.00187275	0.00093725	gltB	NWMN_0436
0	0	0	0	0.004454	0	0.006791	0	0	0	0	0	0	0	0	0	0.000937083	0	0.000937083	hutH	NWMN_0007
0	0	0	0	0	0	0	0	0.011236	0	0	0	0	0	0	0	0.000936333	0	0.000936333	scn	NWMN_1876
0	0.004592	0.006612	0	0	0	0	0	0	0	0	0	0	0	0	0	0.000933667	0	0.000933667	NWMN_2406	NWMN_2406
0.007561	0	0	0	0	0	0	0	0	0	0.003613	0	0	0	0	0	0.000931167	0	0.000931167	NWMN_2374	NWMN_2374
0	0.005789	0	0	0.005384	0	0	0	0	0	0	0	0	0	0	0	0.000931083	0	0.000931083	NWMN_2070	NWMN_2070
0	0	0	0.011111	0	0	0	0	0	0	0	0	0	0	0	0	0.000925917	0	0.000925917	NWMN_1353	NWMN_1353
0	0	0	0	0	0	0.011111	0	0	0	0	0	0	0	0	0	0.000925917	0	0.000925917	fumC	NWMN_1743
0	0	0.011086	0	0	0	0	0	0	0	0	0	0	0	0	0	0.000923833	0	0.000923833	leuB	NWMN_1964
0	0	0	0	0	0.010989	0	0	0	0	0	0	0	0	0	0	0.00091575	0	0.00091575	pryF	NWMN_1115
0	0	0	0	0	0	0.010989	0	0	0	0	0	0	0	0	0	0.00091575	0	0.00091575	bsaG	NWMN_1709
0	0	0	0	0	0.010959	0	0	0	0	0	0	0	0	0	0	0.00091325	0	0.00091325	ssrP	NWMN_0750
0	0	0	0	0	0.010929	0	0	0	0	0	0	0	0	0	0	0.00091075	0	0.00091075	pyrP	NWMN_1110
0	0	0	0.010899	0	0	0	0	0	0	0	0	0	0	0	0	0.00090825	0	0.00090825	purC	NWMN_0935
0	0	0.01087	0	0	0	0	0	0	0	0	0	0	0	0	0	0.000905833	0	0.000905833	NWMN_1688	NWMN_1688
0.006163	0	0	0	0.004678	0	0	0	0	0	0	0	0	0	0	0	0.000903417	0	0.000903417	NWMN_0039	NWMN_0039
0	0	0.01084	0	0	0	0	0	0	0	0	0	0	0	0	0	0.000903333	0	0.000903333	marR	NWMN_1415
0	0	0.010807	0	0	0	0	0	0	0	0	0	0	0	0	0	0.000900583	0	0.000900583	sbnE	NWMN_0064
0	0	0	0.010791	0	0	0	0	0	0	0	0	0	0	0	0	0.00089925	0	0.00089925	NWMN_0914	NWMN_0914
0	0	0	0.010724	0	0	0	0	0	0	0	0	0	0	0	0	0.000893667	0	0.000893667	srtB	NWMN_1046
0.004762	0.005952	0	0	0	0	0	0	0	0	0	0	0	0	0	0	0.000892833	0	0.000892833	vraB	NWMN_0539
0.005362	0	0.00534	0	0	0	0	0	0	0	0	0	0	0	0	0	0.000891833	0	0.000891833	pdp	NWMN_2040
0	0	0.003984	0	0	0	0	0.006678	0	0	0	0	0	0	0	0	0.0008885	0	0.0008885	lytM	NWMN_0210
0.006098	0	0	0	0.00453	0	0	0	0	0	0	0	0	0	0	0	0.000885667	0	0.000885667	NWMN_1935	NWMN_1935
0	0.010582	0	0	0	0	0	0	0	0	0	0	0	0	0	0	0.000881833	0	0.000881833	NWMN_2388	NWMN_2388
0	0	0	0.010571	0	0	0	0	0	0	0	0	0	0	0	0	0.000880917	0	0.000880917	lacR	NWMN_2100
0	0.00385	0	0.006612	0	0	0	0	0	0	0	0	0	0	0	0	0.000871833	0	0.000871833	NWMN_0081	NWMN_0081
0	0	0.010444	0	0	0	0	0	0	0	0	0	0	0	0	0	0.000870333	0	0.000870333	NWMN_1397	NWMN_1397
0	0.00492	0.005507	0	0	0	0	0	0	0	0	0	0	0	0	0	0.000868917	0	0.000868917	NWMN_2603	NWMN_2603
0	0	0	0	0	0	0.010417	0	0	0	0	0	0	0	0	0	0.000868083	0	0.000868083	NWMN_0622	NWMN_0622
0	0	0	0	0	0	0.010417	0	0	0	0	0	0	0	0	0	0.000868083	0	0.000868083	NWMN_1526	NWMN_1526
0	0	0	0.0059	0	0.00659	0	0	0	0.011916	0	0	0.004673	0	0	0	0.00203383	0.00116825	0.000865583	NWMN_2548	NWMN_2548
0.00607	0	0.004269	0	0	0	0	0	0	0	0	0	0	0	0	0	0.000861583	0	0.000861583	NWMN_2091	NWMN_2091
0	0	0	0	0	0	0.010256	0	0	0	0	0	0	0	0	0	0.000854667	0	0.000854667	isdA	NWMN_1041
0	0	0.010256	0	0	0	0	0	0	0	0	0	0	0	0	0	0.000854667	0	0.000854667	NWMN_1452	NWMN_1452
0	0	0	0	0	0	0	0.01023	0	0	0	0	0	0	0	0	0.0008525	0	0.0008525	NWMN_1514	NWMN_1514
0	0	0.010229	0	0	0	0	0	0	0	0	0	0	0	0	0	0.000852417	0	0.000852417	gyrA	NWMN_0005
0	0	0	0	0	0	0.010178	0	0	0	0	0	0	0	0	0	0.000848167	0	0.000848167	NWMN_0696	NWMN_0696
0	0	0.003466	0	0	0.006678	0	0	0	0	0	0	0	0	0	0	0.000845333	0	0.000845333	NWMN_0028	NWMN_0028
0	0	0	0	0.01014	0	0	0	0	0	0	0	0	0	0	0	0.000845	0	0.000845	NWMN_2384	NWMN_2384
0	0	0	0	0	0	0	0.010127	0	0	0	0	0	0	0	0	0.000843917	0	0.000843917	NWMN_0905	NWMN_0905
0	0	0	0	0	0.010127	0	0	0	0	0	0	0	0	0	0	0.000843917	0	0.000843917	murC	NWMN_1633
0	0	0	0.005857	0.004242	0	0	0	0	0	0	0	0	0	0	0	0.000841583	0	0.000841583	NWMN_2270	NWMN_2270
0	0	0.004367	0	0.005714	0	0	0	0	0	0	0	0	0	0	0	0.000840083	0	0.000840083	crtN	NWMN_2461
0	0	0	0	0	0	0	0	0.010076	0	0	0	0	0	0	0	0.000839667	0	0.000839667	NWMN_0978	NWMN_0978
0	0	0	0	0	0	0	0	0.010017	0	0	0	0	0	0	0	0.00083475	0	0.00083475	NWMN_0177	NWMN_0177
0	0	0	0	0	0	0.00995	0	0	0	0	0	0	0	0	0	0.000829167	0	0.000829167	sdhA	NWMN_1061
0	0	0	0	0	0.009926	0	0	0	0	0	0	0	0	0	0	0.000827167	0	0.000827167	int	NWMN_1925
0	0	0	0.009877	0	0	0	0	0	0	0	0	0	0	0	0	0.000823083	0	0.000823083	NWMN_1223	NWMN_1223
0	0	0	0.005988	0	0	0	0	0	0	0	0.003844	0	0	0	0	0.000819333	0	0.000819333	adhE	NWMN_0094
0.00978	0	0	0	0	0	0	0	0	0	0	0	0	0	0	0	0.000815	0	0.000815	NWMN_1391	NWMN_1391
0	0	0	0	0	0	0.009732	0	0	0	0	0	0	0	0	0	0.000811	0	0.000811	NWMN_0840	NWMN_0840
0	0	0	0	0	0	0	0	0.009709	0	0	0	0	0	0	0	0.000809083	0	0.000809083	gudB	NWMN_0828
0	0	0	0	0	0.009662	0	0	0	0	0	0	0	0	0	0	0.000805167	0	0.000805167	rsbU	NWMN_1973
0	0	0.009639	0	0	0	0	0	0	0	0	0	0	0	0	0	0.00080325	0	0.00080325	lpl5nm	NWMN_0408
0	0	0	0	0	0	0	0	0.009639	0	0	0	0	0	0	0	0.00080325	0	0.00080325	sarA	NWMN_0588
0	0	0	0	0	0	0.009615	0	0	0	0	0	0	0	0	0	0.00080125	0	0.00080125	NWMN_0569	NWMN_0569
0.004577	0.005006	0	0	0	0	0	0	0	0	0	0	0	0	0	0	0.000798583	0	0.000798583	recR	NWMN_0444
0	0	0	0	0	0	0.009569	0	0	0	0	0	0	0	0	0	0.000797417	0	0.000797417	NWMN_0571	NWMN_0571
0	0	0.009524	0	0	0	0	0	0	0	0	0	0	0	0	0	0.000793667	0	0.000793667	NWMN_0945	NWMN_0945
0	0	0.009524	0	0	0	0	0	0	0	0	0	0	0	0	0	0.000793667	0	0.000793667	NWMN_1480	NWMN_1480
0	0.005083	0	0	0.00443	0	0	0	0	0	0	0	0	0	0	0	0.00079275	0	0.00079275	NWMN_2222	NWMN_2222
0	0	0.009479	0	0	0	0	0	0	0	0	0	0	0	0	0	0.000789917	0	0.000789917	NWMN_1477	NWMN_1477
0	0	0	0	0	0	0	0.009456	0	0	0	0	0	0	0	0	0.000788	0	0.000788	priA	NWMN_1122
0	0	0	0	0	0.009412	0	0	0	0	0	0	0	0	0	0	0.000784333	0	0.000784333	codY	NWMN_1165
0	0.003617	0	0	0	0	0	0.005789	0	0	0	0	0	0	0	0	0.000783833	0	0.000783833	NWMN_2334	NWMN_2334
0	0	0	0	0	0	0	0	0.009368	0	0	0	0	0	0	0	0.000780667	0	0.000780667	NWMN_0369	NWMN_0369
0	0	0	0	0	0	0.009324	0	0	0	0	0	0	0	0	0	0.000777	0	0.000777	deoD	NWMN_2042
0.006757	0	0	0	0	0	0	0	0	0	0	0.002546	0	0	0	0	0.00077525	0	0.00077525	NWMN_2223	NWMN_2223
0	0	0	0	0.009302	0	0	0	0	0	0	0	0	0	0	0	0.000775167	0	0.000775167	bsaA1	NWMN_1717
0.004624	0	0.004646	0	0	0	0	0	0	0	0	0	0	0	0	0	0.0007725	0	0.0007725	NWMN_0031	NWMN_0031
0	0.009259	0	0	0	0	0	0	0	0	0	0	0	0	0	0	0.000771583	0	0.000771583	NWMN_1036	NWMN_1036
0	0	0	0	0	0	0.009217	0	0	0	0	0	0	0	0	0	0.000768083	0	0.000768083	recG	NWMN_1137
0	0	0	0	0	0	0	0.009217	0	0	0	0	0	0	0	0	0.000768083	0	0.000768083	splA	NWMN_1706
0	0	0	0	0	0	0.009217	0	0	0	0	0	0	0	0	0	0.000768083	0	0.000768083	NWMN_2226	NWMN_2226
0	0	0	0	0	0	0.009174	0	0	0	0	0	0	0	0	0	0.0007645	0	0.0007645	NWMN_0130	NWMN_0130
0	0	0	0	0	0	0.009174	0	0	0	0	0	0	0	0	0	0.0007645	0	0.0007645	murG	NWMN_1330
0	0	0	0.009158	0	0	0	0	0	0	0	0	0	0	0	0	0.000763167	0	0.000763167	metB	NWMN_0425
0	0.003676	0	0	0.005476	0	0	0	0	0	0	0	0	0	0	0	0.000762667	0	0.000762667	NWMN_0076	NWMN_0076
0	0	0.009112	0	0	0	0	0	0	0	0	0	0	0	0	0	0.000759333	0	0.000759333	hrcA	NWMN_1485
0.03034	0	0	0	0	0	0	0	0	0	0	0	0	0	0	0.007105	0.00252833	0.00177625	0.000752083	vicR	NWMN_0017
0	0	0.009009	0	0	0	0	0	0	0	0	0	0	0	0	0	0.00075075	0	0.00075075	NWMN_1276	NWMN_1276
0	0	0	0	0	0	0	0.008989	0	0	0	0	0	0	0	0	0.000749083	0	0.000749083	NWMN_0920	NWMN_0920
0.008969	0	0	0	0	0	0	0	0	0	0	0	0	0	0	0	0.000747417	0	0.000747417	NWMN_1366	NWMN_1366
0	0.00442	0.004545	0	0	0	0	0	0	0	0	0	0	0	0	0	0.000747083	0	0.000747083	icaC	NWMN_2568
0	0	0.003945	0.005006	0	0	0	0	0	0	0	0	0	0	0	0	0.000745917	0	0.000745917	hisB	NWMN_2574
0	0	0	0	0	0	0	0.008949	0	0	0	0	0	0	0	0	0.00074575	0	0.00074575	NWMN_0354	NWMN_0354
0	0	0	0	0	0	0	0.008909	0	0	0	0	0	0	0	0	0.000742417	0	0.000742417	NWMN_1253	NWMN_1253
0	0	0.008889	0	0	0	0	0	0	0	0	0	0	0	0	0	0.00074075	0	0.00074075	nadC	NWMN_1851
0	0	0	0	0	0	0	0.00885	0	0	0	0	0	0	0	0	0.0007375	0	0.0007375	plsX	NWMN_1139
0	0	0	0	0	0	0	0	0.00883	0	0	0	0	0	0	0	0.000735833	0	0.000735833	adk	NWMN_2131
0	0	0	0.008818	0	0	0	0	0	0	0	0	0	0	0	0	0.000734833	0	0.000734833	NWMN_2043	NWMN_2043
0	0	0	0	0	0	0	0	0	0.008804	0	0	0	0	0	0	0.000733667	0	0.000733667	NWMN_0231	NWMN_0231
0	0	0	0	0	0	0	0.008772	0	0	0	0	0	0	0	0	0.000731	0	0.000731	dinP	NWMN_1833
0.005242	0	0	0	0	0	0	0	0	0	0.003484	0	0	0	0	0	0.000727167	0	0.000727167	treP	NWMN_0438
0	0	0	0	0	0.008715	0	0	0	0	0	0	0	0	0	0	0.00072625	0	0.00072625	NWMN_0861	NWMN_0861
0	0	0	0	0	0	0	0.008715	0	0	0	0	0	0	0	0	0.00072625	0	0.00072625	NWMN_1265	NWMN_1265
0.006791	0	0	0	0.005594	0.008493	0	0	0	0	0	0	0.004065	0	0	0	0.00173983	0.00101625	0.000723583	moeA	NWMN_2173
0	0	0	0	0	0	0	0	0.008658	0	0	0	0	0	0	0	0.0007215	0	0.0007215	NWMN_0925	NWMN_0925
0	0	0	0	0	0.008639	0	0	0	0	0	0	0	0	0	0	0.000719917	0	0.000719917	capA	NWMN_0095
0	0.008621	0	0	0	0	0	0	0	0	0	0	0	0	0	0	0.000718417	0	0.000718417	dnaG	NWMN_1465
0	0	0	0	0	0	0	0	0.008602	0	0	0	0	0	0	0	0.000716833	0	0.000716833	groEL	NWMN_1937
0	0	0	0	0	0	0	0.008602	0	0	0	0	0	0	0	0	0.000716833	0	0.000716833	NWMN_1942	NWMN_1942
0	0	0	0	0	0	0.008602	0	0	0	0	0	0	0	0	0	0.000716833	0	0.000716833	hlgA	NWMN_2318
0	0	0	0	0	0	0.008584	0	0	0	0	0	0	0	0	0	0.000715333	0	0.000715333	gntR	NWMN_2403
0	0	0	0	0	0	0.008529	0	0	0	0	0	0	0	0	0	0.00071075	0	0.00071075	NWMN_0405	NWMN_0405
0	0	0	0	0	0.008475	0	0	0	0	0	0	0	0	0	0	0.00070625	0	0.00070625	NWMN_1582	NWMN_1582
0	0	0.008457	0	0	0	0	0	0	0	0	0	0	0	0	0	0.00070475	0	0.00070475	NWMN_1352	NWMN_1352
0	0	0	0	0	0	0	0	0.008439	0	0	0	0	0	0	0	0.00070325	0	0.00070325	cysE	NWMN_0491
0	0.004872	0.003543	0	0	0	0	0	0	0	0	0	0	0	0	0	0.00070125	0	0.00070125	NWMN_2542	NWMN_2542
0	0.008386	0	0	0	0	0	0	0	0	0	0	0	0	0	0	0.000698833	0	0.000698833	birA	NWMN_1367
0	0	0	0.008386	0	0	0	0	0	0	0	0	0	0	0	0	0.000698833	0	0.000698833	NWMN_2184	NWMN_2184
0	0	0	0	0	0	0.006981	0	0	0.001403	0	0	0	0	0	0	0.000698667	0	0.000698667	capB	NWMN_2562
0.008368	0	0	0	0	0	0	0	0	0	0	0	0	0	0	0	0.000697333	0	0.000697333	NWMN_1104	NWMN_1104
0	0	0.004854	0	0	0	0	0	0	0	0.003504	0	0	0	0	0	0.0006965	0	0.0006965	NWMN_2333	NWMN_2333
0	0	0.008351	0	0	0	0	0	0	0	0	0	0	0	0	0	0.000695917	0	0.000695917	NWMN_0894	NWMN_0894
0	0	0.008333	0	0	0	0	0	0	0	0	0	0	0	0	0	0.000694417	0	0.000694417	lpl3nm	NWMN_0406
0	0	0	0	0	0	0.008316	0	0	0	0	0	0	0	0	0	0.000693	0	0.000693	NWMN_2411	NWMN_2411
0	0	0.008299	0	0	0	0	0	0	0	0	0	0	0	0	0	0.000691583	0	0.000691583	modA	NWMN_2179
0	0	0.008264	0	0	0	0	0	0	0	0	0	0	0	0	0	0.000688667	0	0.000688667	lukD	NWMN_1718
0	0	0	0	0.008247	0	0	0	0	0	0	0	0	0	0	0	0.00068725	0	0.00068725	hemN	NWMN_1486
0	0.008247	0	0	0	0	0	0	0	0	0	0	0	0	0	0	0.00068725	0	0.00068725	polA	NWMN_1583
0	0	0	0	0	0.008247	0	0	0	0	0	0	0	0	0	0	0.00068725	0	0.00068725	NWMN_2336	NWMN_2336
0	0	0	0	0	0	0	0	0	0	0.016199	0.013427	0	0	0	0.00713	0.00246883	0.0017825	0.000686333	NWMN_1930	NWMN_1930
0	0	0	0	0	0	0	0.008214	0	0	0	0	0	0	0	0	0.0006845	0	0.0006845	NWMN_2079	NWMN_2079
0	0	0.005161	0	0	0	0	0	0	0	0	0.003027	0	0	0	0	0.000682333	0	0.000682333	capL	NWMN_0106
0	0	0	0	0	0.008114	0	0	0	0	0	0	0	0	0	0	0.000676167	0	0.000676167	NWMN_0053	NWMN_0053
0.008097	0	0	0	0	0	0	0	0	0	0	0	0	0	0	0	0.00067475	0	0.00067475	dnaK	NWMN_1483
0	0	0	0	0	0	0.008081	0	0	0	0	0	0	0	0	0	0.000673417	0	0.000673417	rpsI	NWMN_2119
0	0	0	0.008081	0	0	0	0	0	0	0	0	0	0	0	0	0.000673417	0	0.000673417	NWMN_2155	NWMN_2155
0	0	0	0	0	0.008081	0	0	0	0	0	0	0	0	0	0	0.000673417	0	0.000673417	NWMN_2443	NWMN_2443
0	0	0	0.008048	0	0	0	0	0	0	0	0	0	0	0	0	0.000670667	0	0.000670667	NWMN_0334	NWMN_0334
0	0	0	0	0	0.008048	0	0	0	0	0	0	0	0	0	0	0.000670667	0	0.000670667	opuCD	NWMN_2344
0	0	0	0	0.008046	0	0	0	0	0	0	0	0	0	0	0	0.0006705	0	0.0006705	feoB	NWMN_2450
0	0	0	0	0	0.008032	0	0	0	0	0	0	0	0	0	0	0.000669333	0	0.000669333	NWMN_0321	NWMN_0321
0	0	0.008016	0	0	0	0	0	0	0	0	0	0	0	0	0	0.000668	0	0.000668	potC	NWMN_0967
0.008016	0	0	0	0	0	0	0	0	0	0	0	0	0	0	0	0.000668	0	0.000668	NWMN_0971	NWMN_0971
0	0	0	0	0	0	0	0	0.008	0	0	0	0	0	0	0	0.000666667	0	0.000666667	NWMN_2014	NWMN_2014
0	0	0	0.007984	0	0	0	0	0	0	0	0	0	0	0	0	0.000665333	0	0.000665333	NWMN_0709	NWMN_0709
0	0	0	0.007984	0	0	0	0	0	0	0	0	0	0	0	0	0.000665333	0	0.000665333	NWMN_2424	NWMN_2424
0	0.003559	0.00442	0	0	0	0	0	0	0	0	0	0	0	0	0	0.000664917	0	0.000664917	hisIE	NWMN_2570
0	0	0	0	0	0.007968	0	0	0	0	0	0	0	0	0	0	0.000664	0	0.000664	NWMN_0161	NWMN_0161
0	0	0.007968	0	0	0	0	0	0	0	0	0	0	0	0	0	0.000664	0	0.000664	sufS	NWMN_0787
0	0	0	0	0	0.007952	0	0	0	0	0	0	0	0	0	0	0.000662667	0	0.000662667	NWMN_2432	NWMN_2432
0	0	0	0	0	0.007952	0	0	0	0	0	0	0	0	0	0	0.000662667	0	0.000662667	NWMN_2549	NWMN_2549
0	0	0	0	0	0	0.007874	0	0	0	0	0	0	0	0	0	0.000656167	0	0.000656167	ipdC	NWMN_0132
0	0	0	0	0	0	0	0.007874	0	0	0	0	0	0	0	0	0.000656167	0	0.000656167	hutU	NWMN_2232
0	0	0	0	0	0	0	0	0.007874	0	0	0	0	0	0	0	0.000656167	0	0.000656167	NWMN_2352	NWMN_2352
0.007859	0	0	0	0	0	0	0	0	0	0	0	0	0	0	0	0.000654917	0	0.000654917	infB	NWMN_1178
0	0	0	0	0	0	0	0	0.007859	0	0	0	0	0	0	0	0.000654917	0	0.000654917	atpE	NWMN_2012
0	0	0	0	0.007843	0	0	0	0	0	0	0	0	0	0	0	0.000653583	0	0.000653583	NWMN_1495	NWMN_1495
0	0	0	0.007843	0	0	0	0	0	0	0	0	0	0	0	0	0.000653583	0	0.000653583	vraS	NWMN_1823
0	0	0	0	0	0.007828	0	0	0	0	0	0	0	0	0	0	0.000652333	0	0.000652333	NWMN_0073	NWMN_0073
0	0	0	0	0	0.007825	0	0	0	0	0	0	0	0	0	0	0.000652083	0	0.000652083	NWMN_0222	NWMN_0222
0	0	0	0	0	0	0	0	0.007812	0	0	0	0	0	0	0	0.000651	0	0.000651	sodM	NWMN_0077
0	0	0	0	0	0	0	0.007812	0	0	0	0	0	0	0	0	0.000651	0	0.000651	NWMN_2049	NWMN_2049
0	0	0	0.007797	0	0	0	0	0	0	0	0	0	0	0	0	0.00064975	0	0.00064975	luxS	NWMN_2038
0.007788	0	0	0	0	0	0	0	0	0	0	0	0	0	0	0	0.000649	0	0.000649	graR	NWMN_0628
0	0	0	0	0	0.007782	0	0	0	0	0	0	0	0	0	0	0.0006485	0	0.0006485	NWMN_0317	NWMN_0317
0	0	0	0	0	0	0	0	0.007767	0	0	0	0	0	0	0	0.00064725	0	0.00064725	NWMN_0213	NWMN_0213
0	0.007752	0	0	0	0	0	0	0	0	0	0	0	0	0	0	0.000646	0	0.000646	NWMN_1237	NWMN_1237
0	0	0.007737	0	0	0	0	0	0	0	0	0	0	0	0	0	0.00064475	0	0.00064475	NWMN_1899	NWMN_1899
0	0	0	0	0	0	0	0	0.007737	0	0	0	0	0	0	0	0.00064475	0	0.00064475	NWMN_2212	NWMN_2212
0	0	0	0	0.007722	0	0	0	0	0	0	0	0	0	0	0	0.0006435	0	0.0006435	NWMN_1623	NWMN_1623
0.007707	0	0	0	0	0	0	0	0	0	0	0	0	0	0	0	0.00064225	0	0.00064225	pyrB	NWMN_1111
0	0	0	0.007692	0	0	0	0	0	0	0	0	0	0	0	0	0.000641	0	0.000641	NWMN_2253	NWMN_2253
0	0	0	0	0	0.007678	0	0	0	0	0	0	0	0	0	0	0.000639833	0	0.000639833	NWMN_0634	NWMN_0634
0.007648	0	0	0	0	0	0	0	0	0	0	0	0	0	0	0	0.000637333	0	0.000637333	NWMN_1435	NWMN_1435
0	0	0	0	0	0	0	0.007634	0	0	0	0	0	0	0	0	0.000636167	0	0.000636167	NWMN_2124	NWMN_2124
0	0	0.007619	0	0	0	0	0	0	0	0	0	0	0	0	0	0.000634917	0	0.000634917	fruA	NWMN_0669
0.007619	0	0	0	0	0	0	0	0	0	0	0	0	0	0	0	0.000634917	0	0.000634917	NWMN_1610	NWMN_1610
0.00759	0	0	0	0	0	0	0	0	0	0	0	0	0	0	0	0.0006325	0	0.0006325	rnpA	NWMN_2613
0	0	0	0	0	0	0	0	0.007576	0	0	0	0	0	0	0	0.000631333	0	0.000631333	NWMN_0013	NWMN_0013
0.007576	0	0	0	0	0	0	0	0	0	0	0	0	0	0	0	0.000631333	0	0.000631333	pstB	NWMN_1297
0	0	0	0	0	0	0	0	0.007576	0	0	0	0	0	0	0	0.000631333	0	0.000631333	NWMN_2196	NWMN_2196
0	0	0.007533	0	0	0	0	0	0	0	0	0	0	0	0	0	0.00062775	0	0.00062775	NWMN_0714	NWMN_0714
0	0	0.007505	0	0	0	0	0	0	0	0	0	0	0	0	0	0.000625417	0	0.000625417	NWMN_2527	NWMN_2527
0	0	0	0	0	0	0.007491	0	0	0	0	0	0	0	0	0	0.00062425	0	0.00062425	NWMN_0546	NWMN_0546
0	0	0	0	0.007491	0	0	0	0	0	0	0	0	0	0	0	0.00062425	0	0.00062425	nrdE	NWMN_0700
0	0	0	0	0	0	0.007463	0	0	0	0	0	0	0	0	0	0.000621917	0	0.000621917	NWMN_0452	NWMN_0452
0	0	0	0	0	0	0	0.007449	0	0	0	0	0	0	0	0	0.00062075	0	0.00062075	NWMN_0387	NWMN_0387
0	0	0	0	0	0	0	0.007449	0	0	0	0	0	0	0	0	0.00062075	0	0.00062075	dsbA	NWMN_2308
0	0	0	0	0.007444	0	0	0	0	0	0	0	0	0	0	0	0.000620333	0	0.000620333	NWMN_0688	NWMN_0688
0	0	0	0	0.007435	0	0	0	0	0	0	0	0	0	0	0	0.000619583	0	0.000619583	nuc	NWMN_1236
0	0	0.007435	0	0	0	0	0	0	0	0	0	0	0	0	0	0.000619583	0	0.000619583	NWMN_1684	NWMN_1684
0	0	0	0	0	0	0	0.007407	0	0	0	0	0	0	0	0	0.00061725	0	0.00061725	NWMN_0150	NWMN_0150
0	0	0	0	0	0	0	0.007394	0	0	0	0	0	0	0	0	0.000616167	0	0.000616167	NWMN_2037	NWMN_2037
0.00738	0	0	0	0	0	0	0	0	0	0	0	0	0	0	0	0.000615	0	0.000615	NWMN_2519	NWMN_2519
0	0.007366	0	0	0	0	0	0	0	0	0	0	0	0	0	0	0.000613833	0	0.000613833	msrR	NWMN_1274
0	0	0.007366	0	0	0	0	0	0	0	0	0	0	0	0	0	0.000613833	0	0.000613833	NWMN_1288	NWMN_1288
0	0	0	0	0.007358	0	0	0	0	0	0	0	0	0	0	0	0.000613167	0	0.000613167	NWMN_0045	NWMN_0045
0.007353	0	0	0	0	0	0	0	0	0	0	0	0	0	0	0	0.00061275	0	0.00061275	NWMN_2376	NWMN_2376
0	0	0	0	0	0	0	0.007339	0	0	0	0	0	0	0	0	0.000611583	0	0.000611583	memB	NWMN_0915
0	0	0	0.007326	0	0	0	0	0	0	0	0	0	0	0	0	0.0006105	0	0.0006105	NWMN_0432	NWMN_0432
0	0	0	0	0	0.007313	0	0	0	0	0	0	0	0	0	0	0.000609417	0	0.000609417	mnhA	NWMN_0593
0	0	0	0	0	0	0	0.007313	0	0	0	0	0	0	0	0	0.000609417	0	0.000609417	NWMN_1959	NWMN_1959
0.007299	0	0	0	0	0	0	0	0	0	0	0	0	0	0	0	0.00060825	0	0.00060825	NWMN_2264	NWMN_2264
0	0	0	0.007299	0	0	0	0	0	0	0	0	0	0	0	0	0.00060825	0	0.00060825	NWMN_2311	NWMN_2311
0	0	0	0	0	0	0	0	0.007273	0	0	0	0	0	0	0	0.000606083	0	0.000606083	NWMN_2302	NWMN_2302
0	0.007267	0	0	0	0	0	0	0	0	0	0	0	0	0	0	0.000605583	0	0.000605583	adh1	NWMN_0577
0	0	0	0	0	0	0.007246	0	0	0	0	0	0	0	0	0	0.000603833	0	0.000603833	NWMN_0363	NWMN_0363
0	0	0.007246	0	0	0	0	0	0	0	0	0	0	0	0	0	0.000603833	0	0.000603833	hemL	NWMN_1756
0	0.007233	0	0	0	0	0	0	0	0	0	0	0	0	0	0	0.00060275	0	0.00060275	NWMN_1607	NWMN_1607
0	0.007194	0	0	0	0	0	0	0	0	0	0	0	0	0	0	0.0005995	0	0.0005995	glpK	NWMN_1208
0	0.007194	0	0	0	0	0	0	0	0	0	0	0	0	0	0	0.0005995	0	0.0005995	NWMN_1571	NWMN_1571
0	0	0	0	0.007181	0	0	0	0	0	0	0	0	0	0	0	0.000598417	0	0.000598417	NWMN_1644	NWMN_1644
0	0	0.007181	0	0	0	0	0	0	0	0	0	0	0	0	0	0.000598417	0	0.000598417	NWMN_1926	NWMN_1926
0	0	0	0	0	0.007168	0	0	0	0	0	0	0	0	0	0	0.000597333	0	0.000597333	NWMN_0155	NWMN_0155
0	0	0	0	0	0.007143	0	0	0	0	0	0	0	0	0	0	0.00059525	0	0.00059525	NWMN_0249	NWMN_0249
0	0	0	0	0	0.007143	0	0	0	0	0	0	0	0	0	0	0.00059525	0	0.00059525	NWMN_2348	NWMN_2348
0	0	0	0	0	0	0.007117	0	0	0	0	0	0	0	0	0	0.000593083	0	0.000593083	NWMN_0180	NWMN_0180
0	0	0	0	0.007117	0	0	0	0	0	0	0	0	0	0	0	0.000593083	0	0.000593083	NWMN_1231	NWMN_1231
0	0.007105	0	0	0	0	0	0	0	0	0	0	0	0	0	0	0.000592083	0	0.000592083	NWMN_0863	NWMN_0863
0	0	0	0	0.007092	0	0	0	0	0	0	0	0	0	0	0	0.000591	0	0.000591	comEA	NWMN_1492
0.007067	0	0	0	0	0	0	0	0	0	0	0	0	0	0	0	0.000588917	0	0.000588917	ftsY	NWMN_1145
0	0	0	0	0	0	0	0.007067	0	0	0	0	0	0	0	0	0.000588917	0	0.000588917	rbfA	NWMN_1179
0.007055	0	0	0	0	0	0	0	0	0	0	0	0	0	0	0	0.000587917	0	0.000587917	kdpC	NWMN_1980
0.007042	0	0	0	0	0	0	0	0	0	0	0	0	0	0	0	0.000586833	0	0.000586833	NWMN_0315	NWMN_0315
0	0.006969	0	0	0	0	0	0	0	0	0	0	0	0	0	0	0.00058075	0	0.00058075	gapB	NWMN_1580
0	0	0	0	0.006969	0	0	0	0	0	0	0	0	0	0	0	0.00058075	0	0.00058075	phoP	NWMN_1586
0	0	0.006957	0	0	0	0	0	0	0	0	0	0	0	0	0	0.00057975	0	0.00057975	NWMN_2069	NWMN_2069
0	0	0	0	0.006954	0	0	0	0	0	0	0	0	0	0	0	0.0005795	0	0.0005795	NWMN_2122	NWMN_2122
0.006944	0	0	0	0	0	0	0	0	0	0	0	0	0	0	0	0.000578667	0	0.000578667	mutS2	NWMN_1056
0	0.006944	0	0	0	0	0	0	0	0	0	0	0	0	0	0	0.000578667	0	0.000578667	NWMN_1528	NWMN_1528
0	0	0.006932	0	0	0	0	0	0	0	0	0	0	0	0	0	0.000577667	0	0.000577667	NWMN_1859	NWMN_1859
0	0	0	0	0.00692	0	0	0	0	0	0	0	0	0	0	0	0.000576667	0	0.000576667	NWMN_1403	NWMN_1403
0.006873	0	0	0	0	0	0	0	0	0	0	0	0	0	0	0	0.00057275	0	0.00057275	NWMN_0720	NWMN_0720
0.006873	0	0	0	0	0	0	0	0	0	0	0	0	0	0	0	0.00057275	0	0.00057275	aur	NWMN_2536
0	0.006861	0	0	0	0	0	0	0	0	0	0	0	0	0	0	0.00057175	0	0.00057175	NWMN_1656	NWMN_1656
0.006861	0	0	0	0	0	0	0	0	0	0	0	0	0	0	0	0.00057175	0	0.00057175	sarY	NWMN_2197
0	0	0	0	0	0.006849	0	0	0	0	0	0	0	0	0	0	0.00057075	0	0.00057075	NWMN_2501	NWMN_2501
0	0	0	0	0.006838	0	0	0	0	0	0	0	0	0	0	0	0.000569833	0	0.000569833	rpoD	NWMN_1055
0	0	0.006838	0	0	0	0	0	0	0	0	0	0	0	0	0	0.000569833	0	0.000569833	gmk	NWMN_1120
0	0	0.006838	0	0	0	0	0	0	0	0	0	0	0	0	0	0.000569833	0	0.000569833	mtlF	NWMN_2057
0.006814	0	0	0	0	0	0	0	0	0	0	0	0	0	0	0	0.000567833	0	0.000567833	isdD	NWMN_1043
0	0	0	0	0	0.006803	0	0	0	0	0	0	0	0	0	0	0.000566917	0	0.000566917	NWMN_0085	NWMN_0085
0	0	0.006791	0	0	0	0	0	0	0	0	0	0	0	0	0	0.000565917	0	0.000565917	NWMN_0603	NWMN_0603
0	0	0	0	0	0	0.006791	0	0	0	0	0	0	0	0	0	0.000565917	0	0.000565917	crtI	NWMN_2464
0.00678	0	0	0	0	0	0	0	0	0	0	0	0	0	0	0	0.000565	0	0.000565	NWMN_2252	NWMN_2252
0	0	0	0	0	0	0	0	0.00678	0	0	0	0	0	0	0	0.000565	0	0.000565	NWMN_2487	NWMN_2487
0.00678	0	0	0	0	0	0	0	0	0	0	0	0	0	0	0	0.000565	0	0.000565	NWMN_2524	NWMN_2524
0.006745	0	0	0	0	0	0	0	0	0	0	0	0	0	0	0	0.000562083	0	0.000562083	fhuB	NWMN_0617
0	0	0	0	0	0	0	0	0	0.002629	0	0.004107	0	0	0	0	0.000561333	0	0.000561333	arcC	NWMN_1079
0	0	0.006734	0	0	0	0	0	0	0	0	0	0	0	0	0	0.000561167	0	0.000561167	pyrC	NWMN_1112
0	0	0	0	0.0067	0	0	0	0	0	0	0	0	0	0	0	0.000558333	0	0.000558333	NWMN_1827	NWMN_1827
0	0	0	0	0.006678	0	0	0	0	0	0	0	0	0	0	0	0.0005565	0	0.0005565	NWMN_1303	NWMN_1303
0.006623	0	0	0	0	0	0	0	0	0	0	0	0	0	0	0	0.000551917	0	0.000551917	NWMN_0601	NWMN_0601
0	0.006623	0	0	0	0	0	0	0	0	0	0	0	0	0	0	0.000551917	0	0.000551917	NWMN_1261	NWMN_1261
0.006601	0	0	0	0	0	0	0	0	0	0	0	0	0	0	0	0.000550083	0	0.000550083	NWMN_0760	NWMN_0760
0	0	0	0	0.006601	0	0	0	0	0	0	0	0	0	0	0	0.000550083	0	0.000550083	parC	NWMN_1268
0	0	0	0	0	0	0	0	0.00659	0	0	0	0	0	0	0	0.000549167	0	0.000549167	sarH1	NWMN_0056
0	0	0	0.00659	0	0	0	0	0	0	0	0	0	0	0	0	0.000549167	0	0.000549167	sbnA	NWMN_0060
0	0	0.006568	0	0	0	0	0	0	0	0	0	0	0	0	0	0.000547333	0	0.000547333	NWMN_1869	NWMN_1869
0	0	0	0.006568	0	0	0	0	0	0	0	0	0	0	0	0	0.000547333	0	0.000547333	NWMN_2275	NWMN_2275
0	0	0	0	0	0	0	0	0.006568	0	0	0	0	0	0	0	0.000547333	0	0.000547333	NWMN_2512	NWMN_2512
0.006557	0	0	0	0	0	0	0	0	0	0	0	0	0	0	0	0.000546417	0	0.000546417	NWMN_0999	NWMN_0999
0	0	0	0	0	0	0	0.006525	0	0	0	0	0	0	0	0	0.00054375	0	0.00054375	NWMN_0178	NWMN_0178
0	0	0	0	0	0	0.006504	0	0	0	0	0	0	0	0	0	0.000542	0	0.000542	sbnB	NWMN_0061
0	0	0	0	0.006504	0	0	0	0	0	0	0	0	0	0	0	0.000542	0	0.000542	phdA	NWMN_0959
0	0	0.006494	0	0	0	0	0	0	0	0	0	0	0	0	0	0.000541167	0	0.000541167	NWMN_0590	NWMN_0590
0	0	0	0	0	0	0	0.006494	0	0	0	0	0	0	0	0	0.000541167	0	0.000541167	alr	NWMN_1975
0	0	0	0	0	0.006494	0	0	0	0	0	0	0	0	0	0	0.000541167	0	0.000541167	NWMN_2493	NWMN_2493
0	0	0	0	0	0	0.006483	0	0	0	0	0	0	0	0	0	0.00054025	0	0.00054025	NWMN_0188	NWMN_0188
0.006483	0	0	0	0	0	0	0	0	0	0	0	0	0	0	0	0.00054025	0	0.00054025	idi	NWMN_2247
0	0	0	0.006441	0	0	0	0	0	0	0	0	0	0	0	0	0.00053675	0	0.00053675	NWMN_0114	NWMN_0114
0.006441	0	0	0	0	0	0	0	0	0	0	0	0	0	0	0	0.00053675	0	0.00053675	NWMN_1515	NWMN_1515
0.006421	0	0	0	0	0	0	0	0	0	0	0	0	0	0	0	0.000535083	0	0.000535083	NWMN_0737	NWMN_0737
0	0.00641	0	0	0	0	0	0	0	0	0	0	0	0	0	0	0.000534167	0	0.000534167	NWMN_1232	NWMN_1232
0.00641	0	0	0	0	0	0	0	0	0	0	0	0	0	0	0	0.000534167	0	0.000534167	ilvC	NWMN_1962
0	0	0	0	0.0064	0	0	0	0	0	0	0	0	0	0	0	0.000533333	0	0.000533333	NWMN_1614	NWMN_1614
0	0	0	0.00638	0	0	0	0	0	0	0	0	0	0	0	0	0.000531667	0	0.000531667	NWMN_0353	NWMN_0353
0.006369	0	0	0	0	0	0	0	0	0	0	0	0	0	0	0	0.00053075	0	0.00053075	NWMN_2419	NWMN_2419
0	0	0	0	0.006363	0	0	0	0	0	0	0	0	0	0	0	0.00053025	0	0.00053025	capD	NWMN_0098
0	0	0.006359	0	0	0	0	0	0	0	0	0	0	0	0	0	0.000529917	0	0.000529917	pepT	NWMN_0712
0	0.006349	0	0	0	0	0	0	0	0	0	0	0	0	0	0	0.000529083	0	0.000529083	mnhD	NWMN_0596
0	0	0	0.006339	0	0	0	0	0	0	0	0	0	0	0	0	0.00052825	0	0.00052825	sbnC	NWMN_0062
0	0	0	0.006329	0	0	0	0	0	0	0	0	0	0	0	0	0.000527417	0	0.000527417	NWMN_2425	NWMN_2425
0	0.006289	0	0	0	0	0	0	0	0	0	0	0	0	0	0	0.000524083	0	0.000524083	NWMN_1825	NWMN_1825
0	0	0.006289	0	0	0	0	0	0	0	0	0	0	0	0	0	0.000524083	0	0.000524083	NWMN_2243	NWMN_2243
0	0	0	0	0.006283	0	0	0	0	0	0	0	0	0	0	0	0.000523583	0	0.000523583	NWMN_0134	NWMN_0134
0.00626	0	0	0	0	0	0	0	0	0	0	0	0	0	0	0	0.000521667	0	0.000521667	NWMN_0006	NWMN_0006
0	0	0	0	0.004479	0	0	0	0	0.001777	0	0	0	0	0	0	0.000521333	0	0.000521333	NWMN_2387	NWMN_2387
0	0	0	0	0	0	0	0.00624	0	0	0	0	0	0	0	0	0.00052	0	0.00052	NWMN_0189	NWMN_0189
0.00624	0	0	0	0	0	0	0	0	0	0	0	0	0	0	0	0.00052	0	0.00052	NWMN_0973	NWMN_0973
0	0	0	0	0.00624	0	0	0	0	0	0	0	0	0	0	0	0.00052	0	0.00052	smc	NWMN_1144
0	0.00624	0	0	0	0	0	0	0	0	0	0	0	0	0	0	0.00052	0	0.00052	NWMN_1195	NWMN_1195
0	0	0.00624	0	0	0	0	0	0	0	0	0	0	0	0	0	0.00052	0	0.00052	NWMN_2207	NWMN_2207
0	0	0	0	0	0	0	0	0	0	0	0.006231	0	0	0	0	0.00051925	0	0.00051925	NWMN_0561	NWMN_0561
0.006221	0	0	0	0	0	0	0	0	0	0	0	0	0	0	0	0.000518417	0	0.000518417	NWMN_2263	NWMN_2263
0	0	0	0.006211	0	0	0	0	0	0	0	0	0	0	0	0	0.000517583	0	0.000517583	mnhB	NWMN_0594
0	0	0	0	0.006202	0	0	0	0	0	0	0	0	0	0	0	0.000516833	0	0.000516833	NWMN_1269	NWMN_1269
0.006182	0	0	0	0	0	0	0	0	0	0	0	0	0	0	0	0.000515167	0	0.000515167	NWMN_0883	NWMN_0883
0	0	0.006173	0	0	0	0	0	0	0	0	0	0	0	0	0	0.000514417	0	0.000514417	NWMN_2026	NWMN_2026
0	0	0	0.006154	0	0	0	0	0	0	0	0	0	0	0	0	0.000512833	0	0.000512833	NWMN_2500	NWMN_2500
0.006144	0	0	0	0	0	0	0	0	0	0	0	0	0	0	0	0.000512	0	0.000512	NWMN_0535	NWMN_0535
0.006126	0	0	0	0	0	0	0	0	0	0	0	0	0	0	0	0.0005105	0	0.0005105	thiD	NWMN_0543
0	0	0	0	0	0	0	0.006116	0	0	0	0	0	0	0	0	0.000509667	0	0.000509667	NWMN_0135	NWMN_0135
0.006116	0	0	0	0	0	0	0	0	0	0	0	0	0	0	0	0.000509667	0	0.000509667	NWMN_0655	NWMN_0655
0	0	0	0	0	0.006116	0	0	0	0	0	0	0	0	0	0	0.000509667	0	0.000509667	NWMN_2475	NWMN_2475
0	0.006107	0	0	0	0	0	0	0	0	0	0	0	0	0	0	0.000508917	0	0.000508917	NWMN_0752	NWMN_0752
0	0.006098	0	0	0	0	0	0	0	0	0	0	0	0	0	0	0.000508167	0	0.000508167	NWMN_0815	NWMN_0815
0.006098	0	0	0	0	0	0	0	0	0	0	0	0	0	0	0	0.000508167	0	0.000508167	ilvA	NWMN_1348
0.006098	0	0	0	0	0	0	0	0	0	0	0	0	0	0	0	0.000508167	0	0.000508167	NWMN_2454	NWMN_2454
0	0.006088	0	0	0	0	0	0	0	0	0	0	0	0	0	0	0.000507333	0	0.000507333	sirA	NWMN_0059
0	0	0	0.006088	0	0	0	0	0	0	0	0	0	0	0	0	0.000507333	0	0.000507333	NWMN_2274	NWMN_2274
0	0	0.006061	0	0	0	0	0	0	0	0	0	0	0	0	0	0.000505083	0	0.000505083	ureF	NWMN_2192
0	0.006006	0	0	0	0	0	0	0	0	0	0	0	0	0	0	0.0005005	0	0.0005005	rimM	NWMN_1149
0	0.005997	0	0	0	0	0	0	0	0	0	0	0	0	0	0	0.00049975	0	0.00049975	rpsK	NWMN_2127
0	0	0	0	0	0	0	0	0.019213	0	0	0	0	0.004413	0	0	0.00160108	0.00110325	0.000497833	NWMN_0780	NWMN_0780
0.005952	0	0	0	0	0	0	0	0	0	0	0	0	0	0	0	0.000496	0	0.000496	NWMN_0137	NWMN_0137
0	0	0.005952	0	0	0	0	0	0	0	0	0	0	0	0	0	0.000496	0	0.000496	NWMN_0691	NWMN_0691
0	0.005917	0	0	0	0	0	0	0	0	0	0	0	0	0	0	0.000493083	0	0.000493083	leuD	NWMN_1966
0	0	0.005917	0	0	0	0	0	0	0	0	0	0	0	0	0	0.000493083	0	0.000493083	NWMN_2472	NWMN_2472
0.0059	0	0	0	0	0	0	0	0	0	0	0	0	0	0	0	0.000491667	0	0.000491667	NWMN_2157	NWMN_2157
0	0.005891	0	0	0	0	0	0	0	0	0	0	0	0	0	0	0.000490917	0	0.000490917	isdC	NWMN_1042
0	0	0.005891	0	0	0	0	0	0	0	0	0	0	0	0	0	0.000490917	0	0.000490917	NWMN_1080	NWMN_1080
0	0	0.005891	0	0	0	0	0	0	0	0	0	0	0	0	0	0.000490917	0	0.000490917	putP	NWMN_1840
0	0	0	0	0	0	0.005874	0	0	0	0	0	0	0	0	0	0.0004895	0	0.0004895	NWMN_2383	NWMN_2383
0.005874	0	0	0	0	0	0	0	0	0	0	0	0	0	0	0	0.0004895	0	0.0004895	NWMN_2580	NWMN_2580
0	0	0	0	0.005865	0	0	0	0	0	0	0	0	0	0	0	0.00048875	0	0.00048875	ftsA	NWMN_1095
0	0.005839	0	0	0	0	0	0	0	0	0	0	0	0	0	0	0.000486583	0	0.000486583	NWMN_0426	NWMN_0426
0	0.005814	0	0	0	0	0	0	0	0	0	0	0	0	0	0	0.0004845	0	0.0004845	atpA	NWMN_2009
0	0	0	0	0.005806	0	0	0	0	0	0	0	0	0	0	0	0.000483833	0	0.000483833	cdsA	NWMN_1171
0	0	0	0.00578	0	0	0	0	0	0	0	0	0	0	0	0	0.000481667	0	0.000481667	NWMN_2593	NWMN_2593
0	0	0.005764	0	0	0	0	0	0	0	0	0	0	0	0	0	0.000480333	0	0.000480333	NWMN_0070	NWMN_0070
0	0	0.005764	0	0	0	0	0	0	0	0	0	0	0	0	0	0.000480333	0	0.000480333	NWMN_0239	NWMN_0239
0	0	0	0	0.005739	0	0	0	0	0	0	0	0	0	0	0	0.00047825	0	0.00047825	NWMN_1858	NWMN_1858
0.005714	0	0	0	0	0	0	0	0	0	0	0	0	0	0	0	0.000476167	0	0.000476167	NWMN_2068	NWMN_2068
0	0	0.005682	0	0	0	0	0	0	0	0	0	0	0	0	0	0.0004735	0	0.0004735	NWMN_0175	NWMN_0175
0.005674	0	0	0	0	0	0	0	0	0	0	0	0	0	0	0	0.000472833	0	0.000472833	NWMN_0997	NWMN_0997
0	0	0	0	0.005658	0	0	0	0	0	0	0	0	0	0	0	0.0004715	0	0.0004715	NWMN_1065	NWMN_1065
0	0	0.00565	0	0	0	0	0	0	0	0	0	0	0	0	0	0.000470833	0	0.000470833	treR	NWMN_0440
0.005642	0	0	0	0	0	0	0	0	0	0	0	0	0	0	0	0.000470167	0	0.000470167	NWMN_0229	NWMN_0229
0	0	0	0.005642	0	0	0	0	0	0	0	0	0	0	0	0	0.000470167	0	0.000470167	NWMN_2606	NWMN_2606
0	0	0	0	0.005634	0	0	0	0	0	0	0	0	0	0	0	0.0004695	0	0.0004695	argS	NWMN_0579
0	0.005634	0	0	0	0	0	0	0	0	0	0	0	0	0	0	0.0004695	0	0.0004695	lpdA	NWMN_1424
0	0	0	0	0.005594	0	0	0	0	0	0	0	0	0	0	0	0.000466167	0	0.000466167	NWMN_1909	NWMN_1909
0	0	0	0	0.005579	0	0	0	0	0	0	0	0	0	0	0	0.000464917	0	0.000464917	rplP	NWMN_2145
0	0	0	0	0.005579	0	0	0	0	0	0	0	0	0	0	0	0.000464917	0	0.000464917	NWMN_2423	NWMN_2423
0	0	0	0	0.005571	0	0	0	0	0	0	0	0	0	0	0	0.00046425	0	0.00046425	NWMN_1977	NWMN_1977
0	0.005563	0	0	0	0	0	0	0	0	0	0	0	0	0	0	0.000463583	0	0.000463583	NWMN_0575	NWMN_0575
0	0.005548	0	0	0	0	0	0	0	0	0	0	0	0	0	0	0.000462333	0	0.000462333	NWMN_0584	NWMN_0584
0	0.005533	0	0	0	0	0	0	0	0	0	0	0	0	0	0	0.000461083	0	0.000461083	NWMN_1989	NWMN_1989
0.005517	0	0	0	0	0	0	0	0	0	0	0	0	0	0	0	0.00045975	0	0.00045975	NWMN_2578	NWMN_2578
0	0	0.00551	0	0	0	0	0	0	0	0	0	0	0	0	0	0.000459167	0	0.000459167	NWMN_2241	NWMN_2241
0	0.00545	0	0	0	0	0	0	0	0	0	0	0	0	0	0	0.000454167	0	0.000454167	ureD	NWMN_2194
1	0.997413	1	1	1	0.997917	1	1	0.997947	0.994925	0.994796	0.996181	0.998966	0.997606	0.996791	0.997886	0.998265	0.997812	0.000452667	ksgA	NWMN_0456
0	0	0.005384	0	0	0	0	0	0	0	0	0	0	0	0	0	0.000448667	0	0.000448667	NWMN_2596	NWMN_2596
0	0	0.005376	0	0	0	0	0	0	0	0	0	0	0	0	0	0.000448	0	0.000448	scdA	NWMN_0193
0	0	0	0	0.005355	0	0	0	0	0	0	0	0	0	0	0	0.00044625	0	0.00044625	NWMN_2370	NWMN_2370
0	0.005326	0	0	0	0	0	0	0	0	0	0	0	0	0	0	0.000443833	0	0.000443833	NWMN_2390	NWMN_2390
0	0	0	0	0.005319	0	0	0	0	0	0	0	0	0	0	0	0.00044325	0	0.00044325	NWMN_0645	NWMN_0645
0	0	0.005312	0	0	0	0	0	0	0	0	0	0	0	0	0	0.000442667	0	0.000442667	tagB	NWMN_0609
0	0	0.005312	0	0	0	0	0	0	0	0	0	0	0	0	0	0.000442667	0	0.000442667	NWMN_2367	NWMN_2367
0.005263	0	0	0	0	0	0	0	0	0	0	0	0	0	0	0	0.000438583	0	0.000438583	araB	NWMN_0514
0	0	0	0	0.005256	0	0	0	0	0	0	0	0	0	0	0	0.000438	0	0.000438	NWMN_1985	NWMN_1985
0	0.005155	0	0	0	0	0	0	0	0	0	0	0	0	0	0	0.000429583	0	0.000429583	NWMN_2246	NWMN_2246
0	0	0.005135	0	0	0	0	0	0	0	0	0	0	0	0	0	0.000427917	0	0.000427917	NWMN_0038	NWMN_0038
0	0.005115	0	0	0	0	0	0	0	0	0	0	0	0	0	0	0.00042625	0	0.00042625	NWMN_0810	NWMN_0810
0	0.005115	0	0	0	0	0	0	0	0	0	0	0	0	0	0	0.00042625	0	0.00042625	icaB	NWMN_2567
0	0	0	0.005109	0	0	0	0	0	0	0	0	0	0	0	0	0.00042575	0	0.00042575	NWMN_0011	NWMN_0011
0	0	0	0	0.005083	0	0	0	0	0	0	0	0	0	0	0	0.000423583	0	0.000423583	sdhB	NWMN_1062
0	0	0.005063	0	0	0	0	0	0	0	0	0	0	0	0	0	0.000421917	0	0.000421917	NWMN_0327	NWMN_0327
0	0	0.005051	0	0	0	0	0	0	0	0	0	0	0	0	0	0.000420917	0	0.000420917	NWMN_0329	NWMN_0329
0	0.005038	0	0	0	0	0	0	0	0	0	0	0	0	0	0	0.000419833	0	0.000419833	NWMN_2291	NWMN_2291
0	0	0	0	0.005	0	0	0	0	0	0	0	0	0	0	0	0.000416667	0	0.000416667	rplI	NWMN_0014
0	0	0	0	0	0	0	0	0	0	0	0.004972	0	0	0	0	0.000414333	0	0.000414333	NWMN_0886	NWMN_0886
0	0.00495	0	0	0	0	0	0	0	0	0	0	0	0	0	0	0.0004125	0	0.0004125	NWMN_2021	NWMN_2021
0	0	0.004944	0	0	0	0	0	0	0	0	0	0	0	0	0	0.000412	0	0.000412	NWMN_2504	NWMN_2504
0	0	0	0	0.004908	0	0	0	0	0	0	0	0	0	0	0	0.000409	0	0.000409	NWMN_0141	NWMN_0141
0	0	0	0	0	0	0	0	0	0	0.004906	0	0	0	0	0	0.000408833	0	0.000408833	vraD	NWMN_2598
0	0	0	0	0.004884	0	0	0	0	0	0	0	0	0	0	0	0.000407	0	0.000407	phoB	NWMN_2526
0	0.004808	0	0	0	0	0	0	0	0	0	0	0	0	0	0	0.000400667	0	0.000400667	opp1F	NWMN_2360
0	0	0.00479	0	0	0	0	0	0	0	0	0	0	0	0	0	0.000399167	0	0.000399167	rplR	NWMN_2136
0	0	0	0	0.004785	0	0	0	0	0	0	0	0	0	0	0	0.00039875	0	0.00039875	rpoA	NWMN_2126
0	0.004785	0	0	0	0	0	0	0	0	0	0	0	0	0	0	0.00039875	0	0.00039875	NWMN_2447	NWMN_2447
0	0.004762	0	0	0	0	0	0	0	0	0	0	0	0	0	0	0.000396833	0	0.000396833	hutI	NWMN_2231
0	0	0.004751	0	0	0	0	0	0	0	0	0	0	0	0	0	0.000395917	0	0.000395917	NWMN_0074	NWMN_0074
0	0	0	0	0.004723	0	0	0	0	0	0	0	0	0	0	0	0.000393583	0	0.000393583	NWMN_2277	NWMN_2277
0	0	0	0	0	0	0	0	0	0	0.004721	0	0	0	0	0	0.000393417	0	0.000393417	rpsM	NWMN_2128
0	0.004711	0	0	0	0	0	0	0	0	0	0	0	0	0	0	0.000392583	0	0.000392583	ahpC	NWMN_0372
0	0	0	0	0	0	0	0	0	0	0	0.00471	0	0	0	0	0.0003925	0	0.0003925	NWMN_1695	NWMN_1695
0	0.004657	0	0	0	0	0	0	0	0	0	0	0	0	0	0	0.000388083	0	0.000388083	NWMN_2507	NWMN_2507
0	0	0.004619	0	0	0	0	0	0	0	0	0	0	0	0	0	0.000384917	0	0.000384917	NWMN_2479	NWMN_2479
0	0	0.004614	0	0	0	0	0	0	0	0	0	0	0	0	0	0.0003845	0	0.0003845	lrgA	NWMN_0196
0	0.004614	0	0	0	0	0	0	0	0	0	0	0	0	0	0	0.0003845	0	0.0003845	NWMN_2465	NWMN_2465
0	0.004598	0	0	0	0	0	0	0	0	0	0	0	0	0	0	0.000383167	0	0.000383167	NWMN_2506	NWMN_2506
0	0	0	0	0.004579	0	0	0	0	0	0	0	0	0	0	0	0.000381583	0	0.000381583	NWMN_2513	NWMN_2513
0	0.00457	0	0	0	0	0	0	0	0	0	0	0	0	0	0	0.000380833	0	0.000380833	NWMN_0026	NWMN_0026
0	0	0	0	0	0	0	0	0	0.023922	0.033278	0.022801	0	0	0.025153	0	0.00666675	0.00628825	0.0003785	NWMN_0172	NWMN_0172
0	0	0.00452	0	0	0	0	0	0	0	0	0	0	0	0	0	0.000376667	0	0.000376667	argC	NWMN_0128
0	0.00451	0	0	0	0	0	0	0	0	0	0	0	0	0	0	0.000375833	0	0.000375833	NWMN_2510	NWMN_2510
0	0	0.004489	0	0	0	0	0	0	0	0	0	0	0	0	0	0.000374083	0	0.000374083	NWMN_2159	NWMN_2159
0	0	0	0	0.00448	0	0	0	0	0	0	0	0	0	0	0	0.000373333	0	0.000373333	NWMN_2273	NWMN_2273
0	0	0.004474	0	0	0	0	0	0	0	0	0	0	0	0	0	0.000372833	0	0.000372833	NWMN_0009	NWMN_0009
0	0	0.004469	0	0	0	0	0	0	0	0	0	0	0	0	0	0.000372417	0	0.000372417	NWMN_2503	NWMN_2503
0	0.00442	0	0	0	0	0	0	0	0	0	0	0	0	0	0	0.000368333	0	0.000368333	NWMN_2351	NWMN_2351
0	0.00442	0	0	0	0	0	0	0	0	0	0	0	0	0	0	0.000368333	0	0.000368333	NWMN_2509	NWMN_2509
0	0	0.004396	0	0	0	0	0	0	0	0	0	0	0	0	0	0.000366333	0	0.000366333	NWMN_2582	NWMN_2582
0	0	0	0	0	0	0	0	0	0	0.004382	0	0	0	0	0	0.000365167	0	0.000365167	NWMN_0901	NWMN_0901
0	0	0	0	0	0	0	0.004362	0	0	0	0	0	0	0	0	0.0003635	0	0.0003635	NWMN_0027	NWMN_0027
0	0.00432	0	0	0	0	0	0	0	0	0	0	0	0	0	0	0.00036	0	0.00036	opp1C	NWMN_2362
0	0	0.004315	0	0	0	0	0	0	0	0	0	0	0	0	0	0.000359583	0	0.000359583	NWMN_0050	NWMN_0050
0	0	0.004233	0	0	0	0	0	0	0	0	0	0	0	0	0	0.00035275	0	0.00035275	ndhF	NWMN_0418
0	0	0	0	0	0	0	0	0	0	0.00423	0	0	0	0	0	0.0003525	0	0.0003525	NWMN_0947	NWMN_0947
0	0	0.004215	0	0	0	0	0	0	0	0	0	0	0	0	0	0.00035125	0	0.00035125	NWMN_0136	NWMN_0136
0	0	0.004184	0	0	0	0	0	0	0	0	0	0	0	0	0	0.000348667	0	0.000348667	NWMN_2469	NWMN_2469
0	0.004171	0	0	0	0	0	0	0	0	0	0	0	0	0	0	0.000347583	0	0.000347583	NWMN_0289	NWMN_0289
0	0	0.004149	0	0	0	0	0	0	0	0	0	0	0	0	0	0.00034575	0	0.00034575	NWMN_2463	NWMN_2463
0	0	0	0	0.004145	0	0	0	0	0	0	0	0	0	0	0	0.000345417	0	0.000345417	apbA	NWMN_2342
0	0	0	0	0.004145	0	0	0	0	0	0	0	0	0	0	0	0.000345417	0	0.000345417	NWMN_2415	NWMN_2415
0	0.004115	0	0	0	0	0	0	0	0	0	0	0	0	0	0	0.000342917	0	0.000342917	NWMN_2555	NWMN_2555
0	0	0	0	0	0	0	0	0	0	0	0.004096	0	0	0	0	0.000341333	0	0.000341333	NWMN_2304	NWMN_2304
0	0.004012	0	0	0	0	0	0	0	0	0	0	0	0	0	0	0.000334333	0	0.000334333	NWMN_2579	NWMN_2579
0	0	0	0	0	0	0	0	0	0	0.00398	0	0	0	0	0	0.000331667	0	0.000331667	NWMN_1668	NWMN_1668
0	0	0	0	0	0	0	0	0	0	0.003953	0	0	0	0	0	0.000329417	0	0.000329417	NWMN_1404	NWMN_1404
0	0	0.003933	0	0	0	0	0	0	0	0	0	0	0	0	0	0.00032775	0	0.00032775	nirD	NWMN_2299
0	0	0.003922	0	0	0	0	0	0	0	0	0	0	0	0	0	0.000326833	0	0.000326833	NWMN_2199	NWMN_2199
0	0	0	0	0.003902	0	0	0	0	0	0	0	0	0	0	0	0.000325167	0	0.000325167	aldB	NWMN_2498
0	0	0	0	0	0	0	0	0	0	0.003897	0	0	0	0	0	0.00032475	0	0.00032475	NWMN_0362	NWMN_0362
0	0	0	0	0	0	0	0	0	0	0.003885	0	0	0	0	0	0.00032375	0	0.00032375	NWMN_0360	NWMN_0360
0	0	0.003876	0	0	0	0	0	0	0	0	0	0	0	0	0	0.000323	0	0.000323	NWMN_2354	NWMN_2354
0	0	0	0	0.003839	0	0	0	0	0	0	0	0	0	0	0	0.000319917	0	0.000319917	NWMN_0285	NWMN_0285
0	0	0	0	0	0	0	0	0	0	0	0.003697	0	0	0	0	0.000308083	0	0.000308083	NWMN_2067	NWMN_2067
0	0	0	0	0	0	0	0	0	0	0	0.003695	0	0	0	0	0.000307917	0	0.000307917	NWMN_1679	NWMN_1679
0	0	0.003666	0	0	0	0	0	0	0	0	0	0	0	0	0	0.0003055	0	0.0003055	NWMN_0258	NWMN_0258
0	0	0	0	0	0	0	0	0	0	0.003646	0	0	0	0	0	0.000303833	0	0.000303833	NWMN_1621	NWMN_1621
0	0	0	0	0	0	0	0	0	0	0	0.003595	0	0	0	0	0.000299583	0	0.000299583	nrdR	NWMN_1579
0	0.003581	0	0	0	0	0	0	0	0	0	0	0	0	0	0	0.000298417	0	0.000298417	NWMN_0290	NWMN_0290
0	0	0	0	0	0	0	0	0	0	0.003552	0	0	0	0	0	0.000296	0	0.000296	NWMN_0767	NWMN_0767
0	0	0	0	0	0	0	0	0	0	0.003515	0	0	0	0	0	0.000292917	0	0.000292917	bsaE	NWMN_1710
0	0	0	0	0	0	0	0	0	0	0	0.003499	0	0	0	0	0.000291583	0	0.000291583	feoA	NWMN_0604
0	0	0	0	0	0	0	0	0	0	0.003484	0	0	0	0	0	0.000290333	0	0.000290333	NWMN_2103	NWMN_2103
0	0.003439	0	0	0	0	0	0	0	0	0	0	0	0	0	0	0.000286583	0	0.000286583	NWMN_0183	NWMN_0183
3.85091	3.87975	3.79196	3.88373	3.86439	3.88143	3.87463	3.85081	3.82404	3.85522	3.85448	3.87336	3.86863	3.84451	3.88087	3.83309	3.85706	3.85677	0.000286583	dapD	NWMN_1308
0	0	0	0	0	0	0	0	0	0	0.003324	0	0	0	0	0	0.000277	0	0.000277	NWMN_0346	NWMN_0346
0	0	0	0	0	0	0	0	0	0	0	0.003268	0	0	0	0	0.000272333	0	0.000272333	nrdH	NWMN_0951
0	0	0	0	0	0	0	0	0	0	0	0.003264	0	0	0	0	0.000272	0	0.000272	NWMN_2405	NWMN_2405
0	0	0	0	0	0	0	0	0	0.003256	0	0	0	0	0	0	0.000271333	0	0.000271333	NWMN_2064	NWMN_2064
0	0	0	0	0	0	0	0	0	0.003217	0	0	0	0	0	0	0.000268083	0	0.000268083	NWMN_0035	NWMN_0035
0	0.00966	0	0	0	0	0	0.006494	0	0	0	0	0.004338	0	0	0	0.00134617	0.0010845	0.000261667	NWMN_0220	NWMN_0220
0	0	0	0	0	0	0	0	0	0	0	0.003073	0	0	0	0	0.000256083	0	0.000256083	NWMN_0298	NWMN_0298
0	0	0	0	0	0	0	0	0	0	0	0.003014	0	0	0	0	0.000251167	0	0.000251167	NWMN_0557	NWMN_0557
0	0	0	0	0	0	0	0	0	0.002988	0	0	0	0	0	0	0.000249	0	0.000249	NWMN_1689	NWMN_1689
0	0	0	0	0	0	0	0	0	0.002969	0	0	0	0	0	0	0.000247417	0	0.000247417	tgt	NWMN_1541
0.006873	0.005926	0	0	0	0	0	0	0	0	0	0	0	0	0.003349	0	0.00106658	0.00083725	0.000229333	NWMN_0322	NWMN_0322
1	1	1	0.993976	0.997908	0.993711	0.996587	1	1	0.996318	1	0.999161	1	0.996082	0.995671	1	0.998138	0.997938	0.000200167	bsaC	NWMN_1714
0	0	0	0.006723	0	0	0	0.006957	0	0	0	0	0	0.003765	0	0	0.00114	0.00094125	0.00019875	NWMN_2523	NWMN_2523
0	0	0	0	0	0	0	0	0	0.002332	0	0	0	0	0	0	0.000194333	0	0.000194333	NWMN_2327	NWMN_2327
0	0	0	0	0	0	0	0	0	0.002309	0	0	0	0	0	0	0.000192417	0	0.000192417	NWMN_1460	NWMN_1460
0	0	0	0	0	0	0	0	0	0.002221	0	0	0	0	0	0	0.000185083	0	0.000185083	tyrA	NWMN_1277
0	0	0	0	0	0	0	0	0	0.002206	0	0	0	0	0	0	0.000183833	0	0.000183833	gpsA	NWMN_1383
0	0	0	0	0	0	0	0	0	0.002198	0	0	0	0	0	0	0.000183167	0	0.000183167	NWMN_1720	NWMN_1720
0	0	0	0	0	0	0	0	0	0.002197	0	0	0	0	0	0	0.000183083	0	0.000183083	gpmA	NWMN_2315
0	0	0	0	0	0	0	0	0	0.002117	0	0	0	0	0	0	0.000176417	0	0.000176417	NWMN_2289	NWMN_2289
0	0	0	0	0	0	0	0	0	0.002087	0	0	0	0	0	0	0.000173917	0	0.000173917	sigA	NWMN_1464
0	0	0	0	0	0	0	0	0	0.002063	0	0	0	0	0	0	0.000171917	0	0.000171917	purM	NWMN_0939
0	0	0	0	0	0	0	0	0	0.001955	0	0	0	0	0	0	0.000162917	0	0.000162917	lpl6nm	NWMN_0409
0	0	0	0	0	0	0	0	0	0.00188	0	0	0	0	0	0	0.000156667	0	0.000156667	kdpB	NWMN_1981
0	0	0	0	0	0	0	0	0	0.001742	0	0	0	0	0	0	0.000145167	0	0.000145167	NWMN_2211	NWMN_2211
0	0	0	0	0	0	0	0	0	0.001553	0	0	0	0	0	0	0.000129417	0	0.000129417	NWMN_0078	NWMN_0078
0	0.004269	0	0	0	0	0	0	0	0.017598	0	0	0	0	0	0.006993	0.00182225	0.00174825	7.4e-05	NWMN_0143	NWMN_0143
0	0.006803	0	0	0.005831	0	0	0	0	0	0	0	0	0.004012	0	0	0.00105283	0.001003	4.98333e-05	NWMN_0912	NWMN_0912
0	0	0	0.031401	0	0	0	0	0	0	0	0	0	0	0	0.010331	0.00261675	0.00258275	3.4e-05	NWMN_1128	NWMN_1128
0	0	0	0	0	0.015152	0	0	0	0	0	0	0.005006	0	0	0	0.00126267	0.0012515	1.11667e-05	NWMN_1445	NWMN_1445
[truncated: 384 more rows]

## Sheet: Table S6 - JE2 aVAF LowT 24
Table S6. aVAF for population-level analysis of JE2 passaged under low thymidine conditions at 24h.
[truncated: 1,204 more rows]

[truncated: 5 more sheets: Table S7 - JE2 aVAF LowT 120, Table S8 - JE2 aVAF HighT 24, Table S9 - JE2 aVAF HighT 120, Table S10 - Key Resources, Table S11 - LC MSMS Gradient]
